# Supplementary material for: Enhancing intracellular accumulation and target engagement of PROTACs with reversible covalent chemistry
Source: Nat Commun. 2020 Aug 26;11:4268. doi: 10.1038/s41467-020-17997-6 (PMC7450057; doi:10.1038/s41467-020-17997-6)
Supplement: Supplementary file 4 — Supplementary Data 1 [file 41467_2020_17997_MOESM4_ESM.xlsx]

## Sheet: RawData Report
Compound Name	DiscoveRx Gene Symbol	Compound Concentration (nM)	Signal	Replicate ID
IRC-1	BTK_+DTT	0	2.26e-05	1
IRC-1	BTK_+DTT	0	1.76e-05	1
IRC-1	BTK_+DTT	0	2.34e-05	1
IRC-1	BTK_+DTT	0.00491	2.14e-05	1
IRC-1	BTK_+DTT	0.0147	1.97e-05	1
IRC-1	BTK_+DTT	0.0442	2.03e-05	1
IRC-1	BTK_+DTT	0.133	2.33e-05	1
IRC-1	BTK_+DTT	0.398	1.86e-05	1
IRC-1	BTK_+DTT	1.19	1.43e-05	1
IRC-1	BTK_+DTT	3.58	1.06e-05	1
IRC-1	BTK_+DTT	10.7	5.42e-06	1
IRC-1	BTK_+DTT	32.2	1.75e-06	1
IRC-1	BTK_+DTT	96.7	3.47e-07	1
IRC-1	BTK_+DTT	290	8.87e-08	1
IRC-1	BTK_+DTT	0	1.99e-05	2
IRC-1	BTK_+DTT	0	2.44e-05	2
IRC-1	BTK_+DTT	0	2.55e-05	2
IRC-1	BTK_+DTT	0.00491	2.11e-05	2
IRC-1	BTK_+DTT	0.0147	1.62e-05	2
IRC-1	BTK_+DTT	0.0442	2.15e-05	2
IRC-1	BTK_+DTT	0.133	2.11e-05	2
IRC-1	BTK_+DTT	0.398	1.95e-05	2
IRC-1	BTK_+DTT	1.19	1.52e-05	2
IRC-1	BTK_+DTT	3.58	1.08e-05	2
IRC-1	BTK_+DTT	10.7	5.34e-06	2
IRC-1	BTK_+DTT	32.2	1.73e-06	2
IRC-1	BTK_+DTT	96.7	3.72e-07	2
IRC-1	BTK_+DTT	290	9.98e-08	2
IRC-1	BTK_-DTT	0	1.48e-05	1
IRC-1	BTK_-DTT	0	1.79e-05	1
IRC-1	BTK_-DTT	0	1.71e-05	1
IRC-1	BTK_-DTT	0.00508	1.49e-05	1
IRC-1	BTK_-DTT	0.0152	1.52e-05	1
IRC-1	BTK_-DTT	0.0457	1.62e-05	1
IRC-1	BTK_-DTT	0.137	1.78e-05	1
IRC-1	BTK_-DTT	0.412	1.29e-05	1
IRC-1	BTK_-DTT	1.23	1.07e-05	1
IRC-1	BTK_-DTT	3.7	7.15e-06	1
IRC-1	BTK_-DTT	11.1	3.52e-06	1
IRC-1	BTK_-DTT	33.3	1.15e-06	1
IRC-1	BTK_-DTT	100	3.02e-07	1
IRC-1	BTK_-DTT	300	1.03e-07	1
IRC-1	BTK_-DTT	0	1.43e-05	2
IRC-1	BTK_-DTT	0	1.37e-05	2
IRC-1	BTK_-DTT	0	1.26e-05	2
IRC-1	BTK_-DTT	0.00508	1.62e-05	2
IRC-1	BTK_-DTT	0.0152	1.19e-05	2
IRC-1	BTK_-DTT	0.0457	1.68e-05	2
IRC-1	BTK_-DTT	0.137	1.76e-05	2
IRC-1	BTK_-DTT	0.412	1.6e-05	2
IRC-1	BTK_-DTT	1.23	1.11e-05	2
IRC-1	BTK_-DTT	3.7	6.34e-06	2
IRC-1	BTK_-DTT	11.1	2.7e-06	2
IRC-1	BTK_-DTT	33.3	1.15e-06	2
IRC-1	BTK_-DTT	100	3.08e-07	2
IRC-1	BTK_-DTT	300	9.31e-08	2
RC-1	BTK_+DTT	0	2.05e-05	1
RC-1	BTK_+DTT	0	2.6e-05	1
RC-1	BTK_+DTT	0	2.01e-05	1
RC-1	BTK_+DTT	0.00491	2.2e-05	1
RC-1	BTK_+DTT	0.0147	1.92e-05	1
RC-1	BTK_+DTT	0.0442	2.14e-05	1
RC-1	BTK_+DTT	0.133	2.05e-05	1
RC-1	BTK_+DTT	0.398	2.41e-05	1
RC-1	BTK_+DTT	1.19	1.65e-05	1
RC-1	BTK_+DTT	3.58	1.59e-05	1
RC-1	BTK_+DTT	10.7	1.27e-05	1
RC-1	BTK_+DTT	32.2	8.15e-06	1
RC-1	BTK_+DTT	96.7	2.36e-06	1
RC-1	BTK_+DTT	290	6.97e-07	1
RC-1	BTK_+DTT	0	2.4e-05	2
RC-1	BTK_+DTT	0	2.63e-05	2
RC-1	BTK_+DTT	0	2.08e-05	2
RC-1	BTK_+DTT	0.00491	2.17e-05	2
RC-1	BTK_+DTT	0.0147	1.81e-05	2
RC-1	BTK_+DTT	0.0442	1.73e-05	2
RC-1	BTK_+DTT	0.133	2.18e-05	2
RC-1	BTK_+DTT	0.398	2.16e-05	2
RC-1	BTK_+DTT	1.19	1.58e-05	2
RC-1	BTK_+DTT	3.58	1.74e-05	2
RC-1	BTK_+DTT	10.7	1.43e-05	2
RC-1	BTK_+DTT	32.2	9.04e-06	2
RC-1	BTK_+DTT	96.7	3.19e-06	2
RC-1	BTK_+DTT	290	7.79e-07	2
RC-1	BTK_-DTT	0	1.82e-05	1
RC-1	BTK_-DTT	0	2.03e-05	1
RC-1	BTK_-DTT	0	1.44e-05	1
RC-1	BTK_-DTT	0.00508	1.63e-05	1
RC-1	BTK_-DTT	0.0152	1.47e-05	1
RC-1	BTK_-DTT	0.0457	1.51e-05	1
RC-1	BTK_-DTT	0.137	2.03e-05	1
RC-1	BTK_-DTT	0.412	1.43e-05	1
RC-1	BTK_-DTT	1.23	1.17e-05	1
RC-1	BTK_-DTT	3.7	1.17e-05	1
RC-1	BTK_-DTT	11.1	6.7e-06	1
RC-1	BTK_-DTT	33.3	3.11e-06	1
RC-1	BTK_-DTT	100	7.2e-07	1
RC-1	BTK_-DTT	300	2.64e-07	1
RC-1	BTK_-DTT	0	1.74e-05	2
RC-1	BTK_-DTT	0	1.86e-05	2
RC-1	BTK_-DTT	0	1.43e-05	2
RC-1	BTK_-DTT	0.00508	1.64e-05	2
RC-1	BTK_-DTT	0.0152	1.51e-05	2
RC-1	BTK_-DTT	0.0457	1.49e-05	2
RC-1	BTK_-DTT	0.137	1.65e-05	2
RC-1	BTK_-DTT	0.412	1.54e-05	2
RC-1	BTK_-DTT	1.23	1.12e-05	2
RC-1	BTK_-DTT	3.7	1.02e-05	2
RC-1	BTK_-DTT	11.1	6.96e-06	2
RC-1	BTK_-DTT	33.3	2.36e-06	2
RC-1	BTK_-DTT	100	5.28e-07	2
RC-1	BTK_-DTT	300	1.61e-07	2
RC-Ctrl	BTK_+DTT	0	2.38e-05	1
RC-Ctrl	BTK_+DTT	0	2.42e-05	1
RC-Ctrl	BTK_+DTT	0	2.2e-05	1
RC-Ctrl	BTK_+DTT	0.00491	2.09e-05	1
RC-Ctrl	BTK_+DTT	0.0147	2.23e-05	1
RC-Ctrl	BTK_+DTT	0.0442	2.23e-05	1
RC-Ctrl	BTK_+DTT	0.133	2.05e-05	1
RC-Ctrl	BTK_+DTT	0.398	2.13e-05	1
RC-Ctrl	BTK_+DTT	1.19	1.8e-05	1
RC-Ctrl	BTK_+DTT	3.58	1.78e-05	1
RC-Ctrl	BTK_+DTT	10.7	1.5e-05	1
RC-Ctrl	BTK_+DTT	32.2	7.62e-06	1
RC-Ctrl	BTK_+DTT	96.7	2.2e-06	1
RC-Ctrl	BTK_+DTT	290	4.82e-07	1
RC-Ctrl	BTK_+DTT	0	2.34e-05	2
RC-Ctrl	BTK_+DTT	0	2.28e-05	2
RC-Ctrl	BTK_+DTT	0	2.04e-05	2
RC-Ctrl	BTK_+DTT	0.00491	2.12e-05	2
RC-Ctrl	BTK_+DTT	0.0147	2.05e-05	2
RC-Ctrl	BTK_+DTT	0.0442	2.2e-05	2
RC-Ctrl	BTK_+DTT	0.133	2.05e-05	2
RC-Ctrl	BTK_+DTT	0.398	2.22e-05	2
RC-Ctrl	BTK_+DTT	1.19	1.97e-05	2
RC-Ctrl	BTK_+DTT	3.58	1.71e-05	2
RC-Ctrl	BTK_+DTT	10.7	1.39e-05	2
RC-Ctrl	BTK_+DTT	32.2	7.96e-06	2
RC-Ctrl	BTK_+DTT	96.7	2.08e-06	2
RC-Ctrl	BTK_+DTT	290	5.26e-07	2
RC-Ctrl	BTK_-DTT	0	1.95e-05	1
RC-Ctrl	BTK_-DTT	0	1.49e-05	1
RC-Ctrl	BTK_-DTT	0	1.63e-05	1
RC-Ctrl	BTK_-DTT	0.00508	1.64e-05	1
RC-Ctrl	BTK_-DTT	0.0152	1.69e-05	1
RC-Ctrl	BTK_-DTT	0.0457	1.66e-05	1
RC-Ctrl	BTK_-DTT	0.137	1.87e-05	1
RC-Ctrl	BTK_-DTT	0.412	1.34e-05	1
RC-Ctrl	BTK_-DTT	1.23	1.48e-05	1
RC-Ctrl	BTK_-DTT	3.7	1.31e-05	1
RC-Ctrl	BTK_-DTT	11.1	6.46e-06	1
RC-Ctrl	BTK_-DTT	33.3	2.78e-06	1
RC-Ctrl	BTK_-DTT	100	8.37e-07	1
RC-Ctrl	BTK_-DTT	300	2.56e-07	1
RC-Ctrl	BTK_-DTT	0	1.66e-05	2
RC-Ctrl	BTK_-DTT	0	1.76e-05	2
RC-Ctrl	BTK_-DTT	0	1.51e-05	2
RC-Ctrl	BTK_-DTT	0.00508	1.69e-05	2
RC-Ctrl	BTK_-DTT	0.0152	1.12e-05	2
RC-Ctrl	BTK_-DTT	0.0457	1.75e-05	2
RC-Ctrl	BTK_-DTT	0.137	1.52e-05	2
RC-Ctrl	BTK_-DTT	0.412	1.41e-05	2
RC-Ctrl	BTK_-DTT	1.23	1.35e-05	2
RC-Ctrl	BTK_-DTT	3.7	1.42e-05	2
RC-Ctrl	BTK_-DTT	11.1	6.66e-06	2
RC-Ctrl	BTK_-DTT	33.3	2.85e-06	2
RC-Ctrl	BTK_-DTT	100	7.44e-07	2
RC-Ctrl	BTK_-DTT	300	2.49e-07	2
RNC-1	BTK_+DTT	0	1.98e-05	1
RNC-1	BTK_+DTT	0	2e-05	1
RNC-1	BTK_+DTT	0	1.94e-05	1
RNC-1	BTK_+DTT	0.0457	1.67e-05	1
RNC-1	BTK_+DTT	0.137	2.07e-05	1
RNC-1	BTK_+DTT	0.412	1.78e-05	1
RNC-1	BTK_+DTT	1.23	1.66e-05	1
RNC-1	BTK_+DTT	3.7	9.43e-06	1
RNC-1	BTK_+DTT	11.1	5.4e-06	1
RNC-1	BTK_+DTT	33.3	1.59e-06	1
RNC-1	BTK_+DTT	100	4.37e-07	1
RNC-1	BTK_+DTT	300	2.01e-07	1
RNC-1	BTK_+DTT	900	1.47e-07	1
RNC-1	BTK_+DTT	2700	1.45e-07	1
RNC-1	BTK_+DTT	0	2.06e-05	2
RNC-1	BTK_+DTT	0	2.07e-05	2
RNC-1	BTK_+DTT	0	1.95e-05	2
RNC-1	BTK_+DTT	0.0457	2.04e-05	2
RNC-1	BTK_-DTT	0.137	2.06e-05	2
RNC-1	BTK_+DTT	0.412	1.97e-05	2
RNC-1	BTK_+DTT	1.23	1.94e-05	2
RNC-1	BTK_+DTT	3.7	1.17e-05	2
RNC-1	BTK_+DTT	11.1	5.82e-06	2
RNC-1	BTK_+DTT	33.3	1.81e-06	2
RNC-1	BTK_+DTT	100	5.02e-07	2
RNC-1	BTK_+DTT	300	2.3e-07	2
RNC-1	BTK_+DTT	900	2.72e-07	2
RNC-1	BTK_+DTT	2700	2.02e-07	2
IRC-DiMe	BTK_+DTT	0	4.07e-05	1
IRC-DiMe	BTK_+DTT	0	2.33e-05	1
IRC-DiMe	BTK_+DTT	0	2.81e-05	1
IRC-DiMe	BTK_+DTT	0.0169	3.35e-05	1
IRC-DiMe	BTK_+DTT	0.0508	3.35e-05	1
IRC-DiMe	BTK_+DTT	0.152	3.3e-05	1
IRC-DiMe	BTK_+DTT	0.457	3.59e-05	1
IRC-DiMe	BTK_+DTT	1.37	2.65e-05	1
IRC-DiMe	BTK_+DTT	4.12	2.7e-05	1
IRC-DiMe	BTK_-DTT	12.3	1.59e-05	1
IRC-DiMe	BTK_+DTT	37	6.57e-06	1
IRC-DiMe	BTK_+DTT	111	1.6e-06	1
IRC-DiMe	BTK_+DTT	333	2.79e-07	1
IRC-DiMe	BTK_+DTT	1000	9.1e-08	1
IRC-DiMe	BTK_+DTT	0	3.35e-05	2
IRC-DiMe	BTK_+DTT	0	3.57e-05	2
IRC-DiMe	BTK_+DTT	0	3.16e-05	2
IRC-DiMe	BTK_+DTT	0.0169	3.58e-05	2
IRC-DiMe	BTK_+DTT	0.0508	2.76e-05	2
IRC-DiMe	BTK_+DTT	0.152	3.12e-05	2
IRC-DiMe	BTK_+DTT	0.457	3.58e-05	2
IRC-DiMe	BTK_+DTT	1.37	2.79e-05	2
IRC-DiMe	BTK_+DTT	4.12	2.48e-05	2
IRC-DiMe	BTK_+DTT	12.3	1.55e-05	2
IRC-DiMe	BTK_+DTT	37	5.81e-06	2
IRC-DiMe	BTK_+DTT	111	1.57e-06	2
IRC-DiMe	BTK_+DTT	333	2.98e-07	2
IRC-DiMe	BTK_+DTT	1000	8.06e-08	2
RNC-CN-DiMe	BTK_-DTT	0	2.6e-05	1
RNC-CN-DiMe	BTK_+DTT	0	2.5e-05	1
RNC-CN-DiMe	BTK_+DTT	0	3.48e-05	1
RNC-CN-DiMe	BTK_+DTT	0.0169	2.5e-05	1
RNC-CN-DiMe	BTK_+DTT	0.0508	3.09e-05	1
RNC-CN-DiMe	BTK_+DTT	0.152	3.53e-05	1
RNC-CN-DiMe	BTK_+DTT	0.457	3.21e-05	1
RNC-CN-DiMe	BTK_+DTT	1.37	2.55e-05	1
RNC-CN-DiMe	BTK_+DTT	4.12	2.68e-05	1
RNC-CN-DiMe	BTK_+DTT	12.3	2.12e-05	1
RNC-CN-DiMe	BTK_+DTT	37	1.3e-05	1
RNC-CN-DiMe	BTK_+DTT	111	5.21e-06	1
RNC-CN-DiMe	BTK_+DTT	333	1.18e-06	1
RNC-CN-DiMe	BTK_+DTT	1000	2.41e-07	1
RNC-CN-DiMe	BTK_+DTT	0	2.28e-05	2
RNC-CN-DiMe	BTK_+DTT	0	2.19e-05	2
RNC-CN-DiMe	BTK_+DTT	0	2.6e-05	2
RNC-CN-DiMe	BTK_+DTT	0.0169	2.61e-05	2
RNC-CN-DiMe	BTK_+DTT	0.0508	2.19e-05	2
RNC-CN-DiMe	BTK_-DTT	0.152	2.77e-05	2
RNC-CN-DiMe	BTK_+DTT	0.457	2.23e-05	2
RNC-CN-DiMe	BTK_+DTT	1.37	2.14e-05	2
RNC-CN-DiMe	BTK_+DTT	4.12	2.21e-05	2
RNC-CN-DiMe	BTK_+DTT	12.3	1.99e-05	2
RNC-CN-DiMe	BTK_+DTT	37	9.19e-06	2
RNC-CN-DiMe	BTK_+DTT	111	4.55e-06	2
RNC-CN-DiMe	BTK_+DTT	333	1.22e-06	2
RNC-CN-DiMe	BTK_+DTT	1000	2.28e-07	2
