# Supplementary material for: Enhancing intracellular accumulation and target engagement of PROTACs with reversible covalent chemistry
Source: Nat Commun. 2020 Aug 26;11:4268. doi: 10.1038/s41467-020-17997-6 (PMC7450057; doi:10.1038/s41467-020-17997-6)
Supplement: Supplementary file 5 — Supplementary Data 2 [file 41467_2020_17997_MOESM5_ESM.xlsx]

## Sheet: Sheet1
Protein IDs	Majority protein IDs	Peptide counts (all)	Peptide counts (razor+unique)	Peptide counts (unique)	Protein names	Gene names	Fasta headers	Number of proteins	Peptides	Razor + unique peptides	Unique peptides	Peptides P000954	Razor + unique peptides P000954	Unique peptides P000954	Sequence coverage [%]	Unique + razor sequence coverage [%]	Unique sequence coverage [%]	Mol. weight [kDa]	Sequence length	Sequence lengths	Reporter intensity corrected (DMSO-repeat1)	Reporter intensity corrected (DMSO-repeat2)	Reporter intensity corrected (IRC-1-repeat1)	Reporter intensity corrected (IRC-1-repeat2)	Reporter intensity corrected (RC-1-repeat1)	Reporter intensity corrected (RC-1-repeat2)	Reporter intensity corrected (RNC-1-repeat1)	Reporter intensity corrected (RNC-1-repeat2)	Reporter intensity corrected (RC-1-Me-repeat1)	Reporter intensity corrected (RC-1-Me-repeat2)
A0A096LP01	A0A096LP01	2	2	2		LINC00493	Small integral membrane protein 26 OS=Homo sapiens OX=9606 GN=SMIM26 PE=3 SV=1	1	2	2	2	2	2	2	27.4	27.4	27.4	10.908	95	95	65773	68057	65799	61148	60799	76799	68843	61114	67916	74892
A0A0B4J280	A0A0B4J280	1	1	1		TRAV40	T cell receptor alpha variable 40 OS=Homo sapiens OX=9606 GN=TRAV40 PE=3 SV=1	1	1	1	1	1	1	1	13.3	13.3	13.3	11.556	105	105	249090	264250	232950	234060	241860	247570	247410	233830	247800	270910
P0DPI2;A0A0B4J2D5	P0DPI2;A0A0B4J2D5	10;10	10;10	10;10			Glutamine amidotransferase-like class 1 domain-containing protein 3A, mitochondrial OS=Homo sapiens OX=9606 GN=GATD3A PE=1 SV=1;Glutamine amidotransferase-like class 1 domain-containing protein 3B, mitochondrial OS=Homo sapiens OX=9606 GN=GATD3B PE=1 SV=1	2	10	10	10	10	10	10	50	50	50	28.17	268	268;268	1711600	1816400	1587300	1569400	1536800	1740200	1670800	1588500	1605300	1714500
A0A0B4J2F0	A0A0B4J2F0	1	1	1		PIGBOS1	Protein PIGBOS1 OS=Homo sapiens OX=9606 GN=PIGBOS1 PE=3 SV=1	1	1	1	1	1	1	1	18.5	18.5	18.5	6.3133	54	54	24622	27981	22148	20620	24691	30095	25855	26756	26344	27546
P0DPI3;A0A0U1RR11;A0A0U1RRI6	P0DPI3;A0A0U1RR11;A0A0U1RRI6	1;1;1	1;1;1	1;1;1			Centromere protein V-like protein 2 OS=Homo sapiens OX=9606 GN=CENPVL2 PE=3 SV=1;Centromere protein V-like protein 1 OS=Homo sapiens OX=9606 GN=CENPVL1 PE=2 SV=1;Centromere protein V-like protein 3 OS=Homo sapiens OX=9606 GN=CENPVL3 PE=3 SV=1	3	1	1	1	1	1	1	2.9	2.9	2.9	29.887	272	272;272;287	25087	24760	23145	26334	26837	31228	27011	21893	29932	29684
A0A0U1RRL7	A0A0U1RRL7	3	3	3			Protein MMP24OS OS=Homo sapiens OX=9606 GN=MMP24OS PE=1 SV=1	1	3	3	3	3	3	3	87.3	87.3	87.3	7.6794	71	71	26389	26368	24903	24141	23197	28985	29294	24440	25687	29421
A0AV96	A0AV96	4	4	4	RNA-binding protein 47	RBM47	RNA-binding protein 47 OS=Homo sapiens OX=9606 GN=RBM47 PE=1 SV=2	1	4	4	4	4	4	4	10.1	10.1	10.1	64.098	593	593	21498	24870	20969	21370	22016	21837	26457	22142	25250	26867
A0AVK6	A0AVK6	2	2	2	Transcription factor E2F8	E2F8	Transcription factor E2F8 OS=Homo sapiens OX=9606 GN=E2F8 PE=1 SV=1	1	2	2	2	2	2	2	4.5	4.5	4.5	94.165	867	867	12913	13027	12412	12825	12096	12767	10745	11255	13375	13383
A0AVT1	A0AVT1	40	40	40	Ubiquitin-like modifier-activating enzyme 6	UBA6	Ubiquitin-like modifier-activating enzyme 6 OS=Homo sapiens OX=9606 GN=UBA6 PE=1 SV=1	1	40	40	40	40	40	40	45.6	45.6	45.6	117.97	1052	1052	4426100	4543100	4152700	4352600	4194900	4754400	4547800	4334900	4343800	4692000
A0FGR8	A0FGR8	27	27	27	Extended synaptotagmin-2	ESYT2	Extended synaptotagmin-2 OS=Homo sapiens OX=9606 GN=ESYT2 PE=1 SV=1	1	27	27	27	27	27	27	41.2	41.2	41.2	102.36	921	921	3114800	3025800	2529000	2508500	2660600	3177100	2670300	2744100	3338700	3075800
A0JLT2	A0JLT2	2	2	2	Mediator of RNA polymerase II transcription subunit 19	MED19	Mediator of RNA polymerase II transcription subunit 19 OS=Homo sapiens OX=9606 GN=MED19 PE=1 SV=2	1	2	2	2	2	2	2	20.5	20.5	20.5	26.273	244	244	41652	47980	44428	41153	40948	47330	45547	42098	47733	46580
A0JNW5	A0JNW5	21	21	19	UHRF1-binding protein 1-like	UHRF1BP1L	UHRF1-binding protein 1-like OS=Homo sapiens OX=9606 GN=UHRF1BP1L PE=1 SV=2	1	21	21	19	21	21	19	19.7	19.7	18.3	164.2	1464	1464	718000	718390	678130	663440	646760	744460	699200	692390	660550	719860
A0MZ66	A0MZ66	12	12	12	Shootin-1	KIAA1598	Shootin-1 OS=Homo sapiens OX=9606 GN=SHTN1 PE=1 SV=4	1	12	12	12	12	12	12	19.8	19.8	19.8	71.639	631	631	501280	502860	516240	522000	487300	579100	565230	539160	482980	515610
A0PK00	A0PK00	1	1	1	Transmembrane protein 120B	TMEM120B	Transmembrane protein 120B OS=Homo sapiens OX=9606 GN=TMEM120B PE=1 SV=1	1	1	1	1	1	1	1	5	5	5	40.245	339	339	16095	12425	11181	11937	13266	14603	11841	10962	14398	16438
A1A4S6	A1A4S6	2	2	2	Rho GTPase-activating protein 10	ARHGAP10	Rho GTPase-activating protein 10 OS=Homo sapiens OX=9606 GN=ARHGAP10 PE=1 SV=1	1	2	2	2	2	2	2	4.2	4.2	4.2	89.374	786	786	29475	31818	31642	31152	30958	33641	33785	31131	27169	30592
A1KXE4	A1KXE4	1	1	1	Myelin-associated neurite-outgrowth inhibitor	FAM168B	Myelin-associated neurite-outgrowth inhibitor OS=Homo sapiens OX=9606 GN=FAM168B PE=1 SV=1	1	1	1	1	1	1	1	14.4	14.4	14.4	20.324	195	195	3921.2	5190.5	3820	2932.4	3859.1	4292.4	3630.4	5181.6	3012.1	5364.1
A1L0T0	A1L0T0	15	15	15	Acetolactate synthase-like protein	ILVBL	Acetolactate synthase-like protein OS=Homo sapiens OX=9606 GN=ILVBL PE=1 SV=2	1	15	15	15	15	15	15	29.7	29.7	29.7	67.867	632	632	691170	667030	588330	610030	667780	776890	696040	714520	758030	714430
A1L188	A1L188	1	1	1	Uncharacterized protein C17orf89	C17orf89	NADH dehydrogenase [ubiquinone] 1 alpha subcomplex assembly factor 8 OS=Homo sapiens OX=9606 GN=NDUFAF8 PE=1 SV=1	1	1	1	1	1	1	1	14.9	14.9	14.9	7.7558	74	74	0	0	0	0	0	0	0	0	0	0
A1L390	A1L390	1	1	1	Pleckstrin homology domain-containing family G member 3	PLEKHG3	Pleckstrin homology domain-containing family G member 3 OS=Homo sapiens OX=9606 GN=PLEKHG3 PE=1 SV=1	1	1	1	1	1	1	1	0.7	0.7	0.7	134.41	1219	1219	24927	27665	29265	31231	23114	28994	32937	34599	23580	25403
A2A288	A2A288	8	8	8	Probable ribonuclease ZC3H12D	ZC3H12D	Probable ribonuclease ZC3H12D OS=Homo sapiens OX=9606 GN=ZC3H12D PE=1 SV=3	1	8	8	8	8	8	8	16.9	16.9	16.9	58.077	527	527	89883	96277	88292	85693	91691	96439	86660	90139	90594	167750
A2RRP1	A2RRP1	25	25	25	Neuroblastoma-amplified sequence	NBAS	Neuroblastoma-amplified sequence OS=Homo sapiens OX=9606 GN=NBAS PE=1 SV=2	1	25	25	25	25	25	25	12.9	12.9	12.9	268.57	2371	2371	731920	741720	703810	758690	733030	826240	776270	749670	762550	809910
A2RTX5	A2RTX5	8	5	5	Probable threonine--tRNA ligase 2, cytoplasmic	TARSL2	Threonine--tRNA ligase 2, cytoplasmic OS=Homo sapiens OX=9606 GN=TARSL2 PE=1 SV=1	1	8	5	5	8	5	5	12.1	8.1	8.1	92.644	802	802	70463	70591	71446	70061	63797	69824	64816	65821	63959	76524
A2RUS2	A2RUS2	20	20	20	DENN domain-containing protein 3	DENND3	DENN domain-containing protein 3 OS=Homo sapiens OX=9606 GN=DENND3 PE=1 SV=2	1	20	20	20	20	20	20	20.8	20.8	20.8	135.89	1198	1198	1030400	990320	907730	1020800	926650	1088700	1005200	951980	1007300	1008600
A3KMH1	A3KMH1	30	30	30	von Willebrand factor A domain-containing protein 8	VWA8	von Willebrand factor A domain-containing protein 8 OS=Homo sapiens OX=9606 GN=VWA8 PE=1 SV=2	1	30	30	30	30	30	30	18.5	18.5	18.5	214.82	1905	1905	1223300	1261900	1143000	1129600	1149700	1283200	1230300	1192700	1240300	1322200
A3KN83	A3KN83	37	37	30	Protein strawberry notch homolog 1	SBNO1	Protein strawberry notch homolog 1 OS=Homo sapiens OX=9606 GN=SBNO1 PE=1 SV=1	1	37	37	30	37	37	30	34.8	34.8	30.7	154.31	1393	1393	1800200	1752000	1453200	1593300	1602100	1811200	1694900	1654400	1789100	1837900
A4D1E9	A4D1E9	6	6	6	GTP-binding protein 10	GTPBP10	GTP-binding protein 10 OS=Homo sapiens OX=9606 GN=GTPBP10 PE=1 SV=1	1	6	6	6	6	6	6	15.8	15.8	15.8	42.932	387	387	210280	198260	191670	180350	188840	217120	204920	179060	217010	207400
A4D1P6	A4D1P6	18	18	18	WD repeat-containing protein 91	WDR91	WD repeat-containing protein 91 OS=Homo sapiens OX=9606 GN=WDR91 PE=1 SV=2	1	18	18	18	18	18	18	31.1	31.1	31.1	83.343	747	747	809050	830520	817370	798920	807630	898190	843440	822670	813550	892270
A4D1U4	A4D1U4	1	1	1	Protein LCHN	LCHN	Protein LCHN OS=Homo sapiens OX=9606 GN=LCHN PE=1 SV=1	1	1	1	1	1	1	1	3.1	3.1	3.1	51.445	455	455	6754.9	5368.9	5677.5	5656.6	6230.8	5656.3	5387.7	4622.2	6384.6	6467.5
A5PLN9	A5PLN9	10	10	10	Trafficking protein particle complex subunit 13	TRAPPC13	Trafficking protein particle complex subunit 13 OS=Homo sapiens OX=9606 GN=TRAPPC13 PE=1 SV=2	1	10	10	10	10	10	10	30.9	30.9	30.9	46.523	417	417	419430	425070	400910	393390	381850	446610	430430	397270	408370	423660
A5YKK6	A5YKK6	67	67	67	CCR4-NOT transcription complex subunit 1	CNOT1	CCR4-NOT transcription complex subunit 1 OS=Homo sapiens OX=9606 GN=CNOT1 PE=1 SV=2	1	67	67	67	67	67	67	33.7	33.7	33.7	266.94	2376	2376	5122900	5163600	4837000	4933900	4798800	5469700	5231000	4968800	5100200	5280100
A6NC98	A6NC98	4	4	4	Coiled-coil domain-containing protein 88B	CCDC88B	Coiled-coil domain-containing protein 88B OS=Homo sapiens OX=9606 GN=CCDC88B PE=1 SV=1	1	4	4	4	4	4	4	2.7	2.7	2.7	164.81	1476	1476	95016	104980	91016	91584	90433	99966	103220	95175	96474	101180
F8WBI6;A6NCC3;H3BV12;I6L899;H3BSY2;A6NEM1;A6NI86;H0YKK7;A6NEF3;P0CJ92;A6NMD2	F8WBI6;A6NCC3;H3BV12;I6L899	5;5;4;4;2;1;1;1;1;1;1	5;5;4;4;2;1;1;1;1;1;1	5;5;4;4;2;1;1;1;1;1;1	Golgin subfamily A member 8N;Golgin subfamily A member 8O;Golgin subfamily A member 8R	GOLGA8N;GOLGA8O;GOLGA8Q;GOLGA8R	Golgin subfamily A member 8N OS=Homo sapiens OX=9606 GN=GOLGA8N PE=3 SV=1;Golgin subfamily A member 8O OS=Homo sapiens OX=9606 GN=GOLGA8O PE=1 SV=3;Golgin subfamily A member 8Q OS=Homo sapiens OX=9606 GN=GOLGA8Q PE=3 SV=1;Golgin subfamily A member 8R OS=Ho	11	5	5	5	5	5	5	11.4	11.4	11.4	71.523	632	632;632;632;631;632;432;522;550;574;632;632	79133	83468	84114	80240	78052	86290	87247	85450	86918	96408
Q9GZQ8;A6NCE7;Q9H492	Q9GZQ8;A6NCE7;Q9H492	2;2;1	2;2;1	2;2;1	Microtubule-associated proteins 1A/1B light chain 3B;Microtubule-associated proteins 1A/1B light chain 3 beta 2;Microtubule-associated proteins 1A/1B light chain 3A	MAP1LC3B;MAP1LC3B2;MAP1LC3A	Microtubule-associated proteins 1A/1B light chain 3B OS=Homo sapiens OX=9606 GN=MAP1LC3B PE=1 SV=3;Microtubule-associated proteins 1A/1B light chain 3 beta 2 OS=Homo sapiens OX=9606 GN=MAP1LC3B2 PE=2 SV=1;Microtubule-associated proteins 1A/1B light chain 3	3	2	2	2	2	2	2	16.8	16.8	16.8	14.688	125	125;125;121	30995	29928	31199	32796	29258	30269	35457	34768	30456	34599
A6NDG6	A6NDG6	10	10	10	Phosphoglycolate phosphatase	PGP	Glycerol-3-phosphate phosphatase OS=Homo sapiens OX=9606 GN=PGP PE=1 SV=1	1	10	10	10	10	10	10	38	38	38	34.006	321	321	1118400	1136700	1069100	1032300	991570	1088500	1094200	1057000	1056800	1070900
A6NDU8	A6NDU8	4	4	4	UPF0600 protein C5orf51	C5orf51	UPF0600 protein C5orf51 OS=Homo sapiens OX=9606 GN=C5orf51 PE=1 SV=1	1	4	4	4	4	4	4	20.1	20.1	20.1	33.62	294	294	277980	282790	277360	284870	272990	305350	290720	289910	272110	288110
A6NED2	A6NED2	6	6	6	RCC1 domain-containing protein 1	RCCD1	RCC1 domain-containing protein 1 OS=Homo sapiens OX=9606 GN=RCCD1 PE=1 SV=1	1	6	6	6	6	6	6	25	25	25	40.078	376	376	70023	76280	73504	62033	70450	77425	78949	62512	75117	77554
A6NFI3	A6NFI3	1	1	1	Zinc finger protein 316	ZNF316	Zinc finger protein 316 OS=Homo sapiens OX=9606 GN=ZNF316 PE=1 SV=1	1	1	1	1	1	1	1	1.5	1.5	1.5	108.44	1004	1004	5673.8	5559.6	6207.6	5883.1	5423.2	4319.8	6317.5	3503.3	7416.8	5935
A6NHL2	A6NHL2	4	1	1	Tubulin alpha chain-like 3	TUBAL3	Tubulin alpha chain-like 3 OS=Homo sapiens OX=9606 GN=TUBAL3 PE=1 SV=2	1	4	1	1	4	1	1	9.4	3.8	3.8	49.908	446	446	128610	143160	131210	142880	138240	142110	144230	129090	121040	144540
A6NHQ2	A6NHQ2	3	2	2	rRNA/tRNA 2-O-methyltransferase fibrillarin-like protein 1	FBLL1	rRNA/tRNA 2-O-methyltransferase fibrillarin-like protein 1 OS=Homo sapiens OX=9606 GN=FBLL1 PE=3 SV=2	1	3	2	2	3	2	2	6.9	3.6	3.6	34.803	334	334	167480	184050	150730	164870	155630	175990	168360	139900	165710	174960
A6NHR9	A6NHR9	63	63	63	Structural maintenance of chromosomes flexible hinge domain-containing protein 1	SMCHD1	Structural maintenance of chromosomes flexible hinge domain-containing protein 1 OS=Homo sapiens OX=9606 GN=SMCHD1 PE=1 SV=2	1	63	63	63	63	63	63	35.5	35.5	35.5	226.37	2005	2005	5103000	5207800	4725900	4839800	4775400	5400600	5114900	4923800	5092900	5378200
A6NHT5;A2RU54	A6NHT5	6;1	6;1	6;1	Homeobox protein HMX3	HMX3	Homeobox protein HMX3 OS=Homo sapiens OX=9606 GN=HMX3 PE=1 SV=1	2	6	6	6	6	6	6	23.8	23.8	23.8	37.824	357	357;273	236240	239640	211080	221880	222100	259780	242990	225670	271450	253280
P14598;A6NI72;A8MVU1	P14598;A6NI72;A8MVU1	6;6;5	6;6;5	6;6;5	Neutrophil cytosol factor 1;Putative neutrophil cytosol factor 1B;Putative neutrophil cytosol factor 1C	NCF1;NCF1B;NCF1C	Neutrophil cytosol factor 1 OS=Homo sapiens OX=9606 GN=NCF1 PE=1 SV=4;Putative neutrophil cytosol factor 1B OS=Homo sapiens OX=9606 GN=NCF1B PE=5 SV=2;Putative neutrophil cytosol factor 1C OS=Homo sapiens OX=9606 GN=NCF1C PE=5 SV=1	3	6	6	6	6	6	6	14.1	14.1	14.1	44.681	390	390;391;366	276820	256880	242890	258070	241750	291350	264740	261280	283210	301870
A6NIH7	A6NIH7	5	5	4	Protein unc-119 homolog B	UNC119B	Protein unc-119 homolog B OS=Homo sapiens OX=9606 GN=UNC119B PE=1 SV=1	1	5	5	4	5	5	4	26.7	26.7	23.1	28.136	251	251	129210	144740	110310	142980	144740	152380	154490	143330	135490	141300
A6NJ78;P0C7V9	A6NJ78	5;1	5;1	5;1	Probable methyltransferase-like protein 15	METTL15	Probable methyltransferase-like protein 15 OS=Homo sapiens OX=9606 GN=METTL15 PE=1 SV=1	2	5	5	5	5	5	5	20.6	20.6	20.6	46.121	407	407;234	90310	87045	92328	82761	87949	96301	93044	86895	94966	96286
A6NJG2	A6NJG2	6	6	6	Ankyrin repeat domain-containing protein SOWAHD	SOWAHD	Ankyrin repeat domain-containing protein SOWAHD OS=Homo sapiens OX=9606 GN=SOWAHD PE=2 SV=1	1	6	6	6	6	6	6	24.8	24.8	24.8	33.803	315	315	118710	136820	127860	128000	122240	146100	128640	124290	139160	145670
A6NKF1	A6NKF1	1	1	1	SAC3 domain-containing protein 1	SAC3D1	SAC3 domain-containing protein 1 OS=Homo sapiens OX=9606 GN=SAC3D1 PE=1 SV=2	1	1	1	1	1	1	1	5	5	5	43.553	404	404	11684	10797	10668	9389.2	8160.9	10702	9376.3	9415.6	9774.6	8697.3
A6NKT7	A6NKT7	38	1	0	RanBP2-like and GRIP domain-containing protein 3	RGPD3	RanBP2-like and GRIP domain-containing protein 3 OS=Homo sapiens OX=9606 GN=RGPD3 PE=3 SV=2	1	38	1	0	38	1	0	23.1	0.7	0	197.48	1758	1758	125610	131950	125770	122530	123250	147300	140980	118490	123730	133180
A7E2V4	A7E2V4	8	8	8	Zinc finger SWIM domain-containing protein 8	ZSWIM8	Zinc finger SWIM domain-containing protein 8 OS=Homo sapiens OX=9606 GN=ZSWIM8 PE=1 SV=1	1	8	8	8	8	8	8	7	7	7	197.3	1837	1837	97006	101460	103780	104990	97886	122250	105090	102260	98300	114420
A7MCY6	A7MCY6	3	3	3	TANK-binding kinase 1-binding protein 1	TBKBP1	TANK-binding kinase 1-binding protein 1 OS=Homo sapiens OX=9606 GN=TBKBP1 PE=1 SV=1	1	3	3	3	3	3	3	4.2	4.2	4.2	67.701	615	615	28542	29753	36686	28298	29961	32907	32765	32134	22486	28473
A8CG34;Q96HA1;Q6PJE2;A6NF01	A8CG34;Q96HA1	10;10;3;3	10;10;3;3	10;10;3;3	Nuclear envelope pore membrane protein POM 121C;Nuclear envelope pore membrane protein POM 121	POM121C;POM121	Nuclear envelope pore membrane protein POM 121C OS=Homo sapiens OX=9606 GN=POM121C PE=1 SV=3;Nuclear envelope pore membrane protein POM 121 OS=Homo sapiens OX=9606 GN=POM121 PE=1 SV=2	4	10	10	10	10	10	10	9.2	9.2	9.2	125.09	1229	1229;1249;187;834	235110	241880	241240	246320	201230	280890	252190	228480	244040	256490
A8MT69	A8MT69	2	2	2	Centromere protein X	STRA13	Centromere protein X OS=Homo sapiens OX=9606 GN=CENPX PE=1 SV=1	1	2	2	2	2	2	2	32.1	32.1	32.1	8.9593	81	81	47036	57508	53589	51217	53316	63371	54278	47551	54526	57806
A8MTT3	A8MTT3	2	2	2	Protein CEBPZOS	CEBPZOS	Protein CEBPZOS OS=Homo sapiens OX=9606 GN=CEBPZOS PE=1 SV=2	1	2	2	2	2	2	2	18.8	18.8	18.8	9.3358	80	80	128210	126580	105350	109490	106990	110210	120180	108530	123330	119500
P17019;Q14593;A8MTY0	P17019;Q14593;A8MTY0	2;2;2	2;2;2	1;1;1	Zinc finger protein 708;Zinc finger protein 273;Putative zinc finger protein 724	ZNF708;ZNF273;ZNF724P	Zinc finger protein 708 OS=Homo sapiens OX=9606 GN=ZNF708 PE=1 SV=5;Zinc finger protein 273 OS=Homo sapiens OX=9606 GN=ZNF273 PE=1 SV=3;Zinc finger protein 724 OS=Homo sapiens OX=9606 GN=ZNF724 PE=2 SV=3	3	2	2	1	2	2	1	10	10	2	57.357	499	499;569;619	122480	116630	62524	91148	116870	113020	98489	102110	148000	123330
A8MW92	A8MW92	9	9	9	PHD finger protein 20-like protein 1	PHF20L1	PHD finger protein 20-like protein 1 OS=Homo sapiens OX=9606 GN=PHF20L1 PE=1 SV=2	1	9	9	9	9	9	9	9.5	9.5	9.5	115.01	1017	1017	266450	278140	270020	270550	249850	308120	277700	281850	265340	296480
P62308;A8MWD9	P62308;A8MWD9	4;4	4;4	4;4	Small nuclear ribonucleoprotein G;Putative small nuclear ribonucleoprotein G-like protein 15	SNRPG;SNRPGP15	Small nuclear ribonucleoprotein G OS=Homo sapiens OX=9606 GN=SNRPG PE=1 SV=1;Putative small nuclear ribonucleoprotein G-like protein 15 OS=Homo sapiens OX=9606 GN=SNRPGP15 PE=5 SV=2	2	4	4	4	4	4	4	35.5	35.5	35.5	8.496	76	76;76	1977800	2030800	1566900	1936400	2001500	2066200	2129500	2102200	2147500	2141000
A8MXV4	A8MXV4	13	13	13	Nucleoside diphosphate-linked moiety X motif 19, mitochondrial	NUDT19	Nucleoside diphosphate-linked moiety X motif 19 OS=Homo sapiens OX=9606 GN=NUDT19 PE=1 SV=1	1	13	13	13	13	13	13	41.6	41.6	41.6	42.233	375	375	470910	509470	435370	453030	443080	493480	473250	437090	466520	511500
A9UHW6	A9UHW6	6	6	6	MIF4G domain-containing protein	MIF4GD	MIF4G domain-containing protein OS=Homo sapiens OX=9606 GN=MIF4GD PE=1 SV=1	1	6	6	6	6	6	6	31.1	31.1	31.1	25.423	222	222	411450	427120	407840	405200	401900	465840	443800	411230	417970	453640
A9YTQ3	A9YTQ3	4	4	4	Aryl hydrocarbon receptor repressor	AHRR	Aryl hydrocarbon receptor repressor OS=Homo sapiens OX=9606 GN=AHRR PE=1 SV=3	1	4	4	4	4	4	4	7.1	7.1	7.1	76.264	701	701	52114	60612	64247	59133	57826	66470	65202	62060	61999	63117
B0I1T2;O94832	B0I1T2	34;1	34;1	34;1	Unconventional myosin-Ig;Minor histocompatibility antigen HA-2	MYO1G	Unconventional myosin-Ig OS=Homo sapiens OX=9606 GN=MYO1G PE=1 SV=2	2	34	34	34	34	34	34	39	39	39	116.44	1018	1018;1006	2347500	2368100	2102200	2031300	2154100	2461500	2238000	2218800	2377800	2461200
B7ZAP0	B7ZAP0	1	1	1	Rab GTPase-activating protein 1-like, isoform 10	RABGAP1L	Rab GTPase-activating protein 1-like, isoform 10 OS=Homo sapiens OX=9606 GN=RABGAP1L PE=1 SV=1	1	1	1	1	1	1	1	4	4	4	29.038	253	253	762870	768310	740400	701770	621920	831930	757050	677180	650670	621970
P0CG08;B7ZAQ6	P0CG08;B7ZAQ6	1;1	1;1	1;1	Golgi pH regulator B;Golgi pH regulator A	GPR89B;GPR89A	Golgi pH regulator B OS=Homo sapiens OX=9606 GN=GPR89B PE=1 SV=1;Golgi pH regulator A OS=Homo sapiens OX=9606 GN=GPR89A PE=1 SV=2	2	1	1	1	1	1	1	5.9	5.9	5.9	52.916	455	455;455	8581.9	9533.4	6921.1	8608.1	9381.9	8988.3	7247.9	9276.9	8883.2	9814.3
C4AMC7;Q6VEQ5;A8K0Z3;Q9NQA3;A8MWX3	C4AMC7;Q6VEQ5;A8K0Z3;Q9NQA3;A8MWX3	10;10;7;6;5	10;10;7;6;5	10;10;7;6;5	Putative WAS protein family homolog 3;WAS protein family homolog 2;WAS protein family homolog 1;WAS protein family homolog 6;Putative WAS protein family homolog 4	WASH3P;WASH2P;WASH1;WASH6P;WASH4P	Putative WAS protein family homolog 3 OS=Homo sapiens OX=9606 GN=WASH3P PE=1 SV=2;WAS protein family homolog 2 OS=Homo sapiens OX=9606 GN=WASH2P PE=2 SV=2;WASH complex subunit 1 OS=Homo sapiens OX=9606 GN=WASHC1 PE=1 SV=2;WAS protein family homolog 6 OS=Ho	5	10	10	10	10	10	10	29.6	29.6	29.6	49.994	463	463;465;465;447;477	419890	444750	497510	442970	386180	468930	440780	406660	451300	468340
C9JLW8	C9JLW8	3	3	3	Protein FAM195B	FAM195B	Mapk-regulated corepressor-interacting protein 1 OS=Homo sapiens OX=9606 GN=MCRIP1 PE=1 SV=1	1	3	3	3	3	3	3	27.8	27.8	27.8	10.92	97	97	302830	332110	337160	340420	296730	355120	335470	316640	309990	343220
CON__ENSEMBL:ENSBTAP00000001528;Q15811	CON__ENSEMBL:ENSBTAP00000001528;Q15811	6;6	5;5	5;5	Intersectin-1	ITSN1	;Intersectin-1 OS=Homo sapiens OX=9606 GN=ITSN1 PE=1 SV=3	2	6	5	5	6	5	5	5.2	4.4	4.4	137.98	1222	1222;1721	147100	148590	149250	150120	142780	163730	158870	144240	143870	164120
CON__ENSEMBL:ENSBTAP00000007350;CON__P01030;P0C0L5;P0C0L4	CON__ENSEMBL:ENSBTAP00000007350;CON__P01030	10;9;2;2	10;9;2;2	10;9;2;2			;	4	10	10	10	10	10	10	6.9	6.9	6.9	192.99	1742	1742;1741;1744;1744	143760	157230	167680	163580	153740	201540	191610	172870	212650	205770
CON__ENSEMBL:ENSBTAP00000016046;P23142	CON__ENSEMBL:ENSBTAP00000016046	4;1	4;1	4;1				2	4	4	4	4	4	4	7.9	7.9	7.9	77.456	706	706;703	41036	39503	41065	53031	40544	53641	40733	40658	42188	53462
CON__ENSEMBL:ENSBTAP00000018229;P02774	CON__ENSEMBL:ENSBTAP00000018229	12;2	12;2	3;0				2	12	12	3	12	12	3	33.3	33.3	4.8	53.661	475	475;474	534530	665770	454820	631580	637050	619200	628220	605600	833760	887430
CON__ENSEMBL:ENSBTAP00000024146;P01023;P20742	CON__ENSEMBL:ENSBTAP00000024146	30;3;2	30;3;2	30;3;2				3	30	30	30	30	30	30	26.1	26.1	26.1	164.34	1477	1477;1474;1482	1135600	1464700	1064100	1413600	1513100	1613800	1509900	1407700	1626000	1882100
CON__ENSEMBL:ENSBTAP00000024466;CON__ENSEMBL:ENSBTAP00000024462	CON__ENSEMBL:ENSBTAP00000024466;CON__ENSEMBL:ENSBTAP00000024462	1;1	1;1	1;1			;	2	1	1	1	1	1	1	2.5	2.5	2.5	43.9	401	401;419	18406	25083	16476	24063	25666	28979	29227	25174	28809	27679
CON__ENSEMBL:ENSBTAP00000032840	CON__ENSEMBL:ENSBTAP00000032840	9	9	8				1	9	9	8	9	9	8	13.3	13.3	11.9	92.273	825	825	121840	141880	114950	119820	130880	160730	144810	128270	135430	142230
CON__ENSEMBL:ENSBTAP00000034412	CON__ENSEMBL:ENSBTAP00000034412	8	8	8				1	8	8	8	8	8	8	42.2	42.2	42.2	22.336	199	199	835800	919130	759140	754050	782250	940340	910900	838980	906310	947660
CON__P00735;P00734	CON__P00735	13;4	13;4	13;4				2	13	13	13	13	13	13	25.9	25.9	25.9	70.505	625	625;622	1166500	1209500	1064300	1149800	1167300	1527500	1238300	1195700	1255000	1423200
CON__P00761	CON__P00761	6	6	6				1	6	6	6	6	6	6	37.7	37.7	37.7	24.409	231	231	13826000	13404000	12920000	14034000	12815000	14140000	14101000	13504000	13762000	14771000
CON__P00978	CON__P00978	5	5	5				1	5	5	5	5	5	5	18.5	18.5	18.5	39.234	352	352	135920	153650	122360	145890	139210	154440	142200	138660	158950	177840
CON__Q2KJ62;CON__P01044-1	CON__Q2KJ62;CON__P01044-1	10;10	10;10	4;4			;	2	10	10	4	10	10	4	18.5	18.5	10.5	68.964	621	621;621	351190	370470	345560	426580	352090	388000	410240	385160	483760	541620
CON__P01045-1	CON__P01045-1	7	1	1				1	7	1	1	7	1	1	11	1.6	1.6	68.709	619	619	30619	35151	31931	42993	34313	34201	35579	35891	45620	48425
CON__P01966;P02008	CON__P01966	7;1	7;1	3;0				2	7	7	3	7	7	3	50.7	50.7	26.8	15.184	142	142;142	6265500	6163700	4436100	5417900	4966800	6685900	5760600	5729700	6387300	7256400
CON__P02533;P02533	CON__P02533;P02533	6;6	2;2	1;1	Keratin, type I cytoskeletal 14	KRT14	;Keratin, type I cytoskeletal 14 OS=Homo sapiens OX=9606 GN=KRT14 PE=1 SV=4	2	6	2	1	6	2	1	11.7	6.4	3.2	51.621	472	472;472	13592	20513	64709	9505.7	5685.1	15916	20483	19542	20017	19917
CON__P48668;CON__P04259;CON__P02538;P48668;P04259;P02538;CON__Q8VED5;CON__O95678;O95678;CON__H-INV:HIT000292931;CON__P07744;CON__Q7RTS7;CON__Q32MB2;CON__P19013;Q7RTS7;P19013;Q86Y46	CON__P48668;CON__P04259;CON__P02538;P48668;P04259;P02538	13;13;13;13;13;13;5;4;4;3;2;1;1;1;1;1;1	6;6;6;6;6;6;0;0;0;1;0;0;0;0;0;0;0	2;2;2;2;2;2;0;0;0;0;0;0;0;0;0;0;0	Keratin, type II cytoskeletal 6C;Keratin, type II cytoskeletal 6B;Keratin, type II cytoskeletal 6A	KRT6C;KRT6B;KRT6A	;;;Keratin, type II cytoskeletal 6C OS=Homo sapiens OX=9606 GN=KRT6C PE=1 SV=3;Keratin, type II cytoskeletal 6B OS=Homo sapiens OX=9606 GN=KRT6B PE=1 SV=5;Keratin, type II cytoskeletal 6A OS=Homo sapiens OX=9606 GN=KRT6A PE=1 SV=3	17	13	6	2	13	6	2	19.7	11.3	3.7	60.024	564	564;564;564;564;564;564;531;551;551;443;525;529;540;594;529;534;540	127760	152940	331500	120940	115650	123070	147280	144300	155670	113830
CON__P02672	CON__P02672	2	2	2				1	2	2	2	2	2	2	3.3	3.3	3.3	67.011	615	615	25219	33925	27373	29274	25903	48240	43928	38661	44195	37571
CON__P02769;CON__P02768-1;P02768	CON__P02769	51;5;5	51;5;5	51;5;5				3	51	51	51	51	51	51	77.6	77.6	77.6	69.293	607	607;609;609	37087000	43507000	30813000	47815000	40816000	40692000	47188000	42034000	62509000	64603000
CON__P02777	CON__P02777	3	3	3				1	3	3	3	3	3	3	5.7	5.7	5.7	24.241	230	230	806250	939800	863510	768160	770170	870000	765490	800500	876800	936740
CON__P06868;P00747	CON__P06868	32;3	32;3	32;3				2	32	32	32	32	32	32	47.4	47.4	47.4	91.215	812	812;810	2442200	2573100	2209700	2416000	2327800	2689900	2543700	2507100	2463300	2838200
CON__P07224	CON__P07224	1	1	1				1	1	1	1	1	1	1	1.2	1.2	1.2	75.132	675	675	18094	18603	14432	18472	18744	23399	16492	18786	18682	21119
CON__P08779;P08779	CON__P08779;P08779	6;6	1;1	1;1	Keratin, type I cytoskeletal 16	KRT16	;Keratin, type I cytoskeletal 16 OS=Homo sapiens OX=9606 GN=KRT16 PE=1 SV=4	2	6	1	1	6	1	1	12.5	4	4	51.267	473	473;473	3084.4	5079.7	8023.2	3216.9	4664.6	3562.2	5168.2	3568.1	4365.3	3785.8
CON__P12763;P02765	CON__P12763	12;3	12;3	12;3				2	12	12	12	12	12	12	43.2	43.2	43.2	38.418	359	359;367	13049000	13408000	11841000	15952000	12504000	14098000	15721000	15192000	19234000	19676000
CON__P13645;P13645;CON__P02535-1;CON__A2A4G1;CON__P08727;CON__P19001;CON__P08730-1;CON__P19012;CON__Q148H6;CON__Q7Z3Y7;P08727;P19012;Q7Z3Y7;CON__P05784;CON__Q7Z3Z0;CON__Q7Z3Y8;CON__Q9Z2K1;CON__Q3ZAW8;CON__Q99456;Q7Z3Z0;Q7Z3Y8;Q99456;CON__Q14525;CON__Q9UE12;CON__Q15323;CON__A2A5Y0;CON__ENSEMBL:ENSP00000377550;CON__Q92764;CON__Q14532;CON__A2AB72;CON__Q497I4;CON__O76015;CON__O76013;CON__Q7Z3Y9;CON__…	CON__P13645;P13645	20;20;6;4;3;3;3;3;3;3;3;3;3;2;2;2;2;2;2;2;2;2;1;1;1;1;1;1;1;1;1;1;1;1;1;1;1;1;1;1;1;1;1;1;1;1;1;1	19;19;6;3;2;2;2;2;3;3;2;2;3;1;2;2;2;2;1;2;2;1;1;1;1;1;1;1;1;1;1;1;1;1;1;1;1;1;1;1;1;1;1;1;1;1;1;1	16;16;4;0;0;0;0;0;1;1;0;0;1;0;1;1;0;0;0;1;1;0;0;0;0;0;0;0;0;0;0;0;0;0;0;0;0;0;0;0;0;0;0;0;0;0;0;0	Keratin, type I cytoskeletal 10	KRT10	;Keratin, type I cytoskeletal 10 OS=Homo sapiens OX=9606 GN=KRT10 PE=1 SV=6	48	20	19	16	20	19	16	36.9	36.9	32.7	59.51	593	593;584;570;456;400;403;437;456;464;486;400;456;464;423;450;459;469;474;494;450;459;494;404;416;416;416;420;425;448;453;455;456;467;468;471;476;525;404;416;430;448;449;455;456;458;467;468;525	1772200	2498700	5818600	1090400	1056400	1140000	1707600	1488200	1693600	1078500
CON__P13647;P13647	CON__P13647;P13647	10;10	1;1	1;1	Keratin, type II cytoskeletal 5	KRT5	;Keratin, type II cytoskeletal 5 OS=Homo sapiens OX=9606 GN=KRT5 PE=1 SV=3	2	10	1	1	10	1	1	13.9	1.7	1.7	62.378	590	590;590	24780	29694	65469	21863	18522	26434	30368	27635	24225	20322
CON__P15497;P02647	CON__P15497	18;1	18;1	18;1				2	18	18	18	18	18	18	58.9	58.9	58.9	30.276	265	265;267	1640500	1695600	1312200	1626500	1504600	1759600	1661100	1727000	2084100	2263400
CON__P17690;P02749	CON__P17690	7;1	7;1	7;1				2	7	7	7	7	7	7	33.9	33.9	33.9	38.252	345	345;345	132230	160270	150580	168910	159750	170230	167960	146100	171030	169230
CON__P17697	CON__P17697	2	2	2				1	2	2	2	2	2	2	8.4	8.4	8.4	51.113	439	439	45271	47206	36875	46447	44976	55751	53022	48795	47856	55857
CON__P20930;P20930	CON__P20930;P20930	1;1	1;1	1;1	Filaggrin	FLG	;Filaggrin OS=Homo sapiens OX=9606 GN=FLG PE=1 SV=3	2	1	1	1	1	1	1	0.3	0.3	0.3	435.16	4061	4061;4061	5848.7	6556.5	9799.7	6860.3	5354.5	4927.7	7846.4	7344.7	6133.9	3789.8
CON__P21752;P63313	CON__P21752;P63313	2;2	1;1	1;1	Thymosin beta-10	TMSB10	;Thymosin beta-10 OS=Homo sapiens OX=9606 GN=TMSB10 PE=1 SV=2	2	2	1	1	2	1	1	31	31	31	4.8054	42	42;44	218070	255520	216510	216330	227370	221080	229910	225000	206380	208490
CON__P28800;P08697	CON__P28800	6;1	6;1	6;1				2	6	6	6	6	6	6	14.4	14.4	14.4	54.71	492	492;491	68332	88449	64194	86468	80568	89218	88138	72510	97574	106660
CON__P34955	CON__P34955	16	16	16				1	16	16	16	16	16	16	41.1	41.1	41.1	46.103	416	416	6106100	8225800	5138500	7922900	7979200	7695300	8460300	7311500	10287000	11257000
CON__P35527;P35527	CON__P35527;P35527	21;21	21;21	20;20	Keratin, type I cytoskeletal 9	KRT9	;Keratin, type I cytoskeletal 9 OS=Homo sapiens OX=9606 GN=KRT9 PE=1 SV=3	2	21	21	20	21	21	20	52.3	52.3	51.2	62.129	623	623;623	1463300	2844000	6029300	1044600	678010	1327100	2483900	2094000	2178700	1414800
CON__P35908;P35908;CON__Q6NXH9	CON__P35908;P35908	28;28;2	25;25;1	18;18;0	Keratin, type II cytoskeletal 2 epidermal	KRT2	;Keratin, type II cytoskeletal 2 epidermal OS=Homo sapiens OX=9606 GN=KRT2 PE=1 SV=2	3	28	25	18	28	25	18	54.3	51.2	40.2	65.865	645	645;639;539	1460700	1845300	4605400	941480	733400	902860	1285900	1086000	1464800	933010
CON__P41361;P01008	CON__P41361	5;1	5;1	5;1				2	5	5	5	5	5	5	13.5	13.5	13.5	52.347	465	465;464	202500	225610	188510	215060	198690	254320	231590	202260	224570	276060
CON__P81644	CON__P81644	4	4	4				1	4	4	4	4	4	4	36	36	36	11.202	100	100	644560	679010	517620	618670	456420	488590	662370	592450	835100	770400
CON__Q03247;P02649	CON__Q03247	13;3	13;3	13;3				2	13	13	13	13	13	13	45.3	45.3	45.3	35.979	316	316;317	1142000	1129100	999090	1013900	1045200	1230600	1113500	1051900	1107700	1221400
CON__Q05B55	CON__Q05B55	1	1	1				1	1	1	1	1	1	1	6.7	6.7	6.7	26.59	240	240	0	0	0	0	0	0	0	0	0	0
CON__Q0IIK2;P02788;CON__Q2HJF0	CON__Q0IIK2	32;2;1	32;2;1	1;0;0				3	32	32	1	32	32	1	53.3	53.3	1.4	77.738	704	704;710;622	2991200	3726300	2895900	3363900	3802500	3474800	3984500	3499000	4341800	4627000
CON__Q0V8M9;Q06033	CON__Q0V8M9	4;1	4;1	4;1				2	4	4	4	4	4	4	4.4	4.4	4.4	99.536	891	891;890	70019	86697	71971	84976	81327	96104	85466	85262	106500	119790
CON__Q0VCM5	CON__Q0VCM5	1	1	1				1	1	1	1	1	1	1	0.9	0.9	0.9	101.24	906	906	692590	682950	645830	666190	664410	778780	672740	649500	682850	664800
CON__Q1RMK2	CON__Q1RMK2	7	7	7				1	7	7	7	7	7	7	20.1	20.1	20.1	65.056	597	597	62374	76963	59507	60072	67887	69572	73748	65607	68099	72871
CON__Q1RMN8	CON__Q1RMN8	2	2	2				1	2	2	2	2	2	2	13.2	13.2	13.2	24.536	234	234	53902	56440	52696	46854	54566	58124	59066	52551	53114	59743
CON__Q28065;P04003	CON__Q28065	10;1	10;1	10;1				2	10	10	10	10	10	10	21.3	21.3	21.3	68.886	610	610;597	993190	1009200	867770	795980	834110	1118400	994190	938790	947860	1035200
CON__Q28107;P12259	CON__Q28107	24;4	24;4	24;4				2	24	24	24	24	24	24	14.8	14.8	14.8	248.98	2211	2211;2224	932730	1026800	825330	903300	917900	1044900	967680	933770	979170	1093000
CON__Q29443	CON__Q29443	32	1	1				1	32	1	1	32	1	1	55.2	1.9	1.9	75.829	685	685	35249	40280	33902	33573	32147	33702	38069	35280	35542	39677
CON__Q2KJF1	CON__Q2KJF1	2	2	2				1	2	2	2	2	2	2	9.1	9.1	9.1	53.553	503	503	33417	42271	32070	37615	38002	44076	33564	37767	47120	46279
CON__Q2TBQ1;P05160	CON__Q2TBQ1	8;1	8;1	8;1				2	8	8	8	8	8	8	14.4	14.4	14.4	75.166	661	661;661	145350	162760	177560	149370	144130	181080	183640	155110	180590	201470
CON__Q2UVX4;P01024	CON__Q2UVX4	17;3	17;3	17;3				2	17	17	17	17	17	17	11.7	11.7	11.7	187.37	1662	1662;1663	372630	383800	335640	419160	391790	450570	419800	408630	475870	494270
CON__Q3KUS7	CON__Q3KUS7	6	6	6				1	6	6	6	6	6	6	8.9	8.9	8.9	85.411	760	760	55853	68258	47363	63974	74775	71383	69487	60359	73999	82536
CON__Q3MHN5	CON__Q3MHN5	11	2	2				1	11	2	2	11	2	2	35.2	6.8	6.8	53.341	474	474	125890	156390	103120	153390	155120	139120	161310	152180	193010	216220
CON__Q3SX09;CON__P02070;P68871;P02042;P69892;P69891	CON__Q3SX09	11;2;2;2;1;1	11;2;2;2;1;1	10;1;1;1;0;0				6	11	11	10	11	11	10	54.7	54.7	49.8	22.06	201	201;145;147;147;147;147	5438100	5813600	4559100	5203400	5242900	5936900	5927700	5612700	5749000	6456800
CON__Q3SX14	CON__Q3SX14	21	1	1				1	21	1	1	21	1	1	30.3	2.8	2.8	85.686	781	781	7613.1	10549	9613.2	10994	8193	10046	11489	9394	12022	14742
CON__Q3SZ57;P02771	CON__Q3SZ57	21;3	21;3	21;3				2	21	21	21	21	21	21	48.9	48.9	48.9	68.587	610	610;609	662220	903420	643390	924470	957200	912360	973130	847250	1130900	1255500
CON__Q3SZH5	CON__Q3SZH5	4	4	4				1	4	4	4	4	4	4	14.9	14.9	14.9	45.456	424	424	52226	55465	40339	55689	54730	57506	56245	55265	63417	69613
CON__Q3SZR3	CON__Q3SZR3	6	6	6				1	6	6	6	6	6	6	38.1	38.1	38.1	23.182	202	202	367600	543470	337970	513220	549780	547300	549850	483100	641410	725760
CON__Q3SZV7	CON__Q3SZV7	2	2	2				1	2	2	2	2	2	2	5.4	5.4	5.4	52.295	460	460	7288.5	9689.7	8301.7	8183.7	10749	10422	12765	10325	11041	14762
CON__Q3T052;Q14624	CON__Q3T052	9;1	9;1	9;1				2	9	9	9	9	9	9	12.4	12.4	12.4	101.51	916	916;930	165040	187560	170070	188330	195590	190310	223920	190590	238530	251710
CON__Q3ZBD7	CON__Q3ZBD7	6	1	1				1	6	1	1	6	1	1	16.9	4.7	4.7	62.87	557	557	195940	191260	194720	191660	185360	214210	192400	191940	197230	211050
CON__Q3ZBS7;P04004	CON__Q3ZBS7	14;2	14;2	14;2				2	14	14	14	14	14	14	40.5	40.5	40.5	54.099	484	484;478	1875200	1940100	1745800	1903700	1760400	2088700	1994200	1945700	1909600	2125500
CON__Q58D62	CON__Q58D62	9	9	9				1	9	9	9	9	9	9	29.7	29.7	29.7	42.663	387	387	566300	712950	447080	679550	697260	671340	729940	634310	852300	921130
CON__Q5D862;Q5D862	CON__Q5D862;Q5D862	2;2	2;2	2;2	Filaggrin-2	FLG2	;Filaggrin-2 OS=Homo sapiens OX=9606 GN=FLG2 PE=1 SV=1	2	2	2	2	2	2	2	1	1	1	248.07	2391	2391;2391	37729	41549	46720	29885	30962	33230	33996	33573	32519	33217
CON__Q6IFZ6;CON__Q7Z794;Q7Z794	CON__Q6IFZ6;CON__Q7Z794;Q7Z794	5;3;3	1;1;1	1;1;1	Keratin, type II cytoskeletal 1b	KRT77	;;Keratin, type II cytoskeletal 1b OS=Homo sapiens OX=9606 GN=KRT77 PE=2 SV=3	3	5	1	1	5	1	1	5.9	2.1	2.1	61.358	572	572;578;578	25725	26279	24870	26063	24863	27235	27151	24430	24796	29256
CON__Q86YZ3;Q86YZ3	CON__Q86YZ3;Q86YZ3	1;1	1;1	1;1	Hornerin	HRNR	;Hornerin OS=Homo sapiens OX=9606 GN=HRNR PE=1 SV=2	2	1	1	1	1	1	1	1.5	1.5	1.5	282.39	2850	2850;2850	1748.7	3480.1	5486.5	1296.3	760.37	0	3146.5	2809.4	1843.4	881.35
CON__Q9TRI1;P19823	CON__Q9TRI1	11;3	11;3	11;3				2	11	11	11	11	11	11	13.8	13.8	13.8	106.19	946	946;946	503580	600540	477530	586530	595770	631320	604350	556670	668300	722220
CON__Q9TTE1	CON__Q9TTE1	6	6	4				1	6	6	4	6	6	4	18.7	18.7	14.1	46.203	411	411	46352	71332	50618	69678	74543	62376	73652	59920	77966	99590
CON__REFSEQ:XP_001252647;CON__ENSEMBL:ENSBTAP00000038329	CON__REFSEQ:XP_001252647	4;1	4;1	2;1				2	4	4	2	4	4	2	11	11	7.7	46.897	417	417;80	109350	134650	88904	123800	123250	133810	124100	120130	153130	175950
Q13765;E9PAV3	Q13765;E9PAV3	5;5	5;5	5;5	Nascent polypeptide-associated complex subunit alpha;Nascent polypeptide-associated complex subunit alpha, muscle-specific form	NACA	Nascent polypeptide-associated complex subunit alpha OS=Homo sapiens OX=9606 GN=NACA PE=1 SV=1;Nascent polypeptide-associated complex subunit alpha, muscle-specific form OS=Homo sapiens OX=9606 GN=NACA PE=1 SV=1	2	5	5	5	5	5	5	29.8	29.8	29.8	23.384	215	215;2078	1965900	2048500	2029900	1928700	1789200	2045900	2034800	1966600	1870600	1990900
E9PRG8	E9PRG8	1	1	1	Uncharacterized protein C11orf98	C11orf98	Uncharacterized protein C11orf98 OS=Homo sapiens OX=9606 GN=C11orf98 PE=4 SV=1	1	1	1	1	1	1	1	10.7	10.7	10.7	13.798	122	122	75936	77575	101390	80648	70495	65167	79180	59648	78360	82601
L0R6Q1	L0R6Q1	3	3	3		SLC35A4	SLC35A4 upstream open reading frame protein OS=Homo sapiens OX=9606 GN=SLC35A4 PE=3 SV=1	1	3	3	3	3	3	3	38.8	38.8	38.8	11.133	103	103	213670	201570	190930	172300	193270	214720	179480	197400	228930	248880
L0R819	L0R819	4	4	4		ASNSD1	ASNSD1 upstream open reading frame protein OS=Homo sapiens OX=9606 GN=ASDURF PE=1 SV=1	1	4	4	4	4	4	4	49	49	49	11.25	96	96	269370	272870	251600	251520	226130	276810	265500	259160	250340	264520
O00115	O00115	6	6	6	Deoxyribonuclease-2-alpha	DNASE2	Deoxyribonuclease-2-alpha OS=Homo sapiens OX=9606 GN=DNASE2 PE=1 SV=2	1	6	6	6	6	6	6	16.9	16.9	16.9	39.58	360	360	695450	726670	628070	635010	630490	696920	676150	650510	693920	741760
O00116	O00116	27	27	27	Alkyldihydroxyacetonephosphate synthase, peroxisomal	AGPS	Alkyldihydroxyacetonephosphate synthase, peroxisomal OS=Homo sapiens OX=9606 GN=AGPS PE=1 SV=1	1	27	27	27	27	27	27	53.5	53.5	53.5	72.911	658	658	2782700	2922300	2701200	2767300	2689900	2957700	2829300	2774700	2752400	2921200
O00139	O00139	18	17	17	Kinesin-like protein KIF2A	KIF2A	Kinesin-like protein KIF2A OS=Homo sapiens OX=9606 GN=KIF2A PE=1 SV=3	1	18	17	17	18	17	17	25.4	24.1	24.1	79.954	706	706	1475600	1479200	1342500	1336400	1330400	1475100	1402800	1377900	1496300	1503900
O00141	O00141	1	1	1	Serine/threonine-protein kinase Sgk1	SGK1	Serine/threonine-protein kinase Sgk1 OS=Homo sapiens OX=9606 GN=SGK1 PE=1 SV=2	1	1	1	1	1	1	1	2.1	2.1	2.1	48.942	431	431	94994	105450	94324	94212	104180	112880	113220	109630	99871	106040
O00142	O00142	3	3	3	Thymidine kinase 2, mitochondrial	TK2	Thymidine kinase 2, mitochondrial OS=Homo sapiens OX=9606 GN=TK2 PE=1 SV=4	1	3	3	3	3	3	3	16.6	16.6	16.6	31.004	265	265	48281	45928	41312	35999	32448	39463	36283	36634	42910	50921
O00148	O00148	22	10	10	ATP-dependent RNA helicase DDX39A	DDX39A	ATP-dependent RNA helicase DDX39A OS=Homo sapiens OX=9606 GN=DDX39A PE=1 SV=2	1	22	10	10	22	10	10	58.5	29.7	29.7	49.129	427	427	2555900	2586200	2472600	2406800	2199200	2546800	2526600	2479300	2396100	2659900
O00151	O00151	19	19	19	PDZ and LIM domain protein 1	PDLIM1	PDZ and LIM domain protein 1 OS=Homo sapiens OX=9606 GN=PDLIM1 PE=1 SV=4	1	19	19	19	19	19	19	72.3	72.3	72.3	36.071	329	329	14197000	15149000	13174000	12713000	12362000	13805000	13482000	13236000	14070000	14860000
O00154;Q6ZUV0	O00154	10;1	10;1	10;1	Cytosolic acyl coenzyme A thioester hydrolase	ACOT7	Cytosolic acyl coenzyme A thioester hydrolase OS=Homo sapiens OX=9606 GN=ACOT7 PE=1 SV=3	2	10	10	10	10	10	10	32.4	32.4	32.4	41.796	380	380;252	733520	791020	693500	692230	678710	774610	728630	671620	747800	781710
O00159	O00159	23	22	22	Unconventional myosin-Ic	MYO1C	Unconventional myosin-Ic OS=Homo sapiens OX=9606 GN=MYO1C PE=1 SV=4	1	23	22	22	23	22	22	27.2	26.5	26.5	121.68	1063	1063	968800	992060	984720	982800	979580	1087300	1050800	1021900	959190	1008200
O00160;Q8N1T3	O00160	40;1	40;1	34;0	Unconventional myosin-If	MYO1F	Unconventional myosin-If OS=Homo sapiens OX=9606 GN=MYO1F PE=1 SV=3	2	40	40	34	40	40	34	41.1	41.1	35.2	124.84	1098	1098;1032	4092200	4049000	3610800	3770300	3891300	4385800	3890600	3831900	4333000	4308100
O00161	O00161	16	16	16	Synaptosomal-associated protein 23	SNAP23	Synaptosomal-associated protein 23 OS=Homo sapiens OX=9606 GN=SNAP23 PE=1 SV=1	1	16	16	16	16	16	16	77.7	77.7	77.7	23.354	211	211	1710300	1734200	1566300	1675500	1626800	1845600	1761400	1777500	1681600	1679600
O00165	O00165	6	6	6	HCLS1-associated protein X-1	HAX1	HCLS1-associated protein X-1 OS=Homo sapiens OX=9606 GN=HAX1 PE=1 SV=2	1	6	6	6	6	6	6	24.7	24.7	24.7	31.62	279	279	335220	351370	299730	309240	277310	327910	304730	312920	292710	313990
O00170	O00170	14	14	14	AH receptor-interacting protein	AIP	AH receptor-interacting protein OS=Homo sapiens OX=9606 GN=AIP PE=1 SV=2	1	14	14	14	14	14	14	54.2	54.2	54.2	37.636	330	330	2697400	2721100	2866000	2877300	2573000	2926600	3040000	2787600	2545200	2772100
O00178	O00178	8	8	8	GTP-binding protein 1	GTPBP1	GTP-binding protein 1 OS=Homo sapiens OX=9606 GN=GTPBP1 PE=1 SV=3	1	8	8	8	8	8	8	13	13	13	72.453	669	669	204520	185650	186680	179350	179540	204730	191560	192930	199900	207720
O00182;Q6DKI2;Q3B8N2	O00182	11;4;4	11;4;4	11;4;4	Galectin-9	LGALS9	Galectin-9 OS=Homo sapiens OX=9606 GN=LGALS9 PE=1 SV=2	3	11	11	11	11	11	11	38.3	38.3	38.3	39.518	355	355;356;356	1058100	1145100	964380	994530	983640	1040000	1063900	973250	1060900	1079900
O00186	O00186	17	17	17	Syntaxin-binding protein 3	STXBP3	Syntaxin-binding protein 3 OS=Homo sapiens OX=9606 GN=STXBP3 PE=1 SV=2	1	17	17	17	17	17	17	32.9	32.9	32.9	67.764	592	592	1021100	1081200	936130	990560	966510	1088400	1059000	1005100	992110	1054400
O00189	O00189	3	3	3	AP-4 complex subunit mu-1	AP4M1	AP-4 complex subunit mu-1 OS=Homo sapiens OX=9606 GN=AP4M1 PE=1 SV=2	1	3	3	3	3	3	3	6.6	6.6	6.6	49.976	453	453	27689	32439	32112	29616	29597	32763	34107	30783	29814	30159
O00193	O00193	5	5	5	Small acidic protein	SMAP	Small acidic protein OS=Homo sapiens OX=9606 GN=SMAP PE=1 SV=1	1	5	5	5	5	5	5	26.2	26.2	26.2	20.332	183	183	906820	871350	1170300	1223500	1046000	1160200	1261200	1156300	924450	1014000
O00203;Q13367	O00203	39;8	39;8	39;8	AP-3 complex subunit beta-1	AP3B1	AP-3 complex subunit beta-1 OS=Homo sapiens OX=9606 GN=AP3B1 PE=1 SV=3	2	39	39	39	39	39	39	37.2	37.2	37.2	121.32	1094	1094;1082	5517700	5684500	5433200	5578800	5495700	6187100	5818500	5640300	5562600	5968800
O00214	O00214	7	7	7	Galectin-8	LGALS8	Galectin-8 OS=Homo sapiens OX=9606 GN=LGALS8 PE=1 SV=4	1	7	7	7	7	7	7	24.3	24.3	24.3	35.808	317	317	295910	323690	320410	311000	318900	322520	348150	311410	339040	316340
O00217	O00217	6	6	6	NADH dehydrogenase [ubiquinone] iron-sulfur protein 8, mitochondrial	NDUFS8	NADH dehydrogenase [ubiquinone] iron-sulfur protein 8, mitochondrial OS=Homo sapiens OX=9606 GN=NDUFS8 PE=1 SV=1	1	6	6	6	6	6	6	32.4	32.4	32.4	23.705	210	210	555970	638200	471780	508900	548750	532020	564270	552110	542380	594710
O00220	O00220	1	1	1	Tumor necrosis factor receptor superfamily member 10A	TNFRSF10A	Tumor necrosis factor receptor superfamily member 10A OS=Homo sapiens OX=9606 GN=TNFRSF10A PE=1 SV=3	1	1	1	1	1	1	1	2.6	2.6	2.6	50.089	468	468	7755.3	8658.7	5759.5	7052.1	6123.9	7617.3	8284.3	7054.6	9651.2	5589.7
O00221	O00221	2	2	2	NF-kappa-B inhibitor epsilon	NFKBIE	NF-kappa-B inhibitor epsilon OS=Homo sapiens OX=9606 GN=NFKBIE PE=1 SV=3	1	2	2	2	2	2	2	6.2	6.2	6.2	52.863	500	500	71349	80383	75698	71831	73102	84656	76822	70396	73146	83234
O00231	O00231	26	26	26	26S proteasome non-ATPase regulatory subunit 11	PSMD11	26S proteasome non-ATPase regulatory subunit 11 OS=Homo sapiens OX=9606 GN=PSMD11 PE=1 SV=3	1	26	26	26	26	26	26	65.9	65.9	65.9	47.463	422	422	5208500	5258600	4692100	4841100	4726200	5254500	5098300	4940800	4974200	5254900
O00232	O00232	23	23	23	26S proteasome non-ATPase regulatory subunit 12	PSMD12	26S proteasome non-ATPase regulatory subunit 12 OS=Homo sapiens OX=9606 GN=PSMD12 PE=1 SV=3	1	23	23	23	23	23	23	54.2	54.2	54.2	52.904	456	456	3790900	3816800	3558400	3629100	3397100	3995700	3926300	3667800	3691400	3927200
O00233	O00233	8	8	8	26S proteasome non-ATPase regulatory subunit 9	PSMD9	26S proteasome non-ATPase regulatory subunit 9 OS=Homo sapiens OX=9606 GN=PSMD9 PE=1 SV=3	1	8	8	8	8	8	8	43.9	43.9	43.9	24.682	223	223	1435100	1439300	1435900	1388800	1283800	1489300	1367100	1361700	1250700	1463200
O00244	O00244	7	7	7	Copper transport protein ATOX1	ATOX1	Copper transport protein ATOX1 OS=Homo sapiens OX=9606 GN=ATOX1 PE=1 SV=1	1	7	7	7	7	7	7	77.9	77.9	77.9	7.4016	68	68	1510100	1494700	1340200	1306400	1284100	1500700	1489700	1370200	1365300	1456600
O00255	O00255	8	8	8	Menin	MEN1	Menin OS=Homo sapiens OX=9606 GN=MEN1 PE=1 SV=4	1	8	8	8	8	8	8	20.3	20.3	20.3	68.023	615	615	175560	185580	175090	175630	168350	197530	181210	171300	186090	199980
O00257	O00257	6	6	6	E3 SUMO-protein ligase CBX4	CBX4	E3 SUMO-protein ligase CBX4 OS=Homo sapiens OX=9606 GN=CBX4 PE=1 SV=3	1	6	6	6	6	6	6	12.3	12.3	12.3	61.367	560	560	81451	79631	76247	88302	72382	101980	86161	83012	79940	81641
O00264	O00264	5	4	4	Membrane-associated progesterone receptor component 1	PGRMC1	Membrane-associated progesterone receptor component 1 OS=Homo sapiens OX=9606 GN=PGRMC1 PE=1 SV=3	1	5	4	4	5	4	4	30.8	26.2	26.2	21.671	195	195	202710	196250	172810	157500	193340	218710	186120	182730	212220	203400
O00267	O00267	36	36	36	Transcription elongation factor SPT5	SUPT5H	Transcription elongation factor SPT5 OS=Homo sapiens OX=9606 GN=SUPT5H PE=1 SV=1	1	36	36	36	36	36	36	38.5	38.5	38.5	121	1087	1087	3947100	4103600	4011100	3838300	3673500	4132500	3998000	3847700	3886200	4127400
O00268	O00268	7	7	6	Transcription initiation factor TFIID subunit 4	TAF4	Transcription initiation factor TFIID subunit 4 OS=Homo sapiens OX=9606 GN=TAF4 PE=1 SV=2	1	7	7	6	7	7	6	9.1	9.1	7.9	110.11	1085	1085	156100	164670	165660	166630	161900	189410	174120	169700	178530	183780
O00273	O00273	12	12	12	DNA fragmentation factor subunit alpha	DFFA	DNA fragmentation factor subunit alpha OS=Homo sapiens OX=9606 GN=DFFA PE=1 SV=1	1	12	12	12	12	12	12	44.4	44.4	44.4	36.521	331	331	1327600	1367200	1235400	1217000	1149100	1335400	1293800	1253500	1303200	1348700
O00287	O00287	3	3	3	Regulatory factor X-associated protein	RFXAP	Regulatory factor X-associated protein OS=Homo sapiens OX=9606 GN=RFXAP PE=1 SV=1	1	3	3	3	3	3	3	15.8	15.8	15.8	28.232	272	272	102270	108160	110930	107310	90152	108480	110850	93378	102700	112400
O00291	O00291	29	29	27	Huntingtin-interacting protein 1	HIP1	Huntingtin-interacting protein 1 OS=Homo sapiens OX=9606 GN=HIP1 PE=1 SV=5	1	29	29	27	29	29	27	38.2	38.2	35.9	116.22	1037	1037	1858500	1914900	1864700	1907500	1730300	1999300	2004200	1846200	1773000	1878900
O00299	O00299	16	16	16	Chloride intracellular channel protein 1	CLIC1	Chloride intracellular channel protein 1 OS=Homo sapiens OX=9606 GN=CLIC1 PE=1 SV=4	1	16	16	16	16	16	16	75.9	75.9	75.9	26.922	241	241	17565000	18616000	16361000	16985000	16134000	17970000	17331000	16900000	16163000	17501000
O00303	O00303	14	14	14	Eukaryotic translation initiation factor 3 subunit F	EIF3F	Eukaryotic translation initiation factor 3 subunit F OS=Homo sapiens OX=9606 GN=EIF3F PE=1 SV=1	1	14	14	14	14	14	14	43.4	43.4	43.4	37.563	357	357	3150500	3307800	2936600	2930300	2936500	3222700	3179000	3081600	3075300	3212700
O00308	O00308	14	13	11	NEDD4-like E3 ubiquitin-protein ligase WWP2	WWP2	NEDD4-like E3 ubiquitin-protein ligase WWP2 OS=Homo sapiens OX=9606 GN=WWP2 PE=1 SV=2	1	14	13	11	14	13	11	19.7	18.9	17	98.911	870	870	440170	457960	453690	454580	430890	505040	497190	472980	468250	492350
O00329	O00329	30	30	28	Phosphatidylinositol 4,5-bisphosphate 3-kinase catalytic subunit delta isoform	PIK3CD	Phosphatidylinositol 4,5-bisphosphate 3-kinase catalytic subunit delta isoform OS=Homo sapiens OX=9606 GN=PIK3CD PE=1 SV=2	1	30	30	28	30	30	28	35.2	35.2	33.7	119.48	1044	1044	1574200	1637700	1432700	1562500	1465900	1702200	1597000	1545500	1617900	1673400
O00330	O00330	8	8	8	Pyruvate dehydrogenase protein X component, mitochondrial	PDHX	Pyruvate dehydrogenase protein X component, mitochondrial OS=Homo sapiens OX=9606 GN=PDHX PE=1 SV=3	1	8	8	8	8	8	8	15.6	15.6	15.6	54.122	501	501	607550	611240	572810	600860	564560	651490	625010	597480	579740	662780
O00391	O00391	2	2	2	Sulfhydryl oxidase 1	QSOX1	Sulfhydryl oxidase 1 OS=Homo sapiens OX=9606 GN=QSOX1 PE=1 SV=3	1	2	2	2	2	2	2	4	4	4	82.577	747	747	4691.6	4553.5	5671.8	5760.8	4830.6	7038.6	5255.1	6083.8	4321	5879.4
O00399	O00399	3	3	3	Dynactin subunit 6	DCTN6	Dynactin subunit 6 OS=Homo sapiens OX=9606 GN=DCTN6 PE=1 SV=1	1	3	3	3	3	3	3	22.1	22.1	22.1	20.747	190	190	101370	110060	103030	98455	100550	105660	104480	86902	105190	116460
O00400	O00400	2	2	2	Acetyl-coenzyme A transporter 1	SLC33A1	Acetyl-coenzyme A transporter 1 OS=Homo sapiens OX=9606 GN=SLC33A1 PE=1 SV=1	1	2	2	2	2	2	2	3.8	3.8	3.8	60.908	549	549	47713	44149	31780	33180	41292	43211	34943	39957	47062	46565
O00410	O00410	49	49	46	Importin-5	IPO5	Importin-5 OS=Homo sapiens OX=9606 GN=IPO5 PE=1 SV=4	1	49	49	46	49	49	46	63	63	60.6	123.63	1097	1097	9748100	9701300	9085800	9390000	8958500	10277000	9912600	9124800	9450000	10069000
O00411	O00411	12	12	12	DNA-directed RNA polymerase, mitochondrial	POLRMT	DNA-directed RNA polymerase, mitochondrial OS=Homo sapiens OX=9606 GN=POLRMT PE=1 SV=2	1	12	12	12	12	12	12	13.2	13.2	13.2	138.62	1230	1230	183040	187030	159150	171770	166290	208820	182990	175150	184760	171030
O00418	O00418	15	15	15	Eukaryotic elongation factor 2 kinase	EEF2K	Eukaryotic elongation factor 2 kinase OS=Homo sapiens OX=9606 GN=EEF2K PE=1 SV=2	1	15	15	15	15	15	15	23.3	23.3	23.3	82.143	725	725	649600	654350	630740	622610	618770	673060	657130	607540	602420	681510
O00422	O00422	10	10	10	Histone deacetylase complex subunit SAP18	SAP18	Histone deacetylase complex subunit SAP18 OS=Homo sapiens OX=9606 GN=SAP18 PE=1 SV=1	1	10	10	10	10	10	10	56.9	56.9	56.9	17.561	153	153	4105700	4298900	4760400	4597900	4195900	4907600	5017700	4539600	4217600	4453400
O00425	O00425	20	17	17	Insulin-like growth factor 2 mRNA-binding protein 3	IGF2BP3	Insulin-like growth factor 2 mRNA-binding protein 3 OS=Homo sapiens OX=9606 GN=IGF2BP3 PE=1 SV=2	1	20	17	17	20	17	17	42.3	37.1	37.1	63.704	579	579	1536800	1599900	1578000	1429600	1443800	1644600	1530400	1440600	1568100	1630100
O00429	O00429	35	35	35	Dynamin-1-like protein	DNM1L	Dynamin-1-like protein OS=Homo sapiens OX=9606 GN=DNM1L PE=1 SV=2	1	35	35	35	35	35	35	61.1	61.1	61.1	81.876	736	736	2778500	2936500	2722500	2707600	2641000	2978600	2891800	2768300	2804600	2986400
O00442	O00442	9	9	9	RNA 3-terminal phosphate cyclase	RTCA	RNA 3-terminal phosphate cyclase OS=Homo sapiens OX=9606 GN=RTCA PE=1 SV=1	1	9	9	9	9	9	9	36.9	36.9	36.9	39.336	366	366	627460	694730	578270	597930	592590	660760	646030	632220	678770	695330
O00443	O00443	9	9	9	Phosphatidylinositol 4-phosphate 3-kinase C2 domain-containing subunit alpha	PIK3C2A	Phosphatidylinositol 4-phosphate 3-kinase C2 domain-containing subunit alpha OS=Homo sapiens OX=9606 GN=PIK3C2A PE=1 SV=2	1	9	9	9	9	9	9	4.3	4.3	4.3	190.68	1686	1686	337960	346640	337620	339380	304080	353660	338110	330430	314320	334630
O00459	O00459	11	11	11	Phosphatidylinositol 3-kinase regulatory subunit beta	PIK3R2	Phosphatidylinositol 3-kinase regulatory subunit beta OS=Homo sapiens OX=9606 GN=PIK3R2 PE=1 SV=2	1	11	11	11	11	11	11	22.4	22.4	22.4	81.544	728	728	219600	222450	204480	206220	209340	221990	210280	209990	212810	229130
O00461	O00461	11	11	11	Golgi integral membrane protein 4	GOLIM4	Golgi integral membrane protein 4 OS=Homo sapiens OX=9606 GN=GOLIM4 PE=1 SV=1	1	11	11	11	11	11	11	15.8	15.8	15.8	81.879	696	696	544250	546830	507310	487480	500700	579410	547320	531390	553040	558000
O00462	O00462	7	6	6	Beta-mannosidase	MANBA	Beta-mannosidase OS=Homo sapiens OX=9606 GN=MANBA PE=2 SV=3	1	7	6	6	7	6	6	9.7	8.9	8.9	100.89	879	879	137780	132600	162680	177420	147860	165060	168590	160240	143410	154060
O00470;O14770;A6NDR6;A8K0S8;Q99687	O00470;O14770	4;3;1;1;1	4;3;1;1;1	4;3;1;1;1	Homeobox protein Meis1;Homeobox protein Meis2	MEIS1;MEIS2	Homeobox protein Meis1 OS=Homo sapiens OX=9606 GN=MEIS1 PE=1 SV=1;Homeobox protein Meis2 OS=Homo sapiens OX=9606 GN=MEIS2 PE=1 SV=2	5	4	4	4	4	4	4	14.1	14.1	14.1	43.016	390	390;477;274;358;375	70739	93514	79606	83821	82396	94892	84620	81135	84931	95347
O00471	O00471	15	15	15	Exocyst complex component 5	EXOC5	Exocyst complex component 5 OS=Homo sapiens OX=9606 GN=EXOC5 PE=1 SV=1	1	15	15	15	15	15	15	25.1	25.1	25.1	81.852	708	708	706800	702220	660470	683710	632320	738390	700460	690550	688090	765120
O00479	O00479	2	2	2	High mobility group nucleosome-binding domain-containing protein 4	HMGN4	High mobility group nucleosome-binding domain-containing protein 4 OS=Homo sapiens OX=9606 GN=HMGN4 PE=1 SV=3	1	2	2	2	2	2	2	22.2	22.2	22.2	9.5388	90	90	75872	61242	68091	48217	56126	75995	53696	79162	64064	64182
O00483	O00483	4	4	4	Cytochrome c oxidase subunit NDUFA4	NDUFA4	Cytochrome c oxidase subunit NDUFA4 OS=Homo sapiens OX=9606 GN=NDUFA4 PE=1 SV=1	1	4	4	4	4	4	4	46.9	46.9	46.9	9.3697	81	81	1479700	1495900	1335200	1247200	1263800	1446200	1327300	1366000	1345200	1390200
O00487	O00487	8	8	8	26S proteasome non-ATPase regulatory subunit 14	PSMD14	26S proteasome non-ATPase regulatory subunit 14 OS=Homo sapiens OX=9606 GN=PSMD14 PE=1 SV=1	1	8	8	8	8	8	8	31.9	31.9	31.9	34.577	310	310	2160900	2280700	1898300	1939200	1997500	2123900	2097900	1990800	2077100	2143300
O00488	O00488	2	2	2	Zinc finger protein 593	ZNF593	Zinc finger protein 593 OS=Homo sapiens OX=9606 GN=ZNF593 PE=1 SV=2	1	2	2	2	2	2	2	20.9	20.9	20.9	15.199	134	134	106250	110410	103890	91764	82777	102510	96544	91250	105480	104480
O00505	O00505	14	14	10	Importin subunit alpha-4	KPNA3	Importin subunit alpha-4 OS=Homo sapiens OX=9606 GN=KPNA3 PE=1 SV=2	1	14	14	10	14	14	10	35.9	35.9	29	57.81	521	521	1918800	2094400	1802400	1836100	1775900	1881000	1887800	1906200	1863900	1897100
O00506	O00506	8	2	2	Serine/threonine-protein kinase 25	STK25	Serine/threonine-protein kinase 25 OS=Homo sapiens OX=9606 GN=STK25 PE=1 SV=1	1	8	2	2	8	2	2	21.4	5.4	5.4	48.111	426	426	31312	28444	28597	25424	23622	29053	28540	28938	26584	26409
O00519	O00519	1	1	1	Fatty-acid amide hydrolase 1	FAAH	Fatty-acid amide hydrolase 1 OS=Homo sapiens OX=9606 GN=FAAH PE=1 SV=2	1	1	1	1	1	1	1	5.4	5.4	5.4	63.065	579	579	0	0	0	0	0	0	0	0	0	0
O00522	O00522	2	2	2	Krev interaction trapped protein 1	KRIT1	Krev interaction trapped protein 1 OS=Homo sapiens OX=9606 GN=KRIT1 PE=1 SV=2	1	2	2	2	2	2	2	3	3	3	84.347	736	736	41688	40103	35592	36821	36683	47775	37977	39927	47903	39416
O00541	O00541	20	20	20	Pescadillo homolog	PES1	Pescadillo homolog OS=Homo sapiens OX=9606 GN=PES1 PE=1 SV=1	1	20	20	20	20	20	20	38.8	38.8	38.8	68.002	588	588	2508200	2420400	2179100	2319700	2238000	2630700	2396500	2306400	2579000	2525200
O00548	O00548	3	3	3	Delta-like protein 1	DLL1	Delta-like protein 1 OS=Homo sapiens OX=9606 GN=DLL1 PE=1 SV=2	1	3	3	3	3	3	3	6.9	6.9	6.9	78.055	723	723	43835	50108	46165	42881	44057	48285	43252	45060	46416	47020
O00559	O00559	2	2	2	Receptor-binding cancer antigen expressed on SiSo cells	EBAG9	Receptor-binding cancer antigen expressed on SiSo cells OS=Homo sapiens OX=9606 GN=EBAG9 PE=1 SV=1	1	2	2	2	2	2	2	17.4	17.4	17.4	24.377	213	213	52503	55388	53035	51134	56254	59350	56158	61857	54301	64554
O00560	O00560	9	9	9	Syntenin-1	SDCBP	Syntenin-1 OS=Homo sapiens OX=9606 GN=SDCBP PE=1 SV=1	1	9	9	9	9	9	9	58.7	58.7	58.7	32.444	298	298	466580	526360	474830	498940	500320	545290	538230	525890	492090	530800
O00566	O00566	13	13	13	U3 small nucleolar ribonucleoprotein protein MPP10	MPHOSPH10	U3 small nucleolar ribonucleoprotein protein MPP10 OS=Homo sapiens OX=9606 GN=MPHOSPH10 PE=1 SV=2	1	13	13	13	13	13	13	21	21	21	78.863	681	681	815290	829010	807190	809530	767920	845920	853910	825140	783100	815040
O00567	O00567	29	29	29	Nucleolar protein 56	NOP56	Nucleolar protein 56 OS=Homo sapiens OX=9606 GN=NOP56 PE=1 SV=4	1	29	29	29	29	29	29	56.4	56.4	56.4	66.049	594	594	6466300	6229700	5120900	5665200	5677100	6732900	5964400	5850400	7111000	6535100
O00571;Q9NQI0	O00571	42;2	42;2	11;0	ATP-dependent RNA helicase DDX3X	DDX3X	ATP-dependent RNA helicase DDX3X OS=Homo sapiens OX=9606 GN=DDX3X PE=1 SV=3	2	42	42	11	42	42	11	69	69	19	73.243	662	662;724	13240000	14209000	12900000	12576000	11832000	13143000	13612000	12875000	13079000	13236000
O00584	O00584	14	14	14	Ribonuclease T2	RNASET2	Ribonuclease T2 OS=Homo sapiens OX=9606 GN=RNASET2 PE=1 SV=2	1	14	14	14	14	14	14	57.8	57.8	57.8	29.48	256	256	1738100	1754100	1579800	1581300	1540800	1705200	1654600	1608600	1634900	1770500
O00587	O00587	2	2	2	Beta-1,3-N-acetylglucosaminyltransferase manic fringe	MFNG	Beta-1,3-N-acetylglucosaminyltransferase manic fringe OS=Homo sapiens OX=9606 GN=MFNG PE=1 SV=2	1	2	2	2	2	2	2	9.7	9.7	9.7	36.202	321	321	20758	22197	19220	19614	19446	21008	20276	16249	21804	19957
O00625	O00625	2	2	2	Pirin	PIR	Pirin OS=Homo sapiens OX=9606 GN=PIR PE=1 SV=1	1	2	2	2	2	2	2	6.2	6.2	6.2	32.113	290	290	89690	93732	96817	88446	81726	93619	91857	81547	89490	84719
O00629	O00629	13	9	9	Importin subunit alpha-3	KPNA4	Importin subunit alpha-3 OS=Homo sapiens OX=9606 GN=KPNA4 PE=1 SV=1	1	13	9	9	13	9	9	34	27.1	27.1	57.886	521	521	462820	496570	483870	449590	437900	512150	467310	474710	478230	491480
O00635	O00635	3	3	3	E3 ubiquitin-protein ligase TRIM38	TRIM38	E3 ubiquitin-protein ligase TRIM38 OS=Homo sapiens OX=9606 GN=TRIM38 PE=1 SV=1	1	3	3	3	3	3	3	6.9	6.9	6.9	53.415	465	465	47704	55809	47639	48923	52913	56794	52400	48942	52037	51650
O00716;Q14209	O00716;Q14209	4;2	4;2	4;2	Transcription factor E2F3;Transcription factor E2F2	E2F3;E2F2	Transcription factor E2F3 OS=Homo sapiens OX=9606 GN=E2F3 PE=1 SV=1;Transcription factor E2F2 OS=Homo sapiens OX=9606 GN=E2F2 PE=1 SV=1	2	4	4	4	4	4	4	11	11	11	49.161	465	465;437	34993	37833	39708	35292	34874	36938	33882	35832	34397	35944
O00743	O00743	14	14	14	Serine/threonine-protein phosphatase 6 catalytic subunit;Serine/threonine-protein phosphatase 6 catalytic subunit, N-terminally processed	PPP6C	Serine/threonine-protein phosphatase 6 catalytic subunit OS=Homo sapiens OX=9606 GN=PPP6C PE=1 SV=1	1	14	14	14	14	14	14	48.5	48.5	48.5	35.144	305	305	2817200	2825300	2573200	2599000	2587300	2865000	2783900	2643400	2671500	2784600
O00748	O00748	1	1	1	Cocaine esterase	CES2	Cocaine esterase OS=Homo sapiens OX=9606 GN=CES2 PE=1 SV=1	1	1	1	1	1	1	1	2.7	2.7	2.7	61.806	559	559	23235	23997	22328	25705	21070	28399	26275	21290	21830	39552
O00754	O00754	27	27	27	Lysosomal alpha-mannosidase;Lysosomal alpha-mannosidase A peptide;Lysosomal alpha-mannosidase B peptide;Lysosomal alpha-mannosidase C peptide;Lysosomal alpha-mannosidase D peptide;Lysosomal alpha-mannosidase E peptide	MAN2B1	Lysosomal alpha-mannosidase OS=Homo sapiens OX=9606 GN=MAN2B1 PE=1 SV=3	1	27	27	27	27	27	27	32.8	32.8	32.8	113.74	1011	1011	3839800	3854500	3304300	3943400	3727800	4094100	4122500	3911400	3651800	3987400
O00762	O00762	4	4	4	Ubiquitin-conjugating enzyme E2 C	UBE2C	Ubiquitin-conjugating enzyme E2 C OS=Homo sapiens OX=9606 GN=UBE2C PE=1 SV=1	1	4	4	4	4	4	4	30.7	30.7	30.7	19.652	179	179	271470	295240	277350	277840	246370	281910	294740	284540	291920	304390
O00764	O00764	9	9	9	Pyridoxal kinase	PDXK	Pyridoxal kinase OS=Homo sapiens OX=9606 GN=PDXK PE=1 SV=1	1	9	9	9	9	9	9	38.8	38.8	38.8	35.102	312	312	754500	835690	812660	768990	772690	863620	847940	780410	748900	836040
O00767	O00767	4	4	4	Acyl-CoA desaturase	SCD	Acyl-CoA desaturase OS=Homo sapiens OX=9606 GN=SCD PE=1 SV=2	1	4	4	4	4	4	4	14.5	14.5	14.5	41.522	359	359	217050	204780	180610	170920	181170	201590	186360	216010	209640	197130
O14492	O14492	2	2	2	SH2B adapter protein 2	SH2B2	SH2B adapter protein 2 OS=Homo sapiens OX=9606 GN=SH2B2 PE=1 SV=2	1	2	2	2	2	2	2	2.7	2.7	2.7	67.737	632	632	22442	24217	28700	28016	28683	30512	26607	28130	30271	29084
O14497	O14497	54	54	52	AT-rich interactive domain-containing protein 1A	ARID1A	AT-rich interactive domain-containing protein 1A OS=Homo sapiens OX=9606 GN=ARID1A PE=1 SV=3	1	54	54	52	54	54	52	34.2	34.2	32.6	242.04	2285	2285	2810000	2938900	2698800	2741500	2623400	3021300	2901200	2786400	2744400	2961300
O14508	O14508	9	9	9	Suppressor of cytokine signaling 2	SOCS2	Suppressor of cytokine signaling 2 OS=Homo sapiens OX=9606 GN=SOCS2 PE=1 SV=1	1	9	9	9	9	9	9	54.5	54.5	54.5	22.172	198	198	549810	586250	550760	561690	523600	574830	620910	563820	536420	617380
O14519;O75956	O14519;O75956	3;2	3;2	3;2	Cyclin-dependent kinase 2-associated protein 1;Cyclin-dependent kinase 2-associated protein 2	CDK2AP1;CDK2AP2	Cyclin-dependent kinase 2-associated protein 1 OS=Homo sapiens OX=9606 GN=CDK2AP1 PE=1 SV=1;Cyclin-dependent kinase 2-associated protein 2 OS=Homo sapiens OX=9606 GN=CDK2AP2 PE=1 SV=1	2	3	3	3	3	3	3	38.3	38.3	38.3	12.365	115	115;126	594230	630560	575890	575470	539390	572040	568780	564700	558130	602990
O14521	O14521	2	2	2	Succinate dehydrogenase [ubiquinone] cytochrome b small subunit, mitochondrial	SDHD	Succinate dehydrogenase [ubiquinone] cytochrome b small subunit, mitochondrial OS=Homo sapiens OX=9606 GN=SDHD PE=1 SV=1	1	2	2	2	2	2	2	10.7	10.7	10.7	17.043	159	159	312400	311890	263550	242180	291260	313950	286110	278530	312480	332610
O14524	O14524	2	2	2	Transmembrane protein 194A	TMEM194A	Nuclear envelope integral membrane protein 1 OS=Homo sapiens OX=9606 GN=NEMP1 PE=1 SV=2	1	2	2	2	2	2	2	4.5	4.5	4.5	50.639	444	444	65706	61439	50143	57586	58651	70325	61677	57943	73771	67551
O14526	O14526	8	8	8	F-BAR domain only protein 1	FCHO1	F-BAR domain only protein 1 OS=Homo sapiens OX=9606 GN=FCHO1 PE=1 SV=2	1	8	8	8	8	8	8	10.2	10.2	10.2	96.86	889	889	315240	338800	277720	290270	282400	323860	312190	283560	319500	337510
O14530	O14530	9	9	9	Thioredoxin domain-containing protein 9	TXNDC9	Thioredoxin domain-containing protein 9 OS=Homo sapiens OX=9606 GN=TXNDC9 PE=1 SV=2	1	9	9	9	9	9	9	47.8	47.8	47.8	26.534	226	226	1128100	1183700	1104400	1083600	1046700	1173500	1141300	1132400	1094600	1154300
O14545	O14545	9	9	9	TRAF-type zinc finger domain-containing protein 1	TRAFD1	TRAF-type zinc finger domain-containing protein 1 OS=Homo sapiens OX=9606 GN=TRAFD1 PE=1 SV=1	1	9	9	9	9	9	9	21.3	21.3	21.3	64.84	582	582	315440	333040	308710	301970	296260	324850	323390	304530	304220	313640
O14548	O14548	3	3	3	Cytochrome c oxidase subunit 7A-related protein, mitochondrial	COX7A2L	Cytochrome c oxidase subunit 7A-related protein, mitochondrial OS=Homo sapiens OX=9606 GN=COX7A2L PE=1 SV=2	1	3	3	3	3	3	3	26.3	26.3	26.3	12.615	114	114	496540	506960	439360	420650	448900	470550	465670	477210	512240	508000
O14561	O14561	2	2	2	Acyl carrier protein, mitochondrial	NDUFAB1	Acyl carrier protein, mitochondrial OS=Homo sapiens OX=9606 GN=NDUFAB1 PE=1 SV=3	1	2	2	2	2	2	2	14.7	14.7	14.7	17.417	156	156	1033300	1025700	894360	938090	946650	1053600	1053700	1006300	950140	1025700
O14562	O14562	5	5	5	Ubiquitin domain-containing protein UBFD1	UBFD1	Ubiquitin domain-containing protein UBFD1 OS=Homo sapiens OX=9606 GN=UBFD1 PE=1 SV=2	1	5	5	5	5	5	5	24.6	24.6	24.6	33.382	309	309	258910	267540	254790	258120	225410	273890	261920	250040	240090	270260
O14569	O14569	1	1	1	Cytochrome b561 domain-containing protein 2	CYB561D2	Cytochrome b561 domain-containing protein 2 OS=Homo sapiens OX=9606 GN=CYB561D2 PE=1 SV=1	1	1	1	1	1	1	1	5.4	5.4	5.4	23.973	222	222	0	0	0	0	0	0	0	0	0	0
O14578	O14578	25	25	25	Citron Rho-interacting kinase	CIT	Citron Rho-interacting kinase OS=Homo sapiens OX=9606 GN=CIT PE=1 SV=2	1	25	25	25	25	25	25	14.8	14.8	14.8	231.43	2027	2027	567730	599470	595750	595400	558740	649130	593170	594600	556960	623880
O14579	O14579	12	12	12	Coatomer subunit epsilon	COPE	Coatomer subunit epsilon OS=Homo sapiens OX=9606 GN=COPE PE=1 SV=3	1	12	12	12	12	12	12	54.5	54.5	54.5	34.482	308	308	925340	982160	905750	955850	871660	995010	992730	908060	881500	964360
O14593	O14593	6	6	6	DNA-binding protein RFXANK	RFXANK	DNA-binding protein RFXANK OS=Homo sapiens OX=9606 GN=RFXANK PE=1 SV=2	1	6	6	6	6	6	6	31.2	31.2	31.2	28.102	260	260	144480	151530	132650	123700	126550	134390	129560	123650	121400	130890
O14595	O14595	3	3	3	Carboxy-terminal domain RNA polymerase II polypeptide A small phosphatase 2	CTDSP2	Carboxy-terminal domain RNA polymerase II polypeptide A small phosphatase 2 OS=Homo sapiens OX=9606 GN=CTDSP2 PE=1 SV=2	1	3	3	3	3	3	3	10.7	10.7	10.7	30.664	271	271	68174	79165	73394	62666	70694	87843	81278	68875	68539	77671
O14602	O14602	7	7	2	Eukaryotic translation initiation factor 1A, Y-chromosomal	EIF1AY	Eukaryotic translation initiation factor 1A, Y-chromosomal OS=Homo sapiens OX=9606 GN=EIF1AY PE=1 SV=4	1	7	7	2	7	7	2	57.6	57.6	7.6	16.442	144	144	835410	868410	842450	829840	762460	845500	858190	797360	771600	815030
O14607	O14607	6	2	2	Histone demethylase UTY	UTY	Histone demethylase UTY OS=Homo sapiens OX=9606 GN=UTY PE=1 SV=2	1	6	2	2	6	2	2	5.5	1.6	1.6	149.55	1347	1347	13839	12584	14984	15495	13645	16634	13888	15509	14849	19382
O14610;P61952;P63211	O14610;P61952;P63211	1;1;1	1;1;1	1;1;1	Guanine nucleotide-binding protein G(I)/G(S)/G(O) subunit gamma-T2;Guanine nucleotide-binding protein G(I)/G(S)/G(O) subunit gamma-11;Guanine nucleotide-binding protein G(T) subunit gamma-T1	GNGT2;GNG11;GNGT1	Guanine nucleotide-binding protein G(I)/G(S)/G(O) subunit gamma-T2 OS=Homo sapiens OX=9606 GN=GNGT2 PE=2 SV=1;Guanine nucleotide-binding protein G(I)/G(S)/G(O) subunit gamma-11 OS=Homo sapiens OX=9606 GN=GNG11 PE=1 SV=1;Guanine nucleotide-binding protein G	3	1	1	1	1	1	1	14.5	14.5	14.5	7.7469	69	69;73;74	76495	74829	74857	77195	73151	88020	87200	80943	67413	72733
O14617	O14617	33	33	33	AP-3 complex subunit delta-1	AP3D1	AP-3 complex subunit delta-1 OS=Homo sapiens OX=9606 GN=AP3D1 PE=1 SV=1	1	33	33	33	33	33	33	35.2	35.2	35.2	130.16	1153	1153	1877000	1892100	1770600	1831500	1828500	2106000	1886500	1829000	1958000	2006400
O14618	O14618	8	8	8	Copper chaperone for superoxide dismutase	CCS	Copper chaperone for superoxide dismutase OS=Homo sapiens OX=9606 GN=CCS PE=1 SV=1	1	8	8	8	8	8	8	32.8	32.8	32.8	29.04	274	274	487180	508120	498860	497860	485650	532060	542040	491060	476950	512540
O14628;Q7Z2F6;Q5SXM1;Q5HYK9;Q14586	O14628	4;1;1;1;1	4;1;1;1;1	4;1;1;1;1	Zinc finger protein 195	ZNF195	Zinc finger protein 195 OS=Homo sapiens OX=9606 GN=ZNF195 PE=1 SV=2	5	4	4	4	4	4	4	6.7	6.7	6.7	72.331	629	629;126;525;610;743	54626	52352	48974	49477	55471	58939	53739	56064	53169	58755
O14640;P54792	O14640;P54792	2;1	2;1	2;1	Segment polarity protein dishevelled homolog DVL-1;Putative segment polarity protein dishevelled homolog DVL1P1	DVL1;DVL1P1	Segment polarity protein dishevelled homolog DVL-1 OS=Homo sapiens OX=9606 GN=DVL1 PE=1 SV=2;Putative segment polarity protein dishevelled homolog DVL1P1 OS=Homo sapiens OX=9606 GN=DVL1P1 PE=5 SV=1	2	2	2	2	2	2	2	4.6	4.6	4.6	75.186	695	695;670	23425	27424	24865	26518	22564	28369	24950	23970	24447	28535
O14641;Q92997	O14641	7;2	7;2	7;2	Segment polarity protein dishevelled homolog DVL-2	DVL2	Segment polarity protein dishevelled homolog DVL-2 OS=Homo sapiens OX=9606 GN=DVL2 PE=1 SV=1	2	7	7	7	7	7	7	12.5	12.5	12.5	78.947	736	736;716	159870	169510	157140	149600	150310	174740	165990	158770	157130	164210
O14646	O14646	28	28	26	Chromodomain-helicase-DNA-binding protein 1	CHD1	Chromodomain-helicase-DNA-binding protein 1 OS=Homo sapiens OX=9606 GN=CHD1 PE=1 SV=2	1	28	28	26	28	28	26	17.2	17.2	16.2	196.69	1710	1710	1009100	1006600	930770	982230	932780	1060500	1004600	984540	1011500	1064800
O14647	O14647	6	4	4	Chromodomain-helicase-DNA-binding protein 2	CHD2	Chromodomain-helicase-DNA-binding protein 2 OS=Homo sapiens OX=9606 GN=CHD2 PE=1 SV=2	1	6	4	4	6	4	4	3.4	2.5	2.5	211.34	1828	1828	75337	71775	68005	65743	65886	77409	71504	76324	75707	78532
O14653	O14653	5	5	5	Golgi SNAP receptor complex member 2	GOSR2	Golgi SNAP receptor complex member 2 OS=Homo sapiens OX=9606 GN=GOSR2 PE=1 SV=2	1	5	5	5	5	5	5	31.6	31.6	31.6	24.775	212	212	245660	237400	210810	216410	213790	256080	229500	221560	241790	248810
O14656	O14656	5	5	5	Torsin-1A	TOR1A	Torsin-1A OS=Homo sapiens OX=9606 GN=TOR1A PE=1 SV=1	1	5	5	5	5	5	5	16.3	16.3	16.3	37.808	332	332	159050	162620	138310	146900	138480	158260	157120	147070	152300	174200
O14657	O14657	6	6	6	Torsin-1B	TOR1B	Torsin-1B OS=Homo sapiens OX=9606 GN=TOR1B PE=1 SV=2	1	6	6	6	6	6	6	19	19	19	37.978	336	336	487690	533290	460360	453750	443900	523890	488860	482820	478260	512170
O14662	O14662	4	4	4	Syntaxin-16	STX16	Syntaxin-16 OS=Homo sapiens OX=9606 GN=STX16 PE=1 SV=3	1	4	4	4	4	4	4	16	16	16	37.031	325	325	99002	86810	106040	98181	106430	119370	112230	108580	117450	115770
O14672	O14672	14	14	14	Disintegrin and metalloproteinase domain-containing protein 10	ADAM10	Disintegrin and metalloproteinase domain-containing protein 10 OS=Homo sapiens OX=9606 GN=ADAM10 PE=1 SV=1	1	14	14	14	14	14	14	25.8	25.8	25.8	84.141	748	748	516130	532040	425600	439390	466940	536610	486330	506410	541040	572780
O14681	O14681	2	2	2	Etoposide-induced protein 2.4 homolog	EI24	Etoposide-induced protein 2.4 homolog OS=Homo sapiens OX=9606 GN=EI24 PE=1 SV=4	1	2	2	2	2	2	2	4.7	4.7	4.7	38.964	340	340	134390	123680	81614	97740	131690	135880	113530	118150	146280	125230
O14683	O14683	2	2	2	Tumor protein p53-inducible protein 11	TP53I11	Tumor protein p53-inducible protein 11 OS=Homo sapiens OX=9606 GN=TP53I11 PE=1 SV=2	1	2	2	2	2	2	2	13.2	13.2	13.2	21.054	189	189	97771	108910	80233	83425	99951	92065	90944	92988	101460	103170
O14686;REV__P22105	O14686	18;1	18;1	16;1	Histone-lysine N-methyltransferase 2D	KMT2D	Histone-lysine N-methyltransferase 2D OS=Homo sapiens OX=9606 GN=KMT2D PE=1 SV=2	2	18	18	16	18	18	16	3.8	3.8	3.6	593.38	5537	5537;4244	814410	740770	555810	722060	754050	824720	771990	795440	725520	722290
O14713	O14713	2	2	2	Integrin beta-1-binding protein 1	ITGB1BP1	Integrin beta-1-binding protein 1 OS=Homo sapiens OX=9606 GN=ITGB1BP1 PE=1 SV=1	1	2	2	2	2	2	2	11.5	11.5	11.5	21.782	200	200	41850	41655	47526	48183	40570	45866	43350	43657	47007	53750
O14717	O14717	5	5	5	tRNA (cytosine(38)-C(5))-methyltransferase	TRDMT1	tRNA (cytosine(38)-C(5))-methyltransferase OS=Homo sapiens OX=9606 GN=TRDMT1 PE=1 SV=1	1	5	5	5	5	5	5	16.9	16.9	16.9	44.596	391	391	65055	66304	62036	54659	69821	79311	69240	63505	76922	74173
O14727	O14727	29	29	29	Apoptotic protease-activating factor 1	APAF1	Apoptotic protease-activating factor 1 OS=Homo sapiens OX=9606 GN=APAF1 PE=1 SV=2	1	29	29	29	29	29	29	26.4	26.4	26.4	141.84	1248	1248	1434900	1511800	1463100	1482300	1436200	1638300	1589500	1539600	1477300	1625800
O14730	O14730	6	6	6	Serine/threonine-protein kinase RIO3	RIOK3	Serine/threonine-protein kinase RIO3 OS=Homo sapiens OX=9606 GN=RIOK3 PE=1 SV=2	1	6	6	6	6	6	6	14.3	14.3	14.3	59.092	519	519	396150	411600	353970	368770	371650	402940	403710	366830	381880	396430
O14732	O14732	4	4	4	Inositol monophosphatase 2	IMPA2	Inositol monophosphatase 2 OS=Homo sapiens OX=9606 GN=IMPA2 PE=1 SV=1	1	4	4	4	4	4	4	17.7	17.7	17.7	31.321	288	288	181340	187460	168960	162760	171250	185210	179360	173860	176190	188270
O14733	O14733	9	9	9	Dual specificity mitogen-activated protein kinase kinase 7	MAP2K7	Dual specificity mitogen-activated protein kinase kinase 7 OS=Homo sapiens OX=9606 GN=MAP2K7 PE=1 SV=2	1	9	9	9	9	9	9	28.4	28.4	28.4	47.484	419	419	367580	374190	329610	358120	339230	384110	366780	371670	368290	395680
O14734	O14734	4	4	4	Acyl-coenzyme A thioesterase 8	ACOT8	Acyl-coenzyme A thioesterase 8 OS=Homo sapiens OX=9606 GN=ACOT8 PE=1 SV=1	1	4	4	4	4	4	4	12.9	12.9	12.9	35.914	319	319	93959	102700	85845	86237	95380	102150	97840	95611	100640	105230
O14735	O14735	1	1	1	CDP-diacylglycerol--inositol 3-phosphatidyltransferase	CDIPT	CDP-diacylglycerol--inositol 3-phosphatidyltransferase OS=Homo sapiens OX=9606 GN=CDIPT PE=1 SV=1	1	1	1	1	1	1	1	5.2	5.2	5.2	23.539	213	213	14143	15678	15168	13857	13958	17515	14937	13319	15319	17530
O14737	O14737	8	8	8	Programmed cell death protein 5	PDCD5	Programmed cell death protein 5 OS=Homo sapiens OX=9606 GN=PDCD5 PE=1 SV=3	1	8	8	8	8	8	8	66.4	66.4	66.4	14.285	125	125	4128000	4280600	3826900	3600700	3439700	3915800	3909500	3724000	3841600	4086400
O14744	O14744	24	24	24	Protein arginine N-methyltransferase 5;Protein arginine N-methyltransferase 5, N-terminally processed	PRMT5	Protein arginine N-methyltransferase 5 OS=Homo sapiens OX=9606 GN=PRMT5 PE=1 SV=4	1	24	24	24	24	24	24	45.8	45.8	45.8	72.683	637	637	4774500	4882500	4272500	4356600	4216200	4742000	4559400	4320000	4533500	4748700
O14745	O14745	17	17	17	Na(+)/H(+) exchange regulatory cofactor NHE-RF1	SLC9A3R1	Na(+)/H(+) exchange regulatory cofactor NHE-RF1 OS=Homo sapiens OX=9606 GN=SLC9A3R1 PE=1 SV=4	1	17	17	17	17	17	17	51.7	51.7	51.7	38.868	358	358	2462000	2600900	2356600	2331000	2230900	2486600	2454400	2312700	2380700	2558900
O14757	O14757	9	9	9	Serine/threonine-protein kinase Chk1	CHEK1	Serine/threonine-protein kinase Chk1 OS=Homo sapiens OX=9606 GN=CHEK1 PE=1 SV=2	1	9	9	9	9	9	9	22.5	22.5	22.5	54.433	476	476	272310	260470	230140	225500	209500	248140	249070	214850	275220	279700
O14763	O14763	1	1	1	Tumor necrosis factor receptor superfamily member 10B	TNFRSF10B	Tumor necrosis factor receptor superfamily member 10B OS=Homo sapiens OX=9606 GN=TNFRSF10B PE=1 SV=2	1	1	1	1	1	1	1	3.4	3.4	3.4	47.878	440	440	10211	10267	10790	12165	10431	10777	9953.1	12699	13705	12522
O14772	O14772	5	5	5	Fucose-1-phosphate guanylyltransferase	FPGT	Fucose-1-phosphate guanylyltransferase OS=Homo sapiens OX=9606 GN=FPGT PE=1 SV=3	1	5	5	5	5	5	5	11.2	11.2	11.2	68.009	607	607	97262	89741	87565	95404	84428	102070	97063	88222	90357	91955
O14773	O14773	9	9	9	Tripeptidyl-peptidase 1	TPP1	Tripeptidyl-peptidase 1 OS=Homo sapiens OX=9606 GN=TPP1 PE=1 SV=2	1	9	9	9	9	9	9	24.2	24.2	24.2	61.247	563	563	1172700	1214100	1189800	1171400	1205800	1445800	1227000	1269100	1143600	1264300
O14776;Q5VWI1	O14776	37;1	37;1	37;1	Transcription elongation regulator 1	TCERG1	Transcription elongation regulator 1 OS=Homo sapiens OX=9606 GN=TCERG1 PE=1 SV=2	2	37	37	37	37	37	37	31.4	31.4	31.4	123.9	1098	1098;586	7161800	7345900	6714100	6571300	6393500	7253600	6992400	6582900	6770000	7245000
O14777	O14777	19	19	19	Kinetochore protein NDC80 homolog	NDC80	Kinetochore protein NDC80 homolog OS=Homo sapiens OX=9606 GN=NDC80 PE=1 SV=1	1	19	19	19	19	19	19	33.5	33.5	33.5	73.912	642	642	736590	780340	785650	759320	740920	827850	806310	755390	749100	778410
O14786	O14786	9	9	9	Neuropilin-1	NRP1	Neuropilin-1 OS=Homo sapiens OX=9606 GN=NRP1 PE=1 SV=3	1	9	9	9	9	9	9	16.4	16.4	16.4	103.13	923	923	101720	92361	95126	98020	107120	120780	114260	109580	97083	102170
O14787	O14787	22	15	15	Transportin-2	TNPO2	Transportin-2 OS=Homo sapiens OX=9606 GN=TNPO2 PE=1 SV=3	1	22	15	15	22	15	15	30.8	24	24	101.39	897	897	984860	981930	865890	916120	937600	1074100	1009100	919230	965930	993970
O14802	O14802	30	30	30	DNA-directed RNA polymerase III subunit RPC1	POLR3A	DNA-directed RNA polymerase III subunit RPC1 OS=Homo sapiens OX=9606 GN=POLR3A PE=1 SV=2	1	30	30	30	30	30	30	26	26	26	155.64	1390	1390	1057300	1082500	1070800	1016300	970420	1141300	1076100	1019700	1063300	1100500
O14818;Q8TAA3	O14818	15;4	15;4	15;4	Proteasome subunit alpha type-7	PSMA7	Proteasome subunit alpha type-7 OS=Homo sapiens OX=9606 GN=PSMA7 PE=1 SV=1	2	15	15	15	15	15	15	63.7	63.7	63.7	27.887	248	248;256	5007300	5196700	4886900	4829200	4412600	5143600	5056600	4831900	4788100	5086300
O14828	O14828	10	10	10	Secretory carrier-associated membrane protein 3	SCAMP3	Secretory carrier-associated membrane protein 3 OS=Homo sapiens OX=9606 GN=SCAMP3 PE=1 SV=3	1	10	10	10	10	10	10	40.6	40.6	40.6	38.287	347	347	550340	590600	492720	498820	518430	549370	592850	541740	556920	564220
O14832	O14832	3	3	3	Phytanoyl-CoA dioxygenase, peroxisomal	PHYH	Phytanoyl-CoA dioxygenase, peroxisomal OS=Homo sapiens OX=9606 GN=PHYH PE=1 SV=1	1	3	3	3	3	3	3	11.5	11.5	11.5	38.538	338	338	210750	211340	207630	185140	204150	214150	208830	203510	215130	233040
O14841	O14841	18	18	18	5-oxoprolinase	OPLAH	5-oxoprolinase OS=Homo sapiens OX=9606 GN=OPLAH PE=1 SV=3	1	18	18	18	18	18	18	18.2	18.2	18.2	137.46	1288	1288	472960	467260	443800	457260	453340	497970	472970	450970	451470	472590
O14867	O14867	2	2	2	Transcription regulator protein BACH1	BACH1	Transcription regulator protein BACH1 OS=Homo sapiens OX=9606 GN=BACH1 PE=1 SV=2	1	2	2	2	2	2	2	3.7	3.7	3.7	81.957	736	736	7681.2	9564.2	10118	9587	7023.2	10585	10146	9159.8	9136.5	10615
O14874	O14874	4	4	4	[3-methyl-2-oxobutanoate dehydrogenase [lipoamide]] kinase, mitochondrial	BCKDK	[3-methyl-2-oxobutanoate dehydrogenase [lipoamide]] kinase, mitochondrial OS=Homo sapiens OX=9606 GN=BCKDK PE=1 SV=2	1	4	4	4	4	4	4	16.5	16.5	16.5	46.36	412	412	77518	79725	85176	91321	88176	101200	96436	96466	85176	119740
O14880	O14880	4	4	4	Microsomal glutathione S-transferase 3	MGST3	Microsomal glutathione S-transferase 3 OS=Homo sapiens OX=9606 GN=MGST3 PE=1 SV=1	1	4	4	4	4	4	4	32.9	32.9	32.9	16.516	152	152	605650	616210	608340	618980	649700	771730	703710	706670	633560	673510
O14893	O14893	5	5	5	Gem-associated protein 2	GEMIN2	Gem-associated protein 2 OS=Homo sapiens OX=9606 GN=GEMIN2 PE=1 SV=1	1	5	5	5	5	5	5	29.3	29.3	29.3	31.585	280	280	186950	199760	188370	187680	177060	204260	194180	187150	184670	198350
O14907	O14907	1	1	1	Tax1-binding protein 3	TAX1BP3	Tax1-binding protein 3 OS=Homo sapiens OX=9606 GN=TAX1BP3 PE=1 SV=2	1	1	1	1	1	1	1	13.7	13.7	13.7	13.735	124	124	56466	57361	58821	64893	60322	68202	77311	73777	44692	46913
O14908	O14908	4	4	4	PDZ domain-containing protein GIPC1	GIPC1	PDZ domain-containing protein GIPC1 OS=Homo sapiens OX=9606 GN=GIPC1 PE=1 SV=2	1	4	4	4	4	4	4	14.4	14.4	14.4	36.049	333	333	76708	83186	108960	113220	101430	114620	108360	109890	74523	82513
O14920	O14920	24	24	23	Inhibitor of nuclear factor kappa-B kinase subunit beta	IKBKB	Inhibitor of nuclear factor kappa-B kinase subunit beta OS=Homo sapiens OX=9606 GN=IKBKB PE=1 SV=1	1	24	24	23	24	24	23	43	43	41.9	86.563	756	756	1320600	1346000	1193300	1271100	1219600	1368800	1347000	1268600	1310500	1384900
O14924	O14924	2	2	2	Regulator of G-protein signaling 12	RGS12	Regulator of G-protein signaling 12 OS=Homo sapiens OX=9606 GN=RGS12 PE=1 SV=1	1	2	2	2	2	2	2	1.5	1.5	1.5	156.36	1447	1447	5600.1	6098.5	5108.5	5145.6	3389.4	4996.9	5577.9	4967	5569.9	5909.2
O14925;Q5SRD1	O14925;Q5SRD1	7;6	7;6	7;6	Mitochondrial import inner membrane translocase subunit Tim23;Putative mitochondrial import inner membrane translocase subunit Tim23B	TIMM23;TIMM23B	Mitochondrial import inner membrane translocase subunit Tim23 OS=Homo sapiens OX=9606 GN=TIMM23 PE=1 SV=1;Putative mitochondrial import inner membrane translocase subunit Tim23B OS=Homo sapiens OX=9606 GN=TIMM23B PE=5 SV=2	2	7	7	7	7	7	7	52.2	52.2	52.2	21.943	209	209;257	519810	556700	478500	467820	469060	534100	475140	497190	496810	541500
O14929	O14929	14	14	14	Histone acetyltransferase type B catalytic subunit	HAT1	Histone acetyltransferase type B catalytic subunit OS=Homo sapiens OX=9606 GN=HAT1 PE=1 SV=1	1	14	14	14	14	14	14	43.9	43.9	43.9	49.512	419	419	3018300	3014000	2784100	3000100	2794200	3132300	3076900	2911200	2975300	3072000
O14933	O14933	1	1	1	Ubiquitin/ISG15-conjugating enzyme E2 L6	UBE2L6	Ubiquitin/ISG15-conjugating enzyme E2 L6 OS=Homo sapiens OX=9606 GN=UBE2L6 PE=1 SV=4	1	1	1	1	1	1	1	9.8	9.8	9.8	17.769	153	153	1695.4	1563.6	2361.7	1291.3	2710.2	2509.7	2536.9	1673.1	2480.7	2722.9
O14949	O14949	10	10	10	Cytochrome b-c1 complex subunit 8	UQCRQ	Cytochrome b-c1 complex subunit 8 OS=Homo sapiens OX=9606 GN=UQCRQ PE=1 SV=4	1	10	10	10	10	10	10	68.3	68.3	68.3	9.9062	82	82	1658000	1592300	1403500	1471200	1630000	1754800	1669800	1669000	1693100	1685600
P19105;O14950;P24844	P19105;O14950;P24844	10;10;5	10;10;5	10;10;5	Myosin regulatory light chain 12A;Myosin regulatory light chain 12B;Myosin regulatory light polypeptide 9	MYL12A;MYL12B;MYL9	Myosin regulatory light chain 12A OS=Homo sapiens OX=9606 GN=MYL12A PE=1 SV=2;Myosin regulatory light chain 12B OS=Homo sapiens OX=9606 GN=MYL12B PE=1 SV=2;Myosin regulatory light polypeptide 9 OS=Homo sapiens OX=9606 GN=MYL9 PE=1 SV=4	3	10	10	10	10	10	10	63.2	63.2	63.2	19.794	171	171;172;172	4072400	4311600	4157500	3974300	3833900	4308300	4183400	3979400	4130900	4364700
O14957	O14957	1	1	1	Cytochrome b-c1 complex subunit 10	UQCR11	Cytochrome b-c1 complex subunit 10 OS=Homo sapiens OX=9606 GN=UQCR11 PE=1 SV=1	1	1	1	1	1	1	1	21.4	21.4	21.4	6.5696	56	56	87686	81410	81267	81477	83489	73275	92375	79183	87943	90897
O14964	O14964	22	22	22	Hepatocyte growth factor-regulated tyrosine kinase substrate	HGS	Hepatocyte growth factor-regulated tyrosine kinase substrate OS=Homo sapiens OX=9606 GN=HGS PE=1 SV=1	1	22	22	22	22	22	22	33.2	33.2	33.2	86.191	777	777	2372100	2532700	2380000	2294400	2284100	2555100	2447500	2379400	2389300	2517900
O14965	O14965	10	10	10	Aurora kinase A	AURKA	Aurora kinase A OS=Homo sapiens OX=9606 GN=AURKA PE=1 SV=2	1	10	10	10	10	10	10	32.3	32.3	32.3	45.809	403	403	235200	245080	243370	259990	214880	239500	265330	253700	246080	251650
O14966;P57729;Q13637	O14966	4;1;1	4;1;1	4;1;1	Ras-related protein Rab-7L1	RAB29	Ras-related protein Rab-7L1 OS=Homo sapiens OX=9606 GN=RAB29 PE=1 SV=1	3	4	4	4	4	4	4	23.2	23.2	23.2	23.155	203	203;211;225	169080	165550	144840	132500	158580	177840	166540	159800	163230	159150
O14972	O14972	5	5	5	Down syndrome critical region protein 3	DSCR3	Down syndrome critical region protein 3 OS=Homo sapiens OX=9606 GN=DSCR3 PE=2 SV=1	1	5	5	5	5	5	5	29.6	29.6	29.6	33.01	297	297	225450	216300	274490	224060	186740	253740	231740	216860	221510	234320
O14974	O14974	40	40	39	Protein phosphatase 1 regulatory subunit 12A	PPP1R12A	Protein phosphatase 1 regulatory subunit 12A OS=Homo sapiens OX=9606 GN=PPP1R12A PE=1 SV=1	1	40	40	39	40	40	39	40.1	40.1	39.1	115.28	1030	1030	3823400	3892400	3874600	3729600	3511600	3982800	3906100	3677400	3713700	3967300
O14975	O14975	8	8	8	Very long-chain acyl-CoA synthetase	SLC27A2	Very long-chain acyl-CoA synthetase OS=Homo sapiens OX=9606 GN=SLC27A2 PE=1 SV=2	1	8	8	8	8	8	8	18.4	18.4	18.4	70.311	620	620	275210	270050	202550	216880	243530	280510	216570	230060	294410	276020
O14976	O14976	37	37	37	Cyclin-G-associated kinase	GAK	Cyclin-G-associated kinase OS=Homo sapiens OX=9606 GN=GAK PE=1 SV=2	1	37	37	37	37	37	37	38.8	38.8	38.8	143.19	1311	1311	1465500	1530100	1464900	1428800	1411000	1584300	1492800	1454900	1432600	1524100
O14979	O14979	15	14	14	Heterogeneous nuclear ribonucleoprotein D-like	HNRNPDL	Heterogeneous nuclear ribonucleoprotein D-like OS=Homo sapiens OX=9606 GN=HNRNPDL PE=1 SV=3	1	15	14	14	15	14	14	31.7	29.8	29.8	46.437	420	420	6345200	6463200	6323000	6153100	5824600	6555100	6557900	6071200	6176200	6286100
O14980	O14980	46	46	46	Exportin-1	XPO1	Exportin-1 OS=Homo sapiens OX=9606 GN=XPO1 PE=1 SV=1	1	46	46	46	46	46	46	50.5	50.5	50.5	123.38	1071	1071	8818300	8814400	8189500	8448400	8329400	9376400	8799300	8305900	8663100	8903100
O14981	O14981	40	40	40	TATA-binding protein-associated factor 172	BTAF1	TATA-binding protein-associated factor 172 OS=Homo sapiens OX=9606 GN=BTAF1 PE=1 SV=2	1	40	40	40	40	40	40	28.1	28.1	28.1	206.89	1849	1849	1847600	1881600	1642000	1757900	1640000	1848100	1868100	1775600	1793500	1903800
O15014	O15014	5	5	5	Zinc finger protein 609	ZNF609	Zinc finger protein 609 OS=Homo sapiens OX=9606 GN=ZNF609 PE=1 SV=2	1	5	5	5	5	5	5	5.9	5.9	5.9	151.19	1411	1411	71710	73452	71950	64146	65333	74441	73372	67407	73472	81004
O15020	O15020	11	2	2	Spectrin beta chain, non-erythrocytic 2	SPTBN2	Spectrin beta chain, non-erythrocytic 2 OS=Homo sapiens OX=9606 GN=SPTBN2 PE=1 SV=3	1	11	2	2	11	2	2	4	0.6	0.6	271.32	2390	2390	177960	245020	681320	196590	125770	238190	353210	286410	268070	245690
O15027	O15027	50	50	50	Protein transport protein Sec16A	SEC16A	Protein transport protein Sec16A OS=Homo sapiens OX=9606 GN=SEC16A PE=1 SV=4	1	50	50	50	50	50	50	31.1	31.1	31.1	251.89	2357	2357	3142700	3309000	2997100	3026100	2909900	3325900	3182400	2958500	3055800	3328800
O15031	O15031	32	32	32	Plexin-B2	PLXNB2	Plexin-B2 OS=Homo sapiens OX=9606 GN=PLXNB2 PE=1 SV=3	1	32	32	32	32	32	32	25.2	25.2	25.2	205.12	1838	1838	897510	961900	910550	908780	916370	1066900	947190	994550	976690	1045500
O15037	O15037	4	4	4	Protein KHNYN	KHNYN	Protein KHNYN OS=Homo sapiens OX=9606 GN=KHNYN PE=1 SV=3	1	4	4	4	4	4	4	9.6	9.6	9.6	74.533	678	678	58447	59414	60272	61490	67262	58545	65972	66626	61066	71323
O15040	O15040	1	1	1	Tectonin beta-propeller repeat-containing protein 2	TECPR2	Tectonin beta-propeller repeat-containing protein 2 OS=Homo sapiens OX=9606 GN=TECPR2 PE=1 SV=4	1	1	1	1	1	1	1	1.3	1.3	1.3	153.85	1411	1411	0	0	0	0	0	0	0	0	0	0
O15042	O15042	31	31	31	U2 snRNP-associated SURP motif-containing protein	U2SURP	U2 snRNP-associated SURP motif-containing protein OS=Homo sapiens OX=9606 GN=U2SURP PE=1 SV=2	1	31	31	31	31	31	31	33.6	33.6	33.6	118.29	1029	1029	3992900	4135400	3682900	3841800	3757300	4114700	4063700	3874400	3974500	4105800
O15047	O15047	17	17	17	Histone-lysine N-methyltransferase SETD1A	SETD1A	Histone-lysine N-methyltransferase SETD1A OS=Homo sapiens OX=9606 GN=SETD1A PE=1 SV=3	1	17	17	17	17	17	17	13.5	13.5	13.5	186.03	1707	1707	420260	443500	408270	410070	394350	440020	416680	398160	412630	439990
O15055	O15055	1	1	1	Period circadian protein homolog 2	PER2	Period circadian protein homolog 2 OS=Homo sapiens OX=9606 GN=PER2 PE=1 SV=2	1	1	1	1	1	1	1	1.1	1.1	1.1	136.58	1255	1255	8799.7	10183	8445.9	9293.8	6117.6	7253.9	8484	9834.6	8307.2	10699
O15066;O14782	O15066	3;1	2;1	2;1	Kinesin-like protein KIF3B;Kinesin-like protein KIF3B, N-terminally processed	KIF3B	Kinesin-like protein KIF3B OS=Homo sapiens OX=9606 GN=KIF3B PE=1 SV=1	2	3	2	2	3	2	2	4.1	2.4	2.4	85.124	747	747;793	10017	9260.4	10112	12124	8819.8	11928	9669	12227	11669	10180
O15067	O15067	52	52	52	Phosphoribosylformylglycinamidine synthase	PFAS	Phosphoribosylformylglycinamidine synthase OS=Homo sapiens OX=9606 GN=PFAS PE=1 SV=4	1	52	52	52	52	52	52	53.8	53.8	53.8	144.73	1338	1338	7351900	7745300	6854200	6903100	6707600	7476200	7366100	7068000	7075200	7513900
O15078	O15078	1	1	1	Centrosomal protein of 290 kDa	CEP290	Centrosomal protein of 290 kDa OS=Homo sapiens OX=9606 GN=CEP290 PE=1 SV=2	1	1	1	1	1	1	1	0.4	0.4	0.4	290.38	2479	2479	1285600	1201700	1139200	1123000	1107900	1219500	1190500	1107200	1176100	1214100
O15083	O15083	3	1	1	ERC protein 2	ERC2	ERC protein 2 OS=Homo sapiens OX=9606 GN=ERC2 PE=1 SV=3	1	3	1	1	3	1	1	2.8	0.9	0.9	110.56	957	957	146720	99342	201930	173870	69127	179160	137320	131420	99781	119690
O15084	O15084	12	10	10	Serine/threonine-protein phosphatase 6 regulatory ankyrin repeat subunit A	ANKRD28	Serine/threonine-protein phosphatase 6 regulatory ankyrin repeat subunit A OS=Homo sapiens OX=9606 GN=ANKRD28 PE=1 SV=5	1	12	10	10	12	10	10	15	12.3	12.3	112.96	1053	1053	271210	287320	258740	256220	257880	283790	274410	273410	275190	301540
O15085	O15085	5	5	5	Rho guanine nucleotide exchange factor 11	ARHGEF11	Rho guanine nucleotide exchange factor 11 OS=Homo sapiens OX=9606 GN=ARHGEF11 PE=1 SV=1	1	5	5	5	5	5	5	4.9	4.9	4.9	167.7	1522	1522	34257	39288	32925	38368	31763	35667	35534	33669	32331	38401
O15091	O15091	7	7	7	Mitochondrial ribonuclease P protein 3	KIAA0391	Mitochondrial ribonuclease P catalytic subunit OS=Homo sapiens OX=9606 GN=KIAA0391 PE=1 SV=2	1	7	7	7	7	7	7	12	12	12	67.315	583	583	289640	291430	274440	286790	275620	330910	315000	279160	294500	319210
O15111	O15111	15	14	14	Inhibitor of nuclear factor kappa-B kinase subunit alpha	CHUK	Inhibitor of nuclear factor kappa-B kinase subunit alpha OS=Homo sapiens OX=9606 GN=CHUK PE=1 SV=2	1	15	14	14	15	14	14	24	23	23	84.639	745	745	514410	546650	505080	485800	484950	577650	507880	494570	519530	538200
O15116	O15116	5	5	5	U6 snRNA-associated Sm-like protein LSm1	LSM1	U6 snRNA-associated Sm-like protein LSm1 OS=Homo sapiens OX=9606 GN=LSM1 PE=1 SV=1	1	5	5	5	5	5	5	38.3	38.3	38.3	15.179	133	133	698750	750830	708570	677990	698440	729110	725850	683660	702360	734080
O15117	O15117	3	3	3	FYN-binding protein	FYB	FYN-binding protein 1 OS=Homo sapiens OX=9606 GN=FYB1 PE=1 SV=2	1	3	3	3	3	3	3	5.7	5.7	5.7	85.386	783	783	6536.4	6552.1	7566	5603.7	7115.8	6259.5	5779.5	7530.4	6871.9	7158.2
O15118	O15118	1	1	1	Niemann-Pick C1 protein	NPC1	NPC intracellular cholesterol transporter 1 OS=Homo sapiens OX=9606 GN=NPC1 PE=1 SV=2	1	1	1	1	1	1	1	0.9	0.9	0.9	142.17	1278	1278	13342	18288	14367	13411	13634	16451	16241	12265	16527	14355
O15120	O15120	2	2	2	1-acyl-sn-glycerol-3-phosphate acyltransferase beta	AGPAT2	1-acyl-sn-glycerol-3-phosphate acyltransferase beta OS=Homo sapiens OX=9606 GN=AGPAT2 PE=1 SV=1	1	2	2	2	2	2	2	5.8	5.8	5.8	30.914	278	278	79270	72778	63467	65709	66364	82667	64644	75348	82041	72400
O15121	O15121	3	3	3	Sphingolipid delta(4)-desaturase DES1	DEGS1	Sphingolipid delta(4)-desaturase DES1 OS=Homo sapiens OX=9606 GN=DEGS1 PE=1 SV=1	1	3	3	3	3	3	3	15.8	15.8	15.8	37.866	323	323	66302	73059	52164	54635	59964	75236	60713	66446	75891	70623
O15126	O15126	8	8	8	Secretory carrier-associated membrane protein 1	SCAMP1	Secretory carrier-associated membrane protein 1 OS=Homo sapiens OX=9606 GN=SCAMP1 PE=1 SV=2	1	8	8	8	8	8	8	24.9	24.9	24.9	37.92	338	338	427960	454590	497460	529150	492300	576010	586070	546410	472870	522130
O15127	O15127	5	5	5	Secretory carrier-associated membrane protein 2	SCAMP2	Secretory carrier-associated membrane protein 2 OS=Homo sapiens OX=9606 GN=SCAMP2 PE=1 SV=2	1	5	5	5	5	5	5	14.6	14.6	14.6	36.648	329	329	116990	109220	117250	117020	113280	128320	117560	108900	120000	124010
O15131	O15131	10	2	2	Importin subunit alpha-6	KPNA5	Importin subunit alpha-6 OS=Homo sapiens OX=9606 GN=KPNA5 PE=1 SV=2	1	10	2	2	10	2	2	22.4	6.5	6.5	60.348	536	536	16089	10668	9100.8	13769	14951	18853	15889	17952	10045	11339
O15143	O15143	20	20	19	Actin-related protein 2/3 complex subunit 1B	ARPC1B	Actin-related protein 2/3 complex subunit 1B OS=Homo sapiens OX=9606 GN=ARPC1B PE=1 SV=3	1	20	20	19	20	20	19	56.5	56.5	50.3	40.949	372	372	11807000	12298000	11213000	11160000	10940000	12511000	11925000	11797000	11611000	12271000
O15144	O15144	25	25	25	Actin-related protein 2/3 complex subunit 2	ARPC2	Actin-related protein 2/3 complex subunit 2 OS=Homo sapiens OX=9606 GN=ARPC2 PE=1 SV=1	1	25	25	25	25	25	25	74	74	74	34.333	300	300	10800000	11634000	10512000	10527000	10129000	11546000	10766000	10537000	10637000	11102000
O15145	O15145	11	11	11	Actin-related protein 2/3 complex subunit 3	ARPC3	Actin-related protein 2/3 complex subunit 3 OS=Homo sapiens OX=9606 GN=ARPC3 PE=1 SV=3	1	11	11	11	11	11	11	61.2	61.2	61.2	20.546	178	178	7171900	7125900	5938200	6429400	6461600	7290700	6965000	6924800	6689200	7315700
O15151	O15151	1	1	1	Protein Mdm4	MDM4	Protein Mdm4 OS=Homo sapiens OX=9606 GN=MDM4 PE=1 SV=2	1	1	1	1	1	1	1	1.8	1.8	1.8	54.864	490	490	21997	21613	17487	19271	18866	19490	21317	21067	18571	16898
O15155	O15155	2	2	2	BET1 homolog	BET1	BET1 homolog OS=Homo sapiens OX=9606 GN=BET1 PE=1 SV=1	1	2	2	2	2	2	2	24.6	24.6	24.6	13.289	118	118	75172	75417	59333	60511	61007	68774	61740	66918	71201	73243
O15160	O15160	12	12	12	DNA-directed RNA polymerases I and III subunit RPAC1	POLR1C	DNA-directed RNA polymerases I and III subunit RPAC1 OS=Homo sapiens OX=9606 GN=POLR1C PE=1 SV=1	1	12	12	12	12	12	12	47.1	47.1	47.1	39.249	346	346	1199900	1197400	1060900	1054900	969820	1129200	1096300	1077600	1127000	1201500
O15162	O15162	4	4	4	Phospholipid scramblase 1	PLSCR1	Phospholipid scramblase 1 OS=Homo sapiens OX=9606 GN=PLSCR1 PE=1 SV=1	1	4	4	4	4	4	4	11.6	11.6	11.6	35.049	318	318	159080	159860	148310	139980	159050	165850	147790	172440	173720	178470
O15164	O15164	26	26	25	Transcription intermediary factor 1-alpha	TRIM24	Transcription intermediary factor 1-alpha OS=Homo sapiens OX=9606 GN=TRIM24 PE=1 SV=3	1	26	26	25	26	26	25	33.8	33.8	33	116.83	1050	1050	1588900	1575700	971650	1080700	1366100	1464100	1205500	1395300	1296300	1272400
O15173	O15173	6	6	5	Membrane-associated progesterone receptor component 2	PGRMC2	Membrane-associated progesterone receptor component 2 OS=Homo sapiens OX=9606 GN=PGRMC2 PE=1 SV=1	1	6	6	5	6	6	5	32.7	32.7	32.7	23.818	223	223	373560	343520	280180	285700	319940	346450	347280	354490	388810	357770
O15182	O15182	2	2	2	Centrin-3	CETN3	Centrin-3 OS=Homo sapiens OX=9606 GN=CETN3 PE=1 SV=2	1	2	2	2	2	2	2	8.4	8.4	8.4	19.55	167	167	230800	262320	211750	211560	214090	236060	232580	215110	240150	232290
Q9GZU7;O15194	Q9GZU7;O15194	2;2	2;2	2;2	Carboxy-terminal domain RNA polymerase II polypeptide A small phosphatase 1;CTD small phosphatase-like protein	CTDSP1;CTDSPL	Carboxy-terminal domain RNA polymerase II polypeptide A small phosphatase 1 OS=Homo sapiens OX=9606 GN=CTDSP1 PE=1 SV=1;CTD small phosphatase-like protein OS=Homo sapiens OX=9606 GN=CTDSPL PE=1 SV=2	2	2	2	2	2	2	2	6.5	6.5	6.5	29.203	261	261;276	32142	28535	26971	29870	33206	37447	31422	35281	30000	39109
O15212	O15212	7	7	7	Prefoldin subunit 6	PFDN6	Prefoldin subunit 6 OS=Homo sapiens OX=9606 GN=PFDN6 PE=1 SV=1	1	7	7	7	7	7	7	48.8	48.8	48.8	14.582	129	129	1233800	1259800	1106300	1142400	1063000	1205000	1208900	1173800	1147900	1246600
O15213	O15213	13	13	13	WD repeat-containing protein 46	WDR46	WD repeat-containing protein 46 OS=Homo sapiens OX=9606 GN=WDR46 PE=1 SV=3	1	13	13	13	13	13	13	28.4	28.4	28.4	68.07	610	610	487710	475270	427520	463120	437140	483420	482170	469990	516530	532150
O15226	O15226	28	28	28	NF-kappa-B-repressing factor	NKRF	NF-kappa-B-repressing factor OS=Homo sapiens OX=9606 GN=NKRF PE=1 SV=2	1	28	28	28	28	28	28	38.3	38.3	38.3	77.672	690	690	1818700	1864500	1711800	1693800	1575800	1875000	1755500	1732700	1843400	1873200
O15228	O15228	19	19	19	Dihydroxyacetone phosphate acyltransferase	GNPAT	Dihydroxyacetone phosphate acyltransferase OS=Homo sapiens OX=9606 GN=GNPAT PE=1 SV=1	1	19	19	19	19	19	19	33.1	33.1	33.1	77.187	680	680	1124600	1129500	969200	1017000	1000500	1148300	1069200	1026800	1132300	1166900
O15231	O15231	22	22	22	Zinc finger protein 185	ZNF185	Zinc finger protein 185 OS=Homo sapiens OX=9606 GN=ZNF185 PE=1 SV=3	1	22	22	22	22	22	22	44.4	44.4	44.4	73.525	689	689	1117100	1145300	1167200	1154800	1077400	1203800	1154300	1172000	1111300	1173600
O15234	O15234	6	6	6	Protein CASC3	CASC3	Protein CASC3 OS=Homo sapiens OX=9606 GN=CASC3 PE=1 SV=2	1	6	6	6	6	6	6	9.8	9.8	9.8	76.277	703	703	162050	150760	163830	156200	149080	161430	161210	156970	145720	162960
O15235	O15235	1	1	1	28S ribosomal protein S12, mitochondrial	MRPS12	28S ribosomal protein S12, mitochondrial OS=Homo sapiens OX=9606 GN=MRPS12 PE=1 SV=1	1	1	1	1	1	1	1	5.8	5.8	5.8	15.173	138	138	234080	256000	275070	221570	211230	250290	245860	230030	235060	238780
O15254	O15254	13	13	13	Peroxisomal acyl-coenzyme A oxidase 3	ACOX3	Peroxisomal acyl-coenzyme A oxidase 3 OS=Homo sapiens OX=9606 GN=ACOX3 PE=1 SV=2	1	13	13	13	13	13	13	28.9	28.9	28.9	77.628	700	700	369810	382900	344690	349530	354050	395100	366840	363470	373790	388950
O15258	O15258	5	5	5	Protein RER1	RER1	Protein RER1 OS=Homo sapiens OX=9606 GN=RER1 PE=1 SV=1	1	5	5	5	5	5	5	33.7	33.7	33.7	22.958	196	196	443820	437830	387320	427390	418060	509060	401780	453730	458110	461620
O15260	O15260	5	5	5	Surfeit locus protein 4	SURF4	Surfeit locus protein 4 OS=Homo sapiens OX=9606 GN=SURF4 PE=1 SV=3	1	5	5	5	5	5	5	21.6	21.6	21.6	30.394	269	269	670710	643600	509080	554270	600700	708830	596870	617730	693230	681450
O15269	O15269	14	14	14	Serine palmitoyltransferase 1	SPTLC1	Serine palmitoyltransferase 1 OS=Homo sapiens OX=9606 GN=SPTLC1 PE=1 SV=1	1	14	14	14	14	14	14	34	34	34	52.743	473	473	852240	858820	692570	764630	806180	875960	844840	794190	919990	853220
O15270;Q9NUV7	O15270	11;1	11;1	11;1	Serine palmitoyltransferase 2	SPTLC2	Serine palmitoyltransferase 2 OS=Homo sapiens OX=9606 GN=SPTLC2 PE=1 SV=1	2	11	11	11	11	11	11	24.6	24.6	24.6	62.924	562	562;552	501470	495320	395620	434690	458390	523660	487240	453720	508550	486400
O15287	O15287	2	2	2	Fanconi anemia group G protein	FANCG	Fanconi anemia group G protein OS=Homo sapiens OX=9606 GN=FANCG PE=1 SV=1	1	2	2	2	2	2	2	3.1	3.1	3.1	68.553	622	622	28284	27895	23658	25743	31128	30332	24170	26223	27535	28730
O15294	O15294	28	28	28	UDP-N-acetylglucosamine--peptide N-acetylglucosaminyltransferase 110 kDa subunit	OGT	UDP-N-acetylglucosamine--peptide N-acetylglucosaminyltransferase 110 kDa subunit OS=Homo sapiens OX=9606 GN=OGT PE=1 SV=3	1	28	28	28	28	28	28	34.3	34.3	34.3	116.92	1046	1046	2204400	2300500	2111400	2179200	2022900	2333800	2274700	2146200	2120000	2291000
O15305	O15305	12	12	11	Phosphomannomutase 2	PMM2	Phosphomannomutase 2 OS=Homo sapiens OX=9606 GN=PMM2 PE=1 SV=1	1	12	12	11	12	12	11	41.1	41.1	37.8	28.082	246	246	1869800	1874400	1724800	1735300	1755100	1749000	1879700	1804500	1770200	1809900
O15318	O15318	2	2	2	DNA-directed RNA polymerase III subunit RPC7	POLR3G	DNA-directed RNA polymerase III subunit RPC7 OS=Homo sapiens OX=9606 GN=POLR3G PE=1 SV=2	1	2	2	2	2	2	2	10.8	10.8	10.8	25.914	223	223	49646	56161	56319	55118	50297	61506	58131	50999	54588	62201
O15321	O15321	5	5	5	Transmembrane 9 superfamily member 1	TM9SF1	Transmembrane 9 superfamily member 1 OS=Homo sapiens OX=9606 GN=TM9SF1 PE=2 SV=2	1	5	5	5	5	5	5	7.9	7.9	7.9	68.86	606	606	245030	239890	232450	226080	229840	254160	237770	229490	241830	243530
O15347	O15347	7	7	7	High mobility group protein B3	HMGB3	High mobility group protein B3 OS=Homo sapiens OX=9606 GN=HMGB3 PE=1 SV=4	1	7	7	7	7	7	7	37.5	37.5	37.5	22.98	200	200	1459300	1420100	1354200	1376200	1357200	1461300	1435200	1366400	1408900	1418700
O15355	O15355	24	24	24	Protein phosphatase 1G	PPM1G	Protein phosphatase 1G OS=Homo sapiens OX=9606 GN=PPM1G PE=1 SV=1	1	24	24	24	24	24	24	58.1	58.1	58.1	59.271	546	546	4906700	5163900	4606300	4497500	4272200	4725200	4739100	4656300	4670900	4918000
O15357;Q7Z7G1	O15357	22;1	21;0	21;0	Phosphatidylinositol 3,4,5-trisphosphate 5-phosphatase 2	INPPL1	Phosphatidylinositol 3,4,5-trisphosphate 5-phosphatase 2 OS=Homo sapiens OX=9606 GN=INPPL1 PE=1 SV=2	2	22	21	21	22	21	21	21.9	21.4	21.4	138.6	1258	1258;428	923620	941760	805900	820990	792220	891440	872420	824770	882420	995390
O15360	O15360	4	4	4	Fanconi anemia group A protein	FANCA	Fanconi anemia group A protein OS=Homo sapiens OX=9606 GN=FANCA PE=1 SV=2	1	4	4	4	4	4	4	3.8	3.8	3.8	162.77	1455	1455	61839	66418	65059	61818	61181	77220	64811	65437	67008	66813
O15371	O15371	27	27	27	Eukaryotic translation initiation factor 3 subunit D	EIF3D	Eukaryotic translation initiation factor 3 subunit D OS=Homo sapiens OX=9606 GN=EIF3D PE=1 SV=1	1	27	27	27	27	27	27	56.2	56.2	56.2	63.972	548	548	3953500	3913300	3775500	3746800	3593700	4021600	3908000	3778100	4019600	4120300
O15372	O15372	18	18	18	Eukaryotic translation initiation factor 3 subunit H	EIF3H	Eukaryotic translation initiation factor 3 subunit H OS=Homo sapiens OX=9606 GN=EIF3H PE=1 SV=1	1	18	18	18	18	18	18	54.3	54.3	54.3	39.93	352	352	4685300	5043000	4711000	4560100	4289200	4866300	4791800	4627100	4625400	4953700
O15379	O15379	11	10	10	Histone deacetylase 3	HDAC3	Histone deacetylase 3 OS=Homo sapiens OX=9606 GN=HDAC3 PE=1 SV=2	1	11	10	10	11	10	10	34.8	32.9	32.9	48.847	428	428	455750	480240	470840	428200	425910	482780	464190	440690	453690	522520
O15381	O15381	27	27	27	Nuclear valosin-containing protein-like	NVL	Nuclear valosin-containing protein-like OS=Homo sapiens OX=9606 GN=NVL PE=1 SV=1	1	27	27	27	27	27	27	38.1	38.1	38.1	95.05	856	856	1331000	1376000	1249500	1272100	1185200	1354700	1351000	1290400	1297500	1440100
O15382	O15382	10	10	10	Branched-chain-amino-acid aminotransferase, mitochondrial	BCAT2	Branched-chain-amino-acid aminotransferase, mitochondrial OS=Homo sapiens OX=9606 GN=BCAT2 PE=1 SV=2	1	10	10	10	10	10	10	27	27	27	44.287	392	392	473760	482890	430760	425580	446980	487500	482250	452500	470460	498960
O15392	O15392	4	4	4	Baculoviral IAP repeat-containing protein 5	BIRC5	Baculoviral IAP repeat-containing protein 5 OS=Homo sapiens OX=9606 GN=BIRC5 PE=1 SV=3	1	4	4	4	4	4	4	45.8	45.8	45.8	16.389	142	142	62061	86572	80489	80347	70121	89622	80906	85132	85607	77367
O15394	O15394	14	14	14	Neural cell adhesion molecule 2	NCAM2	Neural cell adhesion molecule 2 OS=Homo sapiens OX=9606 GN=NCAM2 PE=1 SV=2	1	14	14	14	14	14	14	20.2	20.2	20.2	93.045	837	837	318480	339620	306450	316910	320340	354380	328620	312060	331190	349270
O15397	O15397	16	15	15	Importin-8	IPO8	Importin-8 OS=Homo sapiens OX=9606 GN=IPO8 PE=1 SV=2	1	16	15	15	16	15	15	20.6	19.7	19.7	119.94	1037	1037	468960	456120	428410	459000	433560	486440	458570	456470	447620	486670
O15400	O15400	9	9	9	Syntaxin-7	STX7	Syntaxin-7 OS=Homo sapiens OX=9606 GN=STX7 PE=1 SV=4	1	9	9	9	9	9	9	43.7	43.7	43.7	29.815	261	261	634730	629540	551020	593200	586190	685900	628590	601890	605780	660890
O15417	O15417	3	3	3	Trinucleotide repeat-containing gene 18 protein	TNRC18	Trinucleotide repeat-containing gene 18 protein OS=Homo sapiens OX=9606 GN=TNRC18 PE=1 SV=3	1	3	3	3	3	3	3	1.1	1.1	1.1	314.52	2968	2968	47923	47005	48949	51613	46241	54937	52597	49935	46211	46949
O15427	O15427	7	7	7	Monocarboxylate transporter 4	SLC16A3	Monocarboxylate transporter 4 OS=Homo sapiens OX=9606 GN=SLC16A3 PE=1 SV=1	1	7	7	7	7	7	7	15.9	15.9	15.9	49.469	465	465	1314300	1314400	1135000	1066800	1138300	1255800	1170300	1236300	1252500	1288600
O15439	O15439	11	11	11	Multidrug resistance-associated protein 4	ABCC4	Multidrug resistance-associated protein 4 OS=Homo sapiens OX=9606 GN=ABCC4 PE=1 SV=3	1	11	11	11	11	11	11	10.2	10.2	10.2	149.52	1325	1325	281810	280800	247480	250290	249480	284240	273930	262470	276270	280200
O15446	O15446	13	13	13	DNA-directed RNA polymerase I subunit RPA34	CD3EAP	DNA-directed RNA polymerase I subunit RPA34 OS=Homo sapiens OX=9606 GN=CD3EAP PE=1 SV=1	1	13	13	13	13	13	13	51.6	51.6	51.6	54.985	510	510	674600	671830	578510	595680	602300	681780	654530	602540	682840	697900
O15498	O15498	9	9	9	Synaptobrevin homolog YKT6	YKT6	Synaptobrevin homolog YKT6 OS=Homo sapiens OX=9606 GN=YKT6 PE=1 SV=1	1	9	9	9	9	9	9	57.1	57.1	57.1	22.417	198	198	1372000	1385400	1268700	1324700	1292900	1481400	1435600	1311500	1368800	1435800
O15504	O15504	15	15	15	Nucleoporin-like protein 2	NUPL2	Nucleoporin-like protein 2 OS=Homo sapiens OX=9606 GN=NUPL2 PE=1 SV=1	1	15	15	15	15	15	15	39.2	39.2	39.2	44.871	423	423	599320	638220	589530	565540	531580	625160	605080	564980	596540	618460
O15511	O15511	8	8	7	Actin-related protein 2/3 complex subunit 5	ARPC5	Actin-related protein 2/3 complex subunit 5 OS=Homo sapiens OX=9606 GN=ARPC5 PE=1 SV=3	1	8	8	7	8	8	7	63.6	63.6	58.3	16.32	151	151	3664100	3955900	3601500	3519400	3307400	3771300	3705000	3528300	3587800	3755000
O15514	O15514	8	8	8	DNA-directed RNA polymerase II subunit RPB4	POLR2D	DNA-directed RNA polymerase II subunit RPB4 OS=Homo sapiens OX=9606 GN=POLR2D PE=1 SV=1	1	8	8	8	8	8	8	65.5	65.5	65.5	16.311	142	142	695750	709140	627480	617590	632890	695810	700950	639260	647730	687660
O15523	O15523	39	8	8	ATP-dependent RNA helicase DDX3Y	DDX3Y	ATP-dependent RNA helicase DDX3Y OS=Homo sapiens OX=9606 GN=DDX3Y PE=1 SV=2	1	39	8	8	39	8	8	63.5	13.3	13.3	73.153	660	660	1123000	1124600	1033300	1017000	992280	1095000	1093800	1037600	1048200	1032500
O15525;O60675;Q9ULX9	O15525	5;2;1	5;2;1	5;2;1	Transcription factor MafG	MAFG	Transcription factor MafG OS=Homo sapiens OX=9606 GN=MAFG PE=1 SV=1	3	5	5	5	5	5	5	28.4	28.4	28.4	17.849	162	162;156;164	211800	209900	202560	200490	201720	221740	209560	208990	209360	218350
O15530;Q6A1A2	O15530;Q6A1A2	13;7	13;7	13;7	3-phosphoinositide-dependent protein kinase 1;Putative 3-phosphoinositide-dependent protein kinase 2	PDPK1;PDPK2P	3-phosphoinositide-dependent protein kinase 1 OS=Homo sapiens OX=9606 GN=PDPK1 PE=1 SV=1;Putative 3-phosphoinositide-dependent protein kinase 2 OS=Homo sapiens OX=9606 GN=PDPK2P PE=5 SV=1	2	13	13	13	13	13	13	29.5	29.5	29.5	63.151	556	556;396	471290	502880	445970	445660	435680	465890	466270	450530	463860	484600
O15533	O15533	4	4	4	Tapasin	TAPBP	Tapasin OS=Homo sapiens OX=9606 GN=TAPBP PE=1 SV=1	1	4	4	4	4	4	4	9.8	9.8	9.8	47.625	448	448	342910	392030	284930	277910	385260	383310	336650	345730	381780	376730
O15541;Q8IZP6	O15541	7;1	7;1	7;1	RING finger protein 113A	RNF113A	E3 ubiquitin-protein ligase RNF113A OS=Homo sapiens OX=9606 GN=RNF113A PE=1 SV=1	2	7	7	7	7	7	7	28.6	28.6	28.6	38.787	343	343;322	158050	160310	144530	157070	147420	168220	168170	150040	148100	168420
O15550	O15550	12	12	8	Lysine-specific demethylase 6A	KDM6A	Lysine-specific demethylase 6A OS=Homo sapiens OX=9606 GN=KDM6A PE=1 SV=2	1	12	12	8	12	12	8	10.1	10.1	6.4	154.17	1401	1401	212270	202660	181410	183650	181820	220730	207980	203710	212890	203200
O43143	O43143	41	41	40	Pre-mRNA-splicing factor ATP-dependent RNA helicase DHX15	DHX15	Pre-mRNA-splicing factor ATP-dependent RNA helicase DHX15 OS=Homo sapiens OX=9606 GN=DHX15 PE=1 SV=2	1	41	41	40	41	41	40	47	47	45.9	90.932	795	795	9328200	9775900	8628900	8918700	8438300	9690700	9355300	8938300	8993400	9510400
O43148	O43148	14	14	14	mRNA cap guanine-N7 methyltransferase	RNMT	mRNA cap guanine-N7 methyltransferase OS=Homo sapiens OX=9606 GN=RNMT PE=1 SV=1	1	14	14	14	14	14	14	39.1	39.1	39.1	54.843	476	476	1327900	1356400	1324700	1284300	1255000	1423100	1398100	1328200	1233600	1382300
O43149	O43149	36	36	36	Zinc finger ZZ-type and EF-hand domain-containing protein 1	ZZEF1	Zinc finger ZZ-type and EF-hand domain-containing protein 1 OS=Homo sapiens OX=9606 GN=ZZEF1 PE=1 SV=6	1	36	36	36	36	36	36	15.4	15.4	15.4	331.07	2961	2961	896600	926300	849070	873630	901020	1005700	949380	888900	956230	998450
O43156	O43156	17	17	17	TELO2-interacting protein 1 homolog	TTI1	TELO2-interacting protein 1 homolog OS=Homo sapiens OX=9606 GN=TTI1 PE=1 SV=3	1	17	17	17	17	17	17	19.1	19.1	19.1	122.07	1089	1089	414170	425540	407580	399670	397090	453670	435640	413320	411850	442330
O43159	O43159	14	14	14	Ribosomal RNA-processing protein 8	RRP8	Ribosomal RNA-processing protein 8 OS=Homo sapiens OX=9606 GN=RRP8 PE=1 SV=2	1	14	14	14	14	14	14	32.2	32.2	32.2	50.714	456	456	806610	816410	762730	772000	729750	860420	795420	802180	808360	864530
O43164	O43164	6	6	6	E3 ubiquitin-protein ligase Praja-2	PJA2	E3 ubiquitin-protein ligase Praja-2 OS=Homo sapiens OX=9606 GN=PJA2 PE=1 SV=4	1	6	6	6	6	6	6	16.7	16.7	16.7	78.213	708	708	57383	71438	71809	70356	60966	72817	77089	67005	69090	84390
O43167	O43167	4	4	4	Zinc finger and BTB domain-containing protein 24	ZBTB24	Zinc finger and BTB domain-containing protein 24 OS=Homo sapiens OX=9606 GN=ZBTB24 PE=1 SV=2	1	4	4	4	4	4	4	6.9	6.9	6.9	78.281	697	697	58193	53429	45719	44536	51732	59546	51565	50930	62000	54335
O43169	O43169	3	3	3	Cytochrome b5 type B	CYB5B	Cytochrome b5 type B OS=Homo sapiens OX=9606 GN=CYB5B PE=1 SV=2	1	3	3	3	3	3	3	37.7	37.7	37.7	16.332	146	146	135330	137410	113250	115110	145290	149840	123420	120130	139360	147630
O43172	O43172	24	24	24	U4/U6 small nuclear ribonucleoprotein Prp4	PRPF4	U4/U6 small nuclear ribonucleoprotein Prp4 OS=Homo sapiens OX=9606 GN=PRPF4 PE=1 SV=2	1	24	24	24	24	24	24	56.9	56.9	56.9	58.449	522	522	3149100	3324900	2795900	2921500	2955200	3137800	3103400	2996600	3076400	3272300
O43175	O43175	28	28	28	D-3-phosphoglycerate dehydrogenase	PHGDH	D-3-phosphoglycerate dehydrogenase OS=Homo sapiens OX=9606 GN=PHGDH PE=1 SV=4	1	28	28	28	28	28	28	55.2	55.2	55.2	56.65	533	533	9483400	10218000	9072700	9308900	8757800	9463500	9824900	8993600	8927300	9552700
O43181	O43181	4	4	4	NADH dehydrogenase [ubiquinone] iron-sulfur protein 4, mitochondrial	NDUFS4	NADH dehydrogenase [ubiquinone] iron-sulfur protein 4, mitochondrial OS=Homo sapiens OX=9606 GN=NDUFS4 PE=1 SV=1	1	4	4	4	4	4	4	25.1	25.1	25.1	20.108	175	175	1365900	1402400	1302000	1340000	1243100	1453400	1344400	1318900	1383100	1437400
O43237	O43237	6	6	6	Cytoplasmic dynein 1 light intermediate chain 2	DYNC1LI2	Cytoplasmic dynein 1 light intermediate chain 2 OS=Homo sapiens OX=9606 GN=DYNC1LI2 PE=1 SV=1	1	6	6	6	6	6	6	16.3	16.3	16.3	54.099	492	492	232800	225890	244090	218940	190300	231420	227180	213970	197990	213390
O43242	O43242	36	36	36	26S proteasome non-ATPase regulatory subunit 3	PSMD3	26S proteasome non-ATPase regulatory subunit 3 OS=Homo sapiens OX=9606 GN=PSMD3 PE=1 SV=2	1	36	36	36	36	36	36	62.9	62.9	62.9	60.977	534	534	5926300	5884900	5400200	5493700	5348200	6160100	5962000	5642300	5775300	6051900
O43251;Q9NWB1;A6NFN3	O43251;Q9NWB1;A6NFN3	2;2;1	2;2;1	2;2;1	RNA binding protein fox-1 homolog 2;RNA binding protein fox-1 homolog 1;RNA binding protein fox-1 homolog 3	RBFOX2;RBFOX1;RBFOX3	RNA binding protein fox-1 homolog 2 OS=Homo sapiens OX=9606 GN=RBFOX2 PE=1 SV=3;RNA binding protein fox-1 homolog 1 OS=Homo sapiens OX=9606 GN=RBFOX1 PE=1 SV=2;RNA binding protein fox-1 homolog 3 OS=Homo sapiens OX=9606 GN=RBFOX3 PE=2 SV=4	3	2	2	2	2	2	2	4.1	4.1	4.1	41.373	390	390;397;312	28081	28171	31922	28522	30560	32337	32551	29074	28275	25009
O43252;O95340	O43252	17;1	17;1	17;1	Bifunctional 3-phosphoadenosine 5-phosphosulfate synthase 1;Sulfate adenylyltransferase;Adenylyl-sulfate kinase	PAPSS1	Bifunctional 3-phosphoadenosine 5-phosphosulfate synthase 1 OS=Homo sapiens OX=9606 GN=PAPSS1 PE=1 SV=2	2	17	17	17	17	17	17	35.7	35.7	35.7	70.832	624	624;614	2109800	2273600	1923900	1873700	1903600	2116400	2083000	1993400	2131500	2223700
O43255	O43255	1	1	1	E3 ubiquitin-protein ligase SIAH2	SIAH2	E3 ubiquitin-protein ligase SIAH2 OS=Homo sapiens OX=9606 GN=SIAH2 PE=1 SV=1	1	1	1	1	1	1	1	3.1	3.1	3.1	34.614	324	324	0	0	0	0	0	0	0	0	0	0
O43257	O43257	1	1	1	Zinc finger HIT domain-containing protein 1	ZNHIT1	Zinc finger HIT domain-containing protein 1 OS=Homo sapiens OX=9606 GN=ZNHIT1 PE=1 SV=1	1	1	1	1	1	1	1	9.1	9.1	9.1	17.536	154	154	32266	34911	31633	31191	31658	35441	34421	36423	32379	34379
O43264	O43264	23	23	23	Centromere/kinetochore protein zw10 homolog	ZW10	Centromere/kinetochore protein zw10 homolog OS=Homo sapiens OX=9606 GN=ZW10 PE=1 SV=3	1	23	23	23	23	23	23	41.3	41.3	41.3	88.828	779	779	1457100	1406700	1369000	1435100	1390800	1571300	1494800	1417700	1455100	1464100
O43290	O43290	26	26	26	U4/U6.U5 tri-snRNP-associated protein 1	SART1	U4/U6.U5 tri-snRNP-associated protein 1 OS=Homo sapiens OX=9606 GN=SART1 PE=1 SV=1	1	26	26	26	26	26	26	38.8	38.8	38.8	90.254	800	800	1626400	1687700	1719100	1579100	1530700	1711700	1656100	1533600	1718500	1774400
O43292	O43292	3	3	3	Glycosylphosphatidylinositol anchor attachment 1 protein	GPAA1	Glycosylphosphatidylinositol anchor attachment 1 protein OS=Homo sapiens OX=9606 GN=GPAA1 PE=1 SV=3	1	3	3	3	3	3	3	4.5	4.5	4.5	67.622	621	621	137700	143270	109910	119740	144270	151150	136500	150200	167710	159010
O43293	O43293	2	2	2	Death-associated protein kinase 3	DAPK3	Death-associated protein kinase 3 OS=Homo sapiens OX=9606 GN=DAPK3 PE=1 SV=1	1	2	2	2	2	2	2	5.5	5.5	5.5	52.535	454	454	47732	47059	37938	45268	40968	46081	49394	47741	51791	42646
O43299	O43299	6	6	6	AP-5 complex subunit zeta-1	AP5Z1	AP-5 complex subunit zeta-1 OS=Homo sapiens OX=9606 GN=AP5Z1 PE=1 SV=2	1	6	6	6	6	6	6	10.4	10.4	10.4	88.604	807	807	102160	98377	106790	104750	94613	125340	114200	114960	105110	111080
O43303	O43303	7	7	7	Centriolar coiled-coil protein of 110 kDa	CCP110	Centriolar coiled-coil protein of 110 kDa OS=Homo sapiens OX=9606 GN=CCP110 PE=1 SV=3	1	7	7	7	7	7	7	9.6	9.6	9.6	113.42	1012	1012	75400	78203	81132	72245	66675	79439	75437	76370	65657	82567
O43310	O43310	2	2	2	CBP80/20-dependent translation initiation factor	CTIF	CBP80/20-dependent translation initiation factor OS=Homo sapiens OX=9606 GN=CTIF PE=1 SV=1	1	2	2	2	2	2	2	2.7	2.7	2.7	67.586	598	598	26855	26978	25096	24349	22241	28536	25329	21571	24831	29098
O43314	O43314	20	20	14	Inositol hexakisphosphate and diphosphoinositol-pentakisphosphate kinase 2	PPIP5K2	Inositol hexakisphosphate and diphosphoinositol-pentakisphosphate kinase 2 OS=Homo sapiens OX=9606 GN=PPIP5K2 PE=1 SV=3	1	20	20	14	20	20	14	17.6	17.6	13	140.41	1243	1243	1054000	1084900	920880	978910	937810	1143000	1035600	985960	1079100	1123500
O43318	O43318	6	6	6	Mitogen-activated protein kinase kinase kinase 7	MAP3K7	Mitogen-activated protein kinase kinase kinase 7 OS=Homo sapiens OX=9606 GN=MAP3K7 PE=1 SV=1	1	6	6	6	6	6	6	12.7	12.7	12.7	67.195	606	606	184610	192850	178740	183800	175390	194430	200750	184450	184800	185870
O43324	O43324	6	6	6	Eukaryotic translation elongation factor 1 epsilon-1	EEF1E1	Eukaryotic translation elongation factor 1 epsilon-1 OS=Homo sapiens OX=9606 GN=EEF1E1 PE=1 SV=1	1	6	6	6	6	6	6	33.3	33.3	33.3	19.81	174	174	1715000	1841400	1633800	1608200	1613900	1796600	1731200	1591200	1722500	1816000
O43325	O43325	1	1	1	LYR motif-containing protein 1	LYRM1	LYR motif-containing protein 1 OS=Homo sapiens OX=9606 GN=LYRM1 PE=2 SV=1	1	1	1	1	1	1	1	6.6	6.6	6.6	14.281	122	122	15848	17855	13100	12485	16009	14254	17768	13533	14467	18434
O43353;Q16566	O43353	3;1	3;1	3;1	Receptor-interacting serine/threonine-protein kinase 2	RIPK2	Receptor-interacting serine/threonine-protein kinase 2 OS=Homo sapiens OX=9606 GN=RIPK2 PE=1 SV=2	2	3	3	3	3	3	3	5.7	5.7	5.7	61.194	540	540;473	194350	200270	79044	89916	130600	147320	108500	95647	185530	187740
O43379	O43379	3	3	3	WD repeat-containing protein 62	WDR62	WD repeat-containing protein 62 OS=Homo sapiens OX=9606 GN=WDR62 PE=1 SV=4	1	3	3	3	3	3	3	2.2	2.2	2.2	165.95	1518	1518	23151	26412	22357	20651	20956	26740	23354	23547	26490	22200
O43390	O43390	24	18	18	Heterogeneous nuclear ribonucleoprotein R	HNRNPR	Heterogeneous nuclear ribonucleoprotein R OS=Homo sapiens OX=9606 GN=HNRNPR PE=1 SV=1	1	24	18	18	24	18	18	43.8	34.6	34.6	70.942	633	633	5464300	5706000	5862700	5438800	5220000	5912000	5794800	5433500	5498200	5674400
O43395	O43395	18	18	18	U4/U6 small nuclear ribonucleoprotein Prp3	PRPF3	U4/U6 small nuclear ribonucleoprotein Prp3 OS=Homo sapiens OX=9606 GN=PRPF3 PE=1 SV=2	1	18	18	18	18	18	18	31.2	31.2	31.2	77.528	683	683	1032300	1027600	944040	949830	896260	1090200	967340	933950	1131500	1075800
O43396	O43396	18	18	18	Thioredoxin-like protein 1	TXNL1	Thioredoxin-like protein 1 OS=Homo sapiens OX=9606 GN=TXNL1 PE=1 SV=3	1	18	18	18	18	18	18	76.8	76.8	76.8	32.251	289	289	2422500	2592600	2385500	2382400	2304700	2507100	2511800	2366600	2378900	2542400
O43399	O43399	14	14	14	Tumor protein D54	TPD52L2	Tumor protein D54 OS=Homo sapiens OX=9606 GN=TPD52L2 PE=1 SV=2	1	14	14	14	14	14	14	69.4	69.4	69.4	22.237	206	206	2747200	2877000	2713400	2769900	2611500	2922400	2875500	2735400	2686500	2854300
O43402	O43402	5	5	5	ER membrane protein complex subunit 8	EMC8	ER membrane protein complex subunit 8 OS=Homo sapiens OX=9606 GN=EMC8 PE=1 SV=1	1	5	5	5	5	5	5	22.9	22.9	22.9	23.773	210	210	347060	393340	345950	331100	306600	359680	366400	328130	324110	363040
O43414	O43414	6	6	6	ERI1 exoribonuclease 3	ERI3	ERI1 exoribonuclease 3 OS=Homo sapiens OX=9606 GN=ERI3 PE=1 SV=2	1	6	6	6	6	6	6	19.3	19.3	19.3	37.238	337	337	306610	324530	285250	300000	300500	327450	314560	295540	317510	352270
O43422	O43422	11	11	11	52 kDa repressor of the inhibitor of the protein kinase	PRKRIR	52 kDa repressor of the inhibitor of the protein kinase OS=Homo sapiens OX=9606 GN=THAP12 PE=1 SV=2	1	11	11	11	11	11	11	20.1	20.1	20.1	87.703	761	761	212200	233030	202310	205280	208780	235310	212920	214690	212070	243200
O43426	O43426	4	4	4	Synaptojanin-1	SYNJ1	Synaptojanin-1 OS=Homo sapiens OX=9606 GN=SYNJ1 PE=1 SV=2	1	4	4	4	4	4	4	4.4	4.4	4.4	173.1	1573	1573	28963	34680	33790	35672	27225	34217	36036	31246	32940	33762
O43427	O43427	12	12	12	Acidic fibroblast growth factor intracellular-binding protein	FIBP	Acidic fibroblast growth factor intracellular-binding protein OS=Homo sapiens OX=9606 GN=FIBP PE=1 SV=3	1	12	12	12	12	12	12	37.9	37.9	37.9	41.878	364	364	475330	484000	457530	442490	444930	515090	466060	483350	466950	488950
O43432	O43432	29	26	25	Eukaryotic translation initiation factor 4 gamma 3	EIF4G3	Eukaryotic translation initiation factor 4 gamma 3 OS=Homo sapiens OX=9606 GN=EIF4G3 PE=1 SV=2	1	29	26	25	29	26	25	22.5	20.6	20.1	176.65	1585	1585	1378000	1445900	1374600	1369100	1306500	1449400	1416800	1389600	1388100	1454100
O43439	O43439	3	2	2	Protein CBFA2T2	CBFA2T2	Protein CBFA2T2 OS=Homo sapiens OX=9606 GN=CBFA2T2 PE=1 SV=1	1	3	2	2	3	2	2	5.5	4.3	4.3	67.132	604	604	14223	14616	18440	27560	17327	23178	26842	21374	15064	18048
O43447	O43447	11	11	11	Peptidyl-prolyl cis-trans isomerase H	PPIH	Peptidyl-prolyl cis-trans isomerase H OS=Homo sapiens OX=9606 GN=PPIH PE=1 SV=1	1	11	11	11	11	11	11	70.6	70.6	70.6	19.208	177	177	3419200	3581700	3268100	3171200	3154700	3309100	3429100	3184200	3286100	3315300
O43463	O43463	5	5	5	Histone-lysine N-methyltransferase SUV39H1	SUV39H1	Histone-lysine N-methyltransferase SUV39H1 OS=Homo sapiens OX=9606 GN=SUV39H1 PE=1 SV=1	1	5	5	5	5	5	5	12.6	12.6	12.6	47.907	412	412	114310	117650	119120	113340	113140	122080	119090	113620	119840	132960
O43464;P83110	O43464	6;1	6;1	6;1	Serine protease HTRA2, mitochondrial	HTRA2	Serine protease HTRA2, mitochondrial OS=Homo sapiens OX=9606 GN=HTRA2 PE=1 SV=2	2	6	6	6	6	6	6	15.7	15.7	15.7	48.84	458	458;453	261730	275480	258450	244170	235620	289820	249820	263240	258970	291400
O43482	O43482	4	4	4	Protein Mis18-beta	OIP5	Protein Mis18-beta OS=Homo sapiens OX=9606 GN=OIP5 PE=1 SV=2	1	4	4	4	4	4	4	14.8	14.8	14.8	24.691	229	229	86464	84923	84787	87262	83626	87399	90066	84744	88723	87386
O43488	O43488	12	12	8	Aflatoxin B1 aldehyde reductase member 2	AKR7A2	Aflatoxin B1 aldehyde reductase member 2 OS=Homo sapiens OX=9606 GN=AKR7A2 PE=1 SV=3	1	12	12	8	12	12	8	36.8	36.8	27.9	39.589	359	359	3439300	3489200	3672400	3672900	3756900	3973500	4029600	3516000	3167100	3685900
O43491	O43491	43	43	37	Band 4.1-like protein 2	EPB41L2	Band 4.1-like protein 2 OS=Homo sapiens OX=9606 GN=EPB41L2 PE=1 SV=1	1	43	43	37	43	43	37	50.7	50.7	47	112.59	1005	1005	7145200	7281300	6829100	6618100	6602000	7221200	7061400	6925300	7049300	7158500
O43493	O43493	9	9	9	Trans-Golgi network integral membrane protein 2	TGOLN2	Trans-Golgi network integral membrane protein 2 OS=Homo sapiens OX=9606 GN=TGOLN2 PE=1 SV=3	1	9	9	9	9	9	9	19.6	19.6	19.6	51.018	479	479	494050	485560	540490	541630	513610	587300	563710	576100	530440	591090
O43502	O43502	2	2	2	DNA repair protein RAD51 homolog 3	RAD51C	DNA repair protein RAD51 homolog 3 OS=Homo sapiens OX=9606 GN=RAD51C PE=1 SV=1	1	2	2	2	2	2	2	6.1	6.1	6.1	42.189	376	376	38330	33613	37640	36872	36625	40678	36937	40557	36726	36394
O43504	O43504	3	3	3	Ragulator complex protein LAMTOR5	LAMTOR5	Ragulator complex protein LAMTOR5 OS=Homo sapiens OX=9606 GN=LAMTOR5 PE=1 SV=1	1	3	3	3	3	3	3	59.3	59.3	59.3	9.6138	91	91	292390	315970	281740	287810	271380	312180	303840	308860	283620	288680
O43513	O43513	1	1	1	Mediator of RNA polymerase II transcription subunit 7	MED7	Mediator of RNA polymerase II transcription subunit 7 OS=Homo sapiens OX=9606 GN=MED7 PE=1 SV=1	1	1	1	1	1	1	1	8.6	8.6	8.6	27.245	233	233	2905	2898.3	2047.5	2663.9	1869.4	2728.4	2780.4	2835.9	2940.9	2403.2
O43516	O43516	15	15	15	WAS/WASL-interacting protein family member 1	WIPF1	WAS/WASL-interacting protein family member 1 OS=Homo sapiens OX=9606 GN=WIPF1 PE=1 SV=3	1	15	15	15	15	15	15	43.1	43.1	43.1	51.258	503	503	1241600	1305100	1290600	1207200	1101100	1264000	1255100	1181100	1304100	1337600
O43521	O43521	3	3	3	Bcl-2-like protein 11	BCL2L11	Bcl-2-like protein 11 OS=Homo sapiens OX=9606 GN=BCL2L11 PE=1 SV=1	1	3	3	3	3	3	3	17.7	17.7	17.7	22.171	198	198	109570	112040	101570	106150	105720	112030	106660	103470	109280	113090
O43524	O43524	1	1	1	Forkhead box protein O3	FOXO3	Forkhead box protein O3 OS=Homo sapiens OX=9606 GN=FOXO3 PE=1 SV=1	1	1	1	1	1	1	1	1.8	1.8	1.8	71.276	673	673	0	0	0	0	0	0	0	0	0	0
O43529	O43529	2	2	2	Carbohydrate sulfotransferase 10	CHST10	Carbohydrate sulfotransferase 10 OS=Homo sapiens OX=9606 GN=CHST10 PE=1 SV=1	1	2	2	2	2	2	2	4.8	4.8	4.8	42.206	356	356	21950	20849	22162	24840	23449	28114	23000	23011	21385	23647
O43542	O43542	1	1	1	DNA repair protein XRCC3	XRCC3	DNA repair protein XRCC3 OS=Homo sapiens OX=9606 GN=XRCC3 PE=1 SV=1	1	1	1	1	1	1	1	3.8	3.8	3.8	37.849	346	346	5706.9	4266.2	2744.6	5397.8	5843.6	4484.9	6829.3	5787.3	5809.5	6811
O43557	O43557	1	1	1	Tumor necrosis factor ligand superfamily member 14;Tumor necrosis factor ligand superfamily member 14, membrane form;Tumor necrosis factor ligand superfamily member 14, soluble form	TNFSF14	Tumor necrosis factor ligand superfamily member 14 OS=Homo sapiens OX=9606 GN=TNFSF14 PE=1 SV=2	1	1	1	1	1	1	1	7.1	7.1	7.1	26.35	240	240	4500.1	4798.3	5682.1	4307.6	4920.6	4090.8	4769	4845.1	3894	5257.2
O43566	O43566	7	7	7	Regulator of G-protein signaling 14	RGS14	Regulator of G-protein signaling 14 OS=Homo sapiens OX=9606 GN=RGS14 PE=1 SV=4	1	7	7	7	7	7	7	22.6	22.6	22.6	61.446	566	566	136530	146670	134930	128890	122270	139120	141240	132610	142780	145250
O43567	O43567	1	1	1	E3 ubiquitin-protein ligase RNF13	RNF13	E3 ubiquitin-protein ligase RNF13 OS=Homo sapiens OX=9606 GN=RNF13 PE=1 SV=1	1	1	1	1	1	1	1	5.8	5.8	5.8	42.813	381	381	11652	11051	9020.1	10924	11057	12433	12980	10514	12034	12515
O43572	O43572	4	4	4	A-kinase anchor protein 10, mitochondrial	AKAP10	A-kinase anchor protein 10, mitochondrial OS=Homo sapiens OX=9606 GN=AKAP10 PE=1 SV=2	1	4	4	4	4	4	4	9.7	9.7	9.7	73.817	662	662	40837	43953	47705	42288	41088	43335	43593	40527	40091	40855
O43583	O43583	7	7	7	Density-regulated protein	DENR	Density-regulated protein OS=Homo sapiens OX=9606 GN=DENR PE=1 SV=2	1	7	7	7	7	7	7	47	47	47	22.092	198	198	796710	816880	768300	710390	696810	783920	732860	754630	834340	817690
O43592	O43592	30	30	30	Exportin-T	XPOT	Exportin-T OS=Homo sapiens OX=9606 GN=XPOT PE=1 SV=2	1	30	30	30	30	30	30	41.3	41.3	41.3	109.96	962	962	6243700	6263800	5628200	5657800	5658200	6323900	6090900	5681000	6038000	6256100
O43598	O43598	7	7	7	2-deoxynucleoside 5-phosphate N-hydrolase 1	DNPH1	2-deoxynucleoside 5-phosphate N-hydrolase 1 OS=Homo sapiens OX=9606 GN=DNPH1 PE=1 SV=1	1	7	7	7	7	7	7	58.6	58.6	58.6	19.108	174	174	754000	754520	675760	726160	703290	760480	721560	748060	742390	763130
O43615	O43615	24	24	24	Mitochondrial import inner membrane translocase subunit TIM44	TIMM44	Mitochondrial import inner membrane translocase subunit TIM44 OS=Homo sapiens OX=9606 GN=TIMM44 PE=1 SV=2	1	24	24	24	24	24	24	52	52	52	51.355	452	452	5262800	5152800	4843700	4686100	4581400	5037300	4968100	4628400	4849300	5030500
O43617	O43617	7	7	7	Trafficking protein particle complex subunit 3	TRAPPC3	Trafficking protein particle complex subunit 3 OS=Homo sapiens OX=9606 GN=TRAPPC3 PE=1 SV=1	1	7	7	7	7	7	7	34.4	34.4	34.4	20.274	180	180	871050	857050	739940	798350	793120	906820	875880	797230	832790	882480
O43633	O43633	5	5	5	Charged multivesicular body protein 2a	CHMP2A	Charged multivesicular body protein 2a OS=Homo sapiens OX=9606 GN=CHMP2A PE=1 SV=1	1	5	5	5	5	5	5	17.1	17.1	17.1	25.104	222	222	246360	240540	271200	265900	244740	279640	268110	251310	237050	272450
O43639	O43639	7	6	6	Cytoplasmic protein NCK2	NCK2	Cytoplasmic protein NCK2 OS=Homo sapiens OX=9606 GN=NCK2 PE=1 SV=2	1	7	6	6	7	6	6	18.4	16.3	16.3	42.915	380	380	225290	233580	214830	207440	199790	236320	220180	218740	215950	239890
O43660	O43660	14	14	14	Pleiotropic regulator 1	PLRG1	Pleiotropic regulator 1 OS=Homo sapiens OX=9606 GN=PLRG1 PE=1 SV=1	1	14	14	14	14	14	14	41.6	41.6	41.6	57.193	514	514	583730	605470	575580	564320	553650	595380	625910	550310	575390	610390
O43663	O43663	13	13	13	Protein regulator of cytokinesis 1	PRC1	Protein regulator of cytokinesis 1 OS=Homo sapiens OX=9606 GN=PRC1 PE=1 SV=2	1	13	13	13	13	13	13	24	24	24	71.606	620	620	626160	656530	624810	614960	576670	665660	663740	642840	637160	694260
O43665	O43665	7	7	7	Regulator of G-protein signaling 10	RGS10	Regulator of G-protein signaling 10 OS=Homo sapiens OX=9606 GN=RGS10 PE=1 SV=2	1	7	7	7	7	7	7	45.1	45.1	45.1	20.236	173	173	520410	576050	591550	570180	525790	624960	624060	566350	552730	599650
O43670	O43670	7	7	7	BUB3-interacting and GLEBS motif-containing protein ZNF207	ZNF207	BUB3-interacting and GLEBS motif-containing protein ZNF207 OS=Homo sapiens OX=9606 GN=ZNF207 PE=1 SV=1	1	7	7	7	7	7	7	18.2	18.2	18.2	50.75	478	478	769310	854200	745980	713950	700630	833700	766250	780130	784600	856620
O43674	O43674	5	5	5	NADH dehydrogenase [ubiquinone] 1 beta subcomplex subunit 5, mitochondrial	NDUFB5	NADH dehydrogenase [ubiquinone] 1 beta subcomplex subunit 5, mitochondrial OS=Homo sapiens OX=9606 GN=NDUFB5 PE=1 SV=1	1	5	5	5	5	5	5	25.4	25.4	25.4	21.75	189	189	376960	383590	314090	317810	348570	407060	343080	350190	377020	396000
O43676	O43676	4	4	4	NADH dehydrogenase [ubiquinone] 1 beta subcomplex subunit 3	NDUFB3	NADH dehydrogenase [ubiquinone] 1 beta subcomplex subunit 3 OS=Homo sapiens OX=9606 GN=NDUFB3 PE=1 SV=3	1	4	4	4	4	4	4	36.7	36.7	36.7	11.402	98	98	995510	1000500	777310	794210	935860	1009300	952810	921680	1062100	987630
O43677	O43677	2	2	2	NADH dehydrogenase [ubiquinone] 1 subunit C1, mitochondrial	NDUFC1	NADH dehydrogenase [ubiquinone] 1 subunit C1, mitochondrial OS=Homo sapiens OX=9606 GN=NDUFC1 PE=1 SV=1	1	2	2	2	2	2	2	27.6	27.6	27.6	8.7341	76	76	200610	200510	186490	189620	190080	218060	207250	187110	216090	221120
O43678	O43678	5	5	5	NADH dehydrogenase [ubiquinone] 1 alpha subcomplex subunit 2	NDUFA2	NADH dehydrogenase [ubiquinone] 1 alpha subcomplex subunit 2 OS=Homo sapiens OX=9606 GN=NDUFA2 PE=1 SV=3	1	5	5	5	5	5	5	42.4	42.4	42.4	10.921	99	99	690830	717360	633670	653690	622440	662780	664790	666180	673250	680740
O43681	O43681	9	9	9	ATPase ASNA1	ASNA1	ATPase ASNA1 OS=Homo sapiens OX=9606 GN=ASNA1 PE=1 SV=2	1	9	9	9	9	9	9	35.1	35.1	35.1	38.792	348	348	1040100	1076400	1008400	981750	980160	1098200	1073400	1022700	1039700	1112800
O43683	O43683	7	7	7	Mitotic checkpoint serine/threonine-protein kinase BUB1	BUB1	Mitotic checkpoint serine/threonine-protein kinase BUB1 OS=Homo sapiens OX=9606 GN=BUB1 PE=1 SV=1	1	7	7	7	7	7	7	8.2	8.2	8.2	122.37	1085	1085	146140	145260	171010	161490	155110	189060	158610	153870	153630	174060
O43684	O43684	14	14	14	Mitotic checkpoint protein BUB3	BUB3	Mitotic checkpoint protein BUB3 OS=Homo sapiens OX=9606 GN=BUB3 PE=1 SV=1	1	14	14	14	14	14	14	49.4	49.4	49.4	37.154	328	328	4082400	4321700	3779700	3871900	3743300	4245300	4153200	4034100	3965500	4349300
O43707	O43707	65	65	44	Alpha-actinin-4	ACTN4	Alpha-actinin-4 OS=Homo sapiens OX=9606 GN=ACTN4 PE=1 SV=2	1	65	65	44	65	65	44	67.8	67.8	47.4	104.85	911	911	34716000	36447000	33945000	33393000	31806000	36437000	34981000	34394000	33371000	35654000
O43708	O43708	1	1	1	Maleylacetoacetate isomerase	GSTZ1	Maleylacetoacetate isomerase OS=Homo sapiens OX=9606 GN=GSTZ1 PE=1 SV=3	1	1	1	1	1	1	1	6.5	6.5	6.5	24.212	216	216	32010	30333	29449	32456	30176	37038	28354	27468	35131	32791
O43709	O43709	3	3	3	Probable 18S rRNA (guanine-N(7))-methyltransferase	WBSCR22	Probable 18S rRNA (guanine-N(7))-methyltransferase OS=Homo sapiens OX=9606 GN=BUD23 PE=1 SV=2	1	3	3	3	3	3	3	16.4	16.4	16.4	31.88	281	281	111710	100150	108820	117860	102440	123040	109320	106930	129010	128830
O43715	O43715	6	6	6	TP53-regulated inhibitor of apoptosis 1	TRIAP1	TP53-regulated inhibitor of apoptosis 1 OS=Homo sapiens OX=9606 GN=TRIAP1 PE=1 SV=1	1	6	6	6	6	6	6	60.5	60.5	60.5	8.7858	76	76	478030	482330	481030	463520	423170	456800	497630	488220	446240	510760
O43716	O43716	4	4	4	Glutamyl-tRNA(Gln) amidotransferase subunit C, mitochondrial	GATC	Glutamyl-tRNA(Gln) amidotransferase subunit C, mitochondrial OS=Homo sapiens OX=9606 GN=GATC PE=1 SV=1	1	4	4	4	4	4	4	41.9	41.9	41.9	15.086	136	136	102360	116290	99062	95840	95213	114050	108270	103630	116590	120850
O43719	O43719	20	20	20	HIV Tat-specific factor 1	HTATSF1	HIV Tat-specific factor 1 OS=Homo sapiens OX=9606 GN=HTATSF1 PE=1 SV=1	1	20	20	20	20	20	20	33.6	33.6	33.6	85.852	755	755	1802600	1868800	1882100	1785200	1668400	1893100	1952600	1732900	1808300	1964100
O43734	O43734	4	4	4	Adapter protein CIKS	TRAF3IP2	Adapter protein CIKS OS=Homo sapiens OX=9606 GN=TRAF3IP2 PE=1 SV=3	1	4	4	4	4	4	4	11.5	11.5	11.5	64.665	574	574	33271	34150	36592	34425	37219	44268	35214	35985	35885	30572
O43747	O43747	28	28	28	AP-1 complex subunit gamma-1	AP1G1	AP-1 complex subunit gamma-1 OS=Homo sapiens OX=9606 GN=AP1G1 PE=1 SV=5	1	28	28	28	28	28	28	36.5	36.5	36.5	91.35	822	822	3935600	3981400	3483000	3787000	3623700	4224800	3923600	3766300	3794600	4018000
O43752	O43752	3	3	3	Syntaxin-6	STX6	Syntaxin-6 OS=Homo sapiens OX=9606 GN=STX6 PE=1 SV=1	1	3	3	3	3	3	3	14.5	14.5	14.5	29.176	255	255	144230	152060	132270	131470	133760	142690	131710	126870	142190	137340
O43759	O43759	1	1	1	Synaptogyrin-1	SYNGR1	Synaptogyrin-1 OS=Homo sapiens OX=9606 GN=SYNGR1 PE=1 SV=2	1	1	1	1	1	1	1	5.2	5.2	5.2	25.455	233	233	68564	67139	61214	64167	68360	79919	78737	58615	73239	66749
O43760	O43760	2	2	2	Synaptogyrin-2	SYNGR2	Synaptogyrin-2 OS=Homo sapiens OX=9606 GN=SYNGR2 PE=1 SV=1	1	2	2	2	2	2	2	8	8	8	24.81	224	224	236430	232400	222340	206090	237800	268990	246070	235560	268110	281390
O43765	O43765	11	11	11	Small glutamine-rich tetratricopeptide repeat-containing protein alpha	SGTA	Small glutamine-rich tetratricopeptide repeat-containing protein alpha OS=Homo sapiens OX=9606 GN=SGTA PE=1 SV=1	1	11	11	11	11	11	11	36.4	36.4	36.4	34.063	313	313	2110600	2286400	2128000	2026400	1916900	2175800	2099800	2043900	2004000	2246600
O43766	O43766	3	3	3	Lipoyl synthase, mitochondrial	LIAS	Lipoyl synthase, mitochondrial OS=Homo sapiens OX=9606 GN=LIAS PE=1 SV=3	1	3	3	3	3	3	3	9.7	9.7	9.7	41.911	372	372	69377	80244	84166	76233	75002	90555	77673	74814	76731	88071
O43768	O43768	14	14	13	Alpha-endosulfine	ENSA	Alpha-endosulfine OS=Homo sapiens OX=9606 GN=ENSA PE=1 SV=1	1	14	14	13	14	14	13	78.5	78.5	69.4	13.389	121	121	5519500	5619100	5500200	5162300	4940500	5746200	5486100	5366500	5146300	5584600
O43772	O43772	4	4	4	Mitochondrial carnitine/acylcarnitine carrier protein	SLC25A20	Mitochondrial carnitine/acylcarnitine carrier protein OS=Homo sapiens OX=9606 GN=SLC25A20 PE=1 SV=1	1	4	4	4	4	4	4	17.6	17.6	17.6	32.943	301	301	61524	57886	63331	57381	51261	67030	62679	53727	61693	64867
O43776;REV__H7BZ55	O43776	26;1	26;1	26;1	Asparagine--tRNA ligase, cytoplasmic	NARS	Asparagine--tRNA ligase, cytoplasmic OS=Homo sapiens OX=9606 GN=NARS PE=1 SV=1	2	26	26	26	26	26	26	48.7	48.7	48.7	62.942	548	548;1655	5430000	5613400	4934400	5145600	4916100	5516400	5433300	5063900	5126600	5536200
O43791	O43791	1	1	1	Speckle-type POZ protein	SPOP	Speckle-type POZ protein OS=Homo sapiens OX=9606 GN=SPOP PE=1 SV=1	1	1	1	1	1	1	1	4.5	4.5	4.5	42.132	374	374	10437	9379.6	12094	9942	11481	15631	10703	11085	9135.3	12300
O43795	O43795	33	33	31	Unconventional myosin-Ib	MYO1B	Unconventional myosin-Ib OS=Homo sapiens OX=9606 GN=MYO1B PE=1 SV=3	1	33	33	31	33	33	31	32.1	32.1	29.6	131.98	1136	1136	1737000	1732600	1653100	1652900	1573700	1842900	1726300	1696800	1722200	1863100
O43805	O43805	4	4	4	Sjoegren syndrome nuclear autoantigen 1	SSNA1	Sjoegren syndrome nuclear autoantigen 1 OS=Homo sapiens OX=9606 GN=SSNA1 PE=1 SV=2	1	4	4	4	4	4	4	31.1	31.1	31.1	13.596	119	119	653490	664530	600290	593280	577460	686400	597120	573390	609120	639500
O43808	O43808	1	1	1	Peroxisomal membrane protein PMP34	SLC25A17	Peroxisomal membrane protein PMP34 OS=Homo sapiens OX=9606 GN=SLC25A17 PE=1 SV=1	1	1	1	1	1	1	1	2.9	2.9	2.9	34.566	307	307	17554	18245	15741	13883	15877	19004	17216	15820	14741	17672
O43809	O43809	10	10	10	Cleavage and polyadenylation specificity factor subunit 5	NUDT21	Cleavage and polyadenylation specificity factor subunit 5 OS=Homo sapiens OX=9606 GN=NUDT21 PE=1 SV=1	1	10	10	10	10	10	10	40.1	40.1	40.1	26.227	227	227	5013300	6199900	4321100	4605100	5267000	4683100	5385900	5010100	5276300	5354200
O43813	O43813	12	12	12	LanC-like protein 1	LANCL1	Glutathione S-transferase LANCL1 OS=Homo sapiens OX=9606 GN=LANCL1 PE=1 SV=1	1	12	12	12	12	12	12	41.4	41.4	41.4	45.283	399	399	1104100	1140100	1039100	1035300	997260	1171600	1072700	995010	1122800	1188400
O43815	O43815	20	20	20	Striatin	STRN	Striatin OS=Homo sapiens OX=9606 GN=STRN PE=1 SV=4	1	20	20	20	20	20	20	42.7	42.7	42.7	86.131	780	780	990210	1062200	942400	920640	933780	1047100	1001900	949640	975250	1036900
O43818	O43818	15	15	15	U3 small nucleolar RNA-interacting protein 2	RRP9	U3 small nucleolar RNA-interacting protein 2 OS=Homo sapiens OX=9606 GN=RRP9 PE=1 SV=1	1	15	15	15	15	15	15	37.1	37.1	37.1	51.84	475	475	1018500	1040800	1029800	969850	1017600	1073500	1041400	944480	1072700	1093500
O43819	O43819	6	6	6	Protein SCO2 homolog, mitochondrial	SCO2	Protein SCO2 homolog, mitochondrial OS=Homo sapiens OX=9606 GN=SCO2 PE=1 SV=3	1	6	6	6	6	6	6	31.6	31.6	31.6	29.81	266	266	239330	233400	232680	215010	205980	243370	232840	234360	233490	255180
O43823	O43823	17	17	17	A-kinase anchor protein 8	AKAP8	A-kinase anchor protein 8 OS=Homo sapiens OX=9606 GN=AKAP8 PE=1 SV=1	1	17	17	17	17	17	17	28.9	28.9	28.9	76.107	692	692	1461200	1477300	1463400	1418400	1341100	1518300	1504200	1437500	1373700	1429700
O43824	O43824	6	6	6	Putative GTP-binding protein 6	GTPBP6	Putative GTP-binding protein 6 OS=Homo sapiens OX=9606 GN=GTPBP6 PE=2 SV=4	1	6	6	6	6	6	6	15.1	15.1	15.1	56.897	516	516	158760	162620	150900	154820	152680	171420	167790	156040	170720	175320
O43826	O43826	1	1	1	Glucose-6-phosphate translocase	SLC37A4	Glucose-6-phosphate exchanger SLC37A4 OS=Homo sapiens OX=9606 GN=SLC37A4 PE=1 SV=1	1	1	1	1	1	1	1	2.3	2.3	2.3	46.36	429	429	25093	25478	22549	18252	29168	29146	22464	25898	29599	29591
O43829	O43829	4	4	4	Zinc finger and BTB domain-containing protein 14	ZBTB14	Zinc finger and BTB domain-containing protein 14 OS=Homo sapiens OX=9606 GN=ZBTB14 PE=1 SV=2	1	4	4	4	4	4	4	9.6	9.6	9.6	50.956	449	449	334440	326520	308840	331010	331380	338170	332250	314360	338640	346250
O43837	O43837	15	15	15	Isocitrate dehydrogenase [NAD] subunit beta, mitochondrial	IDH3B	Isocitrate dehydrogenase [NAD] subunit beta, mitochondrial OS=Homo sapiens OX=9606 GN=IDH3B PE=1 SV=2	1	15	15	15	15	15	15	46	46	46	42.183	385	385	2067300	2137000	1920400	1865100	1814900	2045200	1974100	1899400	1958700	2082500
O43847	O43847	23	23	23	Nardilysin	NRD1	Nardilysin OS=Homo sapiens OX=9606 GN=NRDC PE=1 SV=3	1	23	23	23	23	23	23	20.7	20.7	20.7	131.7	1151	1151	1720100	1730100	1581000	1600100	1576200	1751500	1739300	1661400	1711600	1730900
O43852	O43852	15	15	15	Calumenin	CALU	Calumenin OS=Homo sapiens OX=9606 GN=CALU PE=1 SV=2	1	15	15	15	15	15	15	45.7	45.7	45.7	37.106	315	315	1465700	1563200	1480600	1512900	1415900	1610700	1563800	1528500	1512900	1587700
O43861	O43861	2	2	2	Probable phospholipid-transporting ATPase IIB	ATP9B	Probable phospholipid-transporting ATPase IIB OS=Homo sapiens OX=9606 GN=ATP9B PE=2 SV=4	1	2	2	2	2	2	2	2.1	2.1	2.1	129.3	1147	1147	16006	14988	15339	14286	13052	16097	15688	14338	14210	15172
O43865	O43865	18	18	8	Putative adenosylhomocysteinase 2	AHCYL1	S-adenosylhomocysteine hydrolase-like protein 1 OS=Homo sapiens OX=9606 GN=AHCYL1 PE=1 SV=2	1	18	18	8	18	18	8	34.9	34.9	16.6	58.951	530	530	1694100	1753500	1520500	1607300	1531700	1686500	1661200	1648400	1640000	1705200
O43895	O43895	1	1	1	Xaa-Pro aminopeptidase 2	XPNPEP2	Xaa-Pro aminopeptidase 2 OS=Homo sapiens OX=9606 GN=XPNPEP2 PE=1 SV=3	1	1	1	1	1	1	1	1	1	1	75.624	674	674	49893	46457	40649	44307	47977	56117	43250	52514	55140	55501
O43913	O43913	11	11	11	Origin recognition complex subunit 5	ORC5	Origin recognition complex subunit 5 OS=Homo sapiens OX=9606 GN=ORC5 PE=1 SV=1	1	11	11	11	11	11	11	33.6	33.6	33.6	50.282	435	435	452790	457530	402220	437750	432500	493830	466700	426740	458430	476400
O43914	O43914	1	1	1	TYRO protein tyrosine kinase-binding protein	TYROBP	TYRO protein tyrosine kinase-binding protein OS=Homo sapiens OX=9606 GN=TYROBP PE=1 SV=1	1	1	1	1	1	1	1	13.3	13.3	13.3	12.179	113	113	22858	21132	19939	20408	21087	27053	20642	21661	24427	26841
O43920	O43920	5	5	5	NADH dehydrogenase [ubiquinone] iron-sulfur protein 5	NDUFS5	NADH dehydrogenase [ubiquinone] iron-sulfur protein 5 OS=Homo sapiens OX=9606 GN=NDUFS5 PE=1 SV=3	1	5	5	5	5	5	5	36.8	36.8	36.8	12.517	106	106	739310	712690	573770	603930	617100	724950	646390	728520	738430	737710
O43924	O43924	3	3	3	Retinal rod rhodopsin-sensitive cGMP 3,5-cyclic phosphodiesterase subunit delta	PDE6D	Retinal rod rhodopsin-sensitive cGMP 3,5-cyclic phosphodiesterase subunit delta OS=Homo sapiens OX=9606 GN=PDE6D PE=1 SV=1	1	3	3	3	3	3	3	28.7	28.7	28.7	17.42	150	150	177710	158610	186860	199610	161310	242770	183320	196940	172520	200950
O43929;CON__Q2YDI2	O43929;CON__Q2YDI2	9;5	9;5	9;5	Origin recognition complex subunit 4	ORC4	Origin recognition complex subunit 4 OS=Homo sapiens OX=9606 GN=ORC4 PE=1 SV=2;	2	9	9	9	9	9	9	25.2	25.2	25.2	50.377	436	436;436	308260	305700	277190	307150	293790	337630	317080	310350	298230	336020
O43933	O43933	4	4	4	Peroxisome biogenesis factor 1	PEX1	Peroxisome biogenesis factor 1 OS=Homo sapiens OX=9606 GN=PEX1 PE=1 SV=1	1	4	4	4	4	4	4	3	3	3	142.87	1283	1283	42488	50559	54321	56291	57343	57618	58159	47973	56631	54171
O60216;Q9H4I0	O60216	27;2	27;2	27;2	Double-strand-break repair protein rad21 homolog	RAD21	Double-strand-break repair protein rad21 homolog OS=Homo sapiens OX=9606 GN=RAD21 PE=1 SV=2	2	27	27	27	27	27	27	51.3	51.3	51.3	71.689	631	631;556	2053600	2131000	1982700	1988800	1934900	2164500	2176200	1990200	2029300	2196500
O60220	O60220	3	3	3	Mitochondrial import inner membrane translocase subunit Tim8 A	TIMM8A	Mitochondrial import inner membrane translocase subunit Tim8 A OS=Homo sapiens OX=9606 GN=TIMM8A PE=1 SV=1	1	3	3	3	3	3	3	38.1	38.1	38.1	10.998	97	97	503650	535220	505850	497720	465280	540140	525230	500430	511790	552860
O60231	O60231	23	22	22	Putative pre-mRNA-splicing factor ATP-dependent RNA helicase DHX16	DHX16	Pre-mRNA-splicing factor ATP-dependent RNA helicase DHX16 OS=Homo sapiens OX=9606 GN=DHX16 PE=1 SV=2	1	23	22	22	23	22	22	28.7	27.9	27.9	119.26	1041	1041	917110	965910	896060	925960	865590	979020	982080	898250	930590	989280
O60232	O60232	6	6	6	Sjoegren syndrome/scleroderma autoantigen 1	SSSCA1	Sjoegren syndrome/scleroderma autoantigen 1 OS=Homo sapiens OX=9606 GN=SSSCA1 PE=1 SV=1	1	6	6	6	6	6	6	55.3	55.3	55.3	21.474	199	199	297110	316530	296490	288400	279200	326600	295520	281790	273680	309070
O60234	O60234	7	7	4	Glia maturation factor gamma	GMFG	Glia maturation factor gamma OS=Homo sapiens OX=9606 GN=GMFG PE=1 SV=1	1	7	7	4	7	7	4	54.9	54.9	29.6	16.801	142	142	4185500	4628100	4085100	4062600	3884100	4290800	4192800	4015600	4195600	4562300
O60244	O60244	10	10	10	Mediator of RNA polymerase II transcription subunit 14	MED14	Mediator of RNA polymerase II transcription subunit 14 OS=Homo sapiens OX=9606 GN=MED14 PE=1 SV=2	1	10	10	10	10	10	10	8.3	8.3	8.3	160.6	1454	1454	321810	336670	297790	330150	318960	376880	362760	316540	331670	350700
O60256	O60256	15	15	14	Phosphoribosyl pyrophosphate synthase-associated protein 2	PRPSAP2	Phosphoribosyl pyrophosphate synthase-associated protein 2 OS=Homo sapiens OX=9606 GN=PRPSAP2 PE=1 SV=1	1	15	15	14	15	15	14	53.7	53.7	49.9	40.925	369	369	712340	752100	698730	706000	653570	803430	703490	705260	734880	756420
O60264;P28370	O60264	50;15	50;15	50;15	SWI/SNF-related matrix-associated actin-dependent regulator of chromatin subfamily A member 5	SMARCA5	SWI/SNF-related matrix-associated actin-dependent regulator of chromatin subfamily A member 5 OS=Homo sapiens OX=9606 GN=SMARCA5 PE=1 SV=1	2	50	50	50	50	50	50	46	46	46	121.9	1052	1052;1054	5366200	5426400	5018800	4921100	5012900	5793100	5189400	5202600	5763800	5416800
O60271;Q9UPT6	O60271	32;2	32;2	32;2	C-Jun-amino-terminal kinase-interacting protein 4	SPAG9	C-Jun-amino-terminal kinase-interacting protein 4 OS=Homo sapiens OX=9606 GN=SPAG9 PE=1 SV=4	2	32	32	32	32	32	32	30.2	30.2	30.2	146.2	1321	1321;1336	1247200	1266000	1212300	1212500	1182500	1342900	1272500	1216000	1226800	1331900
O60281	O60281	8	8	8	Zinc finger protein 292	ZNF292	Zinc finger protein 292 OS=Homo sapiens OX=9606 GN=ZNF292 PE=1 SV=3	1	8	8	8	8	8	8	4.4	4.4	4.4	304.81	2723	2723	104740	95977	104920	106780	94705	111420	91346	97414	104600	105630
O60287	O60287	33	33	33	Nucleolar pre-ribosomal-associated protein 1	URB1	Nucleolar pre-ribosomal-associated protein 1 OS=Homo sapiens OX=9606 GN=URB1 PE=1 SV=4	1	33	33	33	33	33	33	19.9	19.9	19.9	254.39	2271	2271	967980	981970	820930	958590	937070	1078300	1013600	925710	998560	1026300
O60291;Q96PX1	O60291	3;1	3;1	3;1	E3 ubiquitin-protein ligase MGRN1	MGRN1	E3 ubiquitin-protein ligase MGRN1 OS=Homo sapiens OX=9606 GN=MGRN1 PE=1 SV=2	2	3	3	3	3	3	3	6.3	6.3	6.3	60.752	552	552;679	37817	48956	41136	41043	41165	43079	46271	44216	45194	48372
O60293	O60293	8	8	8	Zinc finger C3H1 domain-containing protein	ZFC3H1	Zinc finger C3H1 domain-containing protein OS=Homo sapiens OX=9606 GN=ZFC3H1 PE=1 SV=3	1	8	8	8	8	8	8	5.3	5.3	5.3	226.35	1989	1989	88348	87346	88222	88439	78599	100930	86944	84321	100720	102460
O60294	O60294	2	2	2	tRNA wybutosine-synthesizing protein 4	LCMT2	tRNA wybutosine-synthesizing protein 4 OS=Homo sapiens OX=9606 GN=LCMT2 PE=1 SV=3	1	2	2	2	2	2	2	3.5	3.5	3.5	75.601	686	686	21162	19428	17815	18520	18370	22636	20112	19823	18335	19833
O60306	O60306	38	37	37	Intron-binding protein aquarius	AQR	RNA helicase aquarius OS=Homo sapiens OX=9606 GN=AQR PE=1 SV=4	1	38	37	37	38	37	37	31.9	31.4	31.4	171.29	1485	1485	2554500	2584200	2420600	2493800	2418300	2748800	2578700	2466300	2577100	2669200
O60307;Q6P0Q8	O60307	10;2	9;1	9;1	Microtubule-associated serine/threonine-protein kinase 3	MAST3	Microtubule-associated serine/threonine-protein kinase 3 OS=Homo sapiens OX=9606 GN=MAST3 PE=1 SV=2	2	10	9	9	10	9	9	10.2	9.5	9.5	143.14	1309	1309;1798	138100	144080	134570	129980	125700	173940	336460	138150	135580	164850
O60312	O60312	1	1	1	Probable phospholipid-transporting ATPase VA	ATP10A	Probable phospholipid-transporting ATPase VA OS=Homo sapiens OX=9606 GN=ATP10A PE=2 SV=2	1	1	1	1	1	1	1	0.6	0.6	0.6	167.69	1499	1499	44321	36976	27151	27406	38511	43210	40612	39279	35993	30849
O60313	O60313	33	33	33	Dynamin-like 120 kDa protein, mitochondrial;Dynamin-like 120 kDa protein, form S1	OPA1	Dynamin-like 120 kDa protein, mitochondrial OS=Homo sapiens OX=9606 GN=OPA1 PE=1 SV=3	1	33	33	33	33	33	33	40	40	40	111.63	960	960	2246900	2339100	2242700	2094800	2118100	2313400	2250600	2163700	2215000	2299000
O60315;P37275	O60315	27;2	27;2	27;2	Zinc finger E-box-binding homeobox 2	ZEB2	Zinc finger E-box-binding homeobox 2 OS=Homo sapiens OX=9606 GN=ZEB2 PE=1 SV=1	2	27	27	27	27	27	27	33	33	33	136.45	1214	1214;1124	1144900	1149600	1042900	1080500	1036100	1214800	1110300	1082800	1152900	1150100
O60318	O60318	19	19	19	Germinal-center associated nuclear protein	MCM3AP	Germinal-center associated nuclear protein OS=Homo sapiens OX=9606 GN=MCM3AP PE=1 SV=2	1	19	19	19	19	19	19	13.2	13.2	13.2	218.4	1980	1980	474830	478810	445470	465750	459220	500630	459560	466740	510950	511100
O60331;O14986	O60331	7;1	7;1	5;0	Phosphatidylinositol 4-phosphate 5-kinase type-1 gamma	PIP5K1C	Phosphatidylinositol 4-phosphate 5-kinase type-1 gamma OS=Homo sapiens OX=9606 GN=PIP5K1C PE=1 SV=2	2	7	7	5	7	7	5	11.5	11.5	8.2	73.259	668	668;540	166020	187020	131870	148550	157830	173120	163130	183400	173750	161970
O60333	O60333	3	3	2	Kinesin-like protein KIF1B	KIF1B	Kinesin-like protein KIF1B OS=Homo sapiens OX=9606 GN=KIF1B PE=1 SV=5	1	3	3	2	3	3	2	1.4	1.4	0.9	204.47	1816	1816	20217	22244	25432	23483	20717	27127	26393	23542	18969	24748
O60337	O60337	1	1	1	E3 ubiquitin-protein ligase MARCH6	MARCH6	E3 ubiquitin-protein ligase MARCH6 OS=Homo sapiens OX=9606 GN=MARCH6 PE=1 SV=2	1	1	1	1	1	1	1	2.2	2.2	2.2	102.54	910	910	14001	9721.7	8910	9505.7	12902	14316	12477	13079	14416	11093
O60341	O60341	32	32	32	Lysine-specific histone demethylase 1A	KDM1A	Lysine-specific histone demethylase 1A OS=Homo sapiens OX=9606 GN=KDM1A PE=1 SV=2	1	32	32	32	32	32	32	52.6	52.6	52.6	92.902	852	852	3628800	3781300	3679800	3614300	3560100	4048600	3829300	3650500	3754300	3933300
O60343	O60343	22	22	22	TBC1 domain family member 4	TBC1D4	TBC1 domain family member 4 OS=Homo sapiens OX=9606 GN=TBC1D4 PE=1 SV=2	1	22	22	22	22	22	22	20.2	20.2	20.2	146.56	1298	1298	625230	632660	613410	596150	591790	670660	654640	604560	615420	679870
O60361	O60361	8	1	1	Putative nucleoside diphosphate kinase	NME2P1	Putative nucleoside diphosphate kinase OS=Homo sapiens OX=9606 GN=NME2P1 PE=5 SV=1	1	8	1	1	8	1	1	59.9	7.3	7.3	15.529	137	137	86764	104920	122670	99126	89473	98622	103020	100130	90601	97610
O60449	O60449	21	21	21	Lymphocyte antigen 75	LY75	Lymphocyte antigen 75 OS=Homo sapiens OX=9606 GN=LY75 PE=1 SV=3	1	21	21	21	21	21	21	17.4	17.4	17.4	198.31	1722	1722	797900	790750	758300	749040	784060	884920	807640	789910	836080	883340
O60476	O60476	3	3	3	Mannosyl-oligosaccharide 1,2-alpha-mannosidase IB	MAN1A2	Mannosyl-oligosaccharide 1,2-alpha-mannosidase IB OS=Homo sapiens OX=9606 GN=MAN1A2 PE=1 SV=1	1	3	3	3	3	3	3	6.2	6.2	6.2	73.003	641	641	73053	70228	57360	71681	67031	78044	61544	74034	77739	79527
O60488	O60488	28	28	26	Long-chain-fatty-acid--CoA ligase 4	ACSL4	Long-chain-fatty-acid--CoA ligase 4 OS=Homo sapiens OX=9606 GN=ACSL4 PE=1 SV=2	1	28	28	26	28	28	26	54.1	54.1	50.1	79.187	711	711	4495700	4563100	4087300	4093200	4166000	4497400	4378600	4294400	4507600	4586900
O60493	O60493	11	11	9	Sorting nexin-3	SNX3	Sorting nexin-3 OS=Homo sapiens OX=9606 GN=SNX3 PE=1 SV=3	1	11	11	9	11	11	9	52.5	52.5	48.1	18.762	162	162	4128700	4217500	3827800	3906200	3849000	4169700	4093500	3925700	3862500	3952800
O60496	O60496	9	9	9	Docking protein 2	DOK2	Docking protein 2 OS=Homo sapiens OX=9606 GN=DOK2 PE=1 SV=2	1	9	9	9	9	9	9	38.3	38.3	38.3	45.378	412	412	373040	392020	365580	356760	355210	389910	361220	351570	361720	386180
O60499	O60499	4	4	4	Syntaxin-10	STX10	Syntaxin-10 OS=Homo sapiens OX=9606 GN=STX10 PE=1 SV=1	1	4	4	4	4	4	4	20.5	20.5	20.5	28.114	249	249	30388	37592	31391	34689	33365	40534	33627	31918	32335	36608
O60502	O60502	21	21	21	Protein O-GlcNAcase	MGEA5	Protein O-GlcNAcase OS=Homo sapiens OX=9606 GN=OGA PE=1 SV=2	1	21	21	21	21	21	21	34.4	34.4	34.4	102.91	916	916	1510200	1584100	1462100	1397700	1432500	1603100	1597800	1443900	1576500	1622200
O60503	O60503	7	7	7	Adenylate cyclase type 9	ADCY9	Adenylate cyclase type 9 OS=Homo sapiens OX=9606 GN=ADCY9 PE=1 SV=4	1	7	7	7	7	7	7	7.3	7.3	7.3	150.7	1353	1353	90641	87848	92516	100090	98675	111810	98362	104620	96919	110980
O60504	O60504	10	10	10	Vinexin	SORBS3	Vinexin OS=Homo sapiens OX=9606 GN=SORBS3 PE=1 SV=2	1	10	10	10	10	10	10	16.8	16.8	16.8	75.34	671	671	416330	377150	477670	436880	399220	495780	443520	433590	420760	449750
O60506	O60506	26	26	20	Heterogeneous nuclear ribonucleoprotein Q	SYNCRIP	Heterogeneous nuclear ribonucleoprotein Q OS=Homo sapiens OX=9606 GN=SYNCRIP PE=1 SV=2	1	26	26	20	26	26	20	51.2	51.2	41.9	69.602	623	623	20016000	21051000	19553000	17813000	17706000	19800000	19506000	19157000	20890000	19529000
O60508	O60508	23	23	23	Pre-mRNA-processing factor 17	CDC40	Pre-mRNA-processing factor 17 OS=Homo sapiens OX=9606 GN=CDC40 PE=1 SV=1	1	23	23	23	23	23	23	49.6	49.6	49.6	65.521	579	579	1590700	1692000	1470100	1585100	1470600	1654100	1720600	1572200	1582300	1681300
O60512	O60512	1	1	1	Beta-1,4-galactosyltransferase 3;N-acetyllactosamine synthase;Beta-N-acetylglucosaminylglycopeptide beta-1,4-galactosyltransferase;Beta-N-acetylglucosaminyl-glycolipid beta-1,4-galactosyltransferase	B4GALT3	Beta-1,4-galactosyltransferase 3 OS=Homo sapiens OX=9606 GN=B4GALT3 PE=1 SV=2	1	1	1	1	1	1	1	3.1	3.1	3.1	43.927	393	393	23141	22949	20075	20523	19248	24050	24063	23288	26133	30413
O60516	O60516	1	1	1	Eukaryotic translation initiation factor 4E-binding protein 3	EIF4EBP3	Eukaryotic translation initiation factor 4E-binding protein 3 OS=Homo sapiens OX=9606 GN=EIF4EBP3 PE=1 SV=1	1	1	1	1	1	1	1	22	22	22	10.873	100	100	8549.3	9233.4	9997.6	10224	10164	11666	9499.8	7563.7	11589	11168
O60518	O60518	9	6	6	Ran-binding protein 6	RANBP6	Ran-binding protein 6 OS=Homo sapiens OX=9606 GN=RANBP6 PE=1 SV=2	1	9	6	6	9	6	6	8.9	6.5	6.5	124.71	1105	1105	57267	59931	59199	57374	57098	60742	58708	55616	55258	58924
O60524	O60524	12	12	12	Nuclear export mediator factor NEMF	NEMF	Nuclear export mediator factor NEMF OS=Homo sapiens OX=9606 GN=NEMF PE=1 SV=4	1	12	12	12	12	12	12	12	12	12	122.95	1076	1076	558060	530930	490980	528350	525470	584480	514620	530650	620080	572000
O60547	O60547	15	15	15	GDP-mannose 4,6 dehydratase	GMDS	GDP-mannose 4,6 dehydratase OS=Homo sapiens OX=9606 GN=GMDS PE=1 SV=1	1	15	15	15	15	15	15	38.4	38.4	38.4	41.949	372	372	1360300	1383300	1297000	1325000	1235200	1427900	1380000	1329200	1346100	1427000
O60563	O60563	5	5	5	Cyclin-T1	CCNT1	Cyclin-T1 OS=Homo sapiens OX=9606 GN=CCNT1 PE=1 SV=1	1	5	5	5	5	5	5	11	11	11	80.684	726	726	148350	153270	145020	145420	144370	156740	151020	147910	153750	165250
O60566	O60566	17	17	17	Mitotic checkpoint serine/threonine-protein kinase BUB1 beta	BUB1B	Mitotic checkpoint serine/threonine-protein kinase BUB1 beta OS=Homo sapiens OX=9606 GN=BUB1B PE=1 SV=3	1	17	17	17	17	17	17	22	22	22	119.54	1050	1050	421350	399060	428000	422500	360020	474650	406030	394000	399800	432260
O60568	O60568	15	15	15	Procollagen-lysine,2-oxoglutarate 5-dioxygenase 3	PLOD3	Multifunctional procollagen lysine hydroxylase and glycosyltransferase LH3 OS=Homo sapiens OX=9606 GN=PLOD3 PE=1 SV=1	1	15	15	15	15	15	15	27.9	27.9	27.9	84.784	738	738	558130	593170	511920	530810	552130	580230	541740	559740	566770	641100
O60573	O60573	6	6	6	Eukaryotic translation initiation factor 4E type 2	EIF4E2	Eukaryotic translation initiation factor 4E type 2 OS=Homo sapiens OX=9606 GN=EIF4E2 PE=1 SV=1	1	6	6	6	6	6	6	34.3	34.3	34.3	28.362	245	245	295110	292250	280940	276630	256000	306460	281310	278730	309970	303150
O60603	O60603	8	8	8	Toll-like receptor 2	TLR2	Toll-like receptor 2 OS=Homo sapiens OX=9606 GN=TLR2 PE=1 SV=1	1	8	8	8	8	8	8	12.8	12.8	12.8	89.837	784	784	124770	134620	124100	138900	130000	159100	143950	140700	135800	137660
O60610	O60610	49	49	49	Protein diaphanous homolog 1	DIAPH1	Protein diaphanous homolog 1 OS=Homo sapiens OX=9606 GN=DIAPH1 PE=1 SV=2	1	49	49	49	49	49	49	38.8	38.8	38.8	141.35	1272	1272	6664100	6455400	6122400	6103600	5794100	6785700	6066000	6308700	6782400	6737400
O60613	O60613	4	4	4	15 kDa selenoprotein	SEP15	Selenoprotein F OS=Homo sapiens OX=9606 GN=SELENOF PE=1 SV=4	1	4	4	4	4	4	4	30.3	30.3	30.3	18.092	165	165	468460	509760	421920	432540	455530	507520	484210	497050	478010	508390
O60645	O60645	16	16	16	Exocyst complex component 3	EXOC3	Exocyst complex component 3 OS=Homo sapiens OX=9606 GN=EXOC3 PE=1 SV=2	1	16	16	16	16	16	16	27.2	27.2	27.2	86.844	756	756	630690	639900	584720	580900	561990	651820	616770	576650	602610	657240
O60664	O60664	17	17	17	Perilipin-3	PLIN3	Perilipin-3 OS=Homo sapiens OX=9606 GN=PLIN3 PE=1 SV=3	1	17	17	17	17	17	17	62.2	62.2	62.2	47.074	434	434	3471000	3613200	3359300	3305700	3192400	3476100	3360400	3429900	3383200	3670200
O60671	O60671	3	3	3	Cell cycle checkpoint protein RAD1	RAD1	Cell cycle checkpoint protein RAD1 OS=Homo sapiens OX=9606 GN=RAD1 PE=1 SV=1	1	3	3	3	3	3	3	18.8	18.8	18.8	31.827	282	282	137430	157850	125370	135320	139320	149180	139710	148740	146560	155790
O60674	O60674	6	6	6	Tyrosine-protein kinase JAK2	JAK2	Tyrosine-protein kinase JAK2 OS=Homo sapiens OX=9606 GN=JAK2 PE=1 SV=2	1	6	6	6	6	6	6	5.7	5.7	5.7	130.67	1132	1132	182660	170340	146100	155980	168710	205200	178910	191650	179280	184140
O60678	O60678	12	12	12	Protein arginine N-methyltransferase 3	PRMT3	Protein arginine N-methyltransferase 3 OS=Homo sapiens OX=9606 GN=PRMT3 PE=1 SV=4	1	12	12	12	12	12	12	27.9	27.9	27.9	59.902	531	531	283440	296520	244380	265450	265050	299790	279670	250630	275130	308000
O60684	O60684	15	9	7	Importin subunit alpha-7	KPNA6	Importin subunit alpha-7 OS=Homo sapiens OX=9606 GN=KPNA6 PE=1 SV=1	1	15	9	7	15	9	7	28.9	16.6	12.9	60.029	536	536	809860	814540	745560	795630	713500	859140	815070	805370	794200	846780
O60701	O60701	14	14	14	UDP-glucose 6-dehydrogenase	UGDH	UDP-glucose 6-dehydrogenase OS=Homo sapiens OX=9606 GN=UGDH PE=1 SV=1	1	14	14	14	14	14	14	39.5	39.5	39.5	55.023	494	494	492270	506220	464670	474220	461180	504680	480530	455640	483330	542070
O60704	O60704	1	1	1	Protein-tyrosine sulfotransferase 2	TPST2	Protein-tyrosine sulfotransferase 2 OS=Homo sapiens OX=9606 GN=TPST2 PE=1 SV=1	1	1	1	1	1	1	1	3.2	3.2	3.2	41.911	377	377	16548	21842	19384	14865	18536	22334	18732	19027	22862	22308
O60711	O60711	6	6	6	Leupaxin	LPXN	Leupaxin OS=Homo sapiens OX=9606 GN=LPXN PE=1 SV=1	1	6	6	6	6	6	6	16.3	16.3	16.3	43.332	386	386	208650	203140	182340	187390	176300	197400	194740	197310	223000	234280
O60739	O60739	6	1	1	Eukaryotic translation initiation factor 1b	EIF1B	Eukaryotic translation initiation factor 1b OS=Homo sapiens OX=9606 GN=EIF1B PE=1 SV=2	1	6	1	1	6	1	1	61.1	11.5	11.5	12.823	113	113	42020	48717	40895	42427	42705	50691	48427	43404	43643	44556
O60749	O60749	23	23	21	Sorting nexin-2	SNX2	Sorting nexin-2 OS=Homo sapiens OX=9606 GN=SNX2 PE=1 SV=2	1	23	23	21	23	23	21	44.7	44.7	40.7	58.47	519	519	2943400	3107600	2872100	2771300	2667400	3035500	2962900	2824900	2824900	2970000
O60762	O60762	8	8	8	Dolichol-phosphate mannosyltransferase subunit 1	DPM1	Dolichol-phosphate mannosyltransferase subunit 1 OS=Homo sapiens OX=9606 GN=DPM1 PE=1 SV=1	1	8	8	8	8	8	8	30	30	30	29.634	260	260	463100	478790	374470	385550	424690	466700	393300	423070	521950	476260
O60763;REV__Q5VZ89	O60763	37;1	37;1	37;1	General vesicular transport factor p115	USO1	General vesicular transport factor p115 OS=Homo sapiens OX=9606 GN=USO1 PE=1 SV=2	2	37	37	37	37	37	37	43.3	43.3	43.3	107.89	962	962;1909	5923900	6166200	5588500	5449700	5103300	6143200	5802200	5490300	5634000	5944900
O60765;Q96LW1	O60765;Q96LW1	2;1	2;1	2;1	Zinc finger protein 354A;Zinc finger protein 354B	ZNF354A;ZNF354B	Zinc finger protein 354A OS=Homo sapiens OX=9606 GN=ZNF354A PE=1 SV=2;Zinc finger protein 354B OS=Homo sapiens OX=9606 GN=ZNF354B PE=1 SV=1	2	2	2	2	2	2	2	2.8	2.8	2.8	69.236	605	605;612	70964	47355	93147	80012	48500	93180	70343	62244	61539	63089
O60783	O60783	3	3	3	28S ribosomal protein S14, mitochondrial	MRPS14	28S ribosomal protein S14, mitochondrial OS=Homo sapiens OX=9606 GN=MRPS14 PE=1 SV=1	1	3	3	3	3	3	3	28.9	28.9	28.9	15.139	128	128	104920	110330	103640	103130	103480	113220	114100	102070	103320	124730
O60784	O60784	8	8	8	Target of Myb protein 1	TOM1	Target of Myb protein 1 OS=Homo sapiens OX=9606 GN=TOM1 PE=1 SV=2	1	8	8	8	8	8	8	28.9	28.9	28.9	53.818	492	492	302030	303720	294180	290000	284090	348970	299860	295400	290690	322710
Q99879;Q99877;Q93079;Q5QNW6;P62807;P58876;P57053;O60814;Q99880;Q96A08	Q99879;Q99877;Q93079;Q5QNW6;P62807;P58876;P57053;O60814;Q99880;Q96A08	8;8;8;8;8;8;8;8;7;4	8;8;8;8;8;8;8;8;7;4	2;2;2;2;2;2;2;2;2;0	Histone H2B type 1-M;Histone H2B type 1-N;Histone H2B type 1-H;Histone H2B type 2-F;Histone H2B type 1-C/E/F/G/I;Histone H2B type 1-D;Histone H2B type F-S;Histone H2B type 1-K;Histone H2B type 1-L;Histone H2B type 1-A	HIST1H2BM;HIST1H2BN;HIST1H2BH;HIST2H2BF;HIST1H2BC;HIST1H2BD;H2BFS;HIST1H2BK;HIST1H2BL;HIST1H2BA	Histone H2B type 1-M OS=Homo sapiens OX=9606 GN=HIST1H2BM PE=1 SV=3;Histone H2B type 1-N OS=Homo sapiens OX=9606 GN=HIST1H2BN PE=1 SV=3;Histone H2B type 1-H OS=Homo sapiens OX=9606 GN=HIST1H2BH PE=1 SV=3;Histone H2B type 2-F OS=Homo sapiens OX=9606 GN=HIST	10	8	8	2	8	8	2	53.2	53.2	7.9	13.989	126	126;126;126;126;126;126;126;126;126;127	141850000	152040000	144370000	136760000	123370000	134040000	141360000	132130000	137860000	144990000
O60826	O60826	23	23	23	Coiled-coil domain-containing protein 22	CCDC22	Coiled-coil domain-containing protein 22 OS=Homo sapiens OX=9606 GN=CCDC22 PE=1 SV=1	1	23	23	23	23	23	23	48.8	48.8	48.8	70.755	627	627	883350	902720	825730	837640	794560	927750	886900	847920	847140	919840
O60828	O60828	10	10	10	Polyglutamine-binding protein 1	PQBP1	Polyglutamine-binding protein 1 OS=Homo sapiens OX=9606 GN=PQBP1 PE=1 SV=1	1	10	10	10	10	10	10	40	40	40	30.472	265	265	791770	770780	772190	716180	693350	796370	786270	782930	747020	813640
O60830	O60830	7	7	7	Mitochondrial import inner membrane translocase subunit Tim17-B	TIMM17B	Mitochondrial import inner membrane translocase subunit Tim17-B OS=Homo sapiens OX=9606 GN=TIMM17B PE=1 SV=1	1	7	7	7	7	7	7	50.6	50.6	50.6	18.273	172	172	354520	353850	299040	285910	312620	359550	286310	317810	374310	355020
O60831	O60831	1	1	1	PRA1 family protein 2	PRAF2	PRA1 family protein 2 OS=Homo sapiens OX=9606 GN=PRAF2 PE=1 SV=1	1	1	1	1	1	1	1	6.2	6.2	6.2	19.258	178	178	0	0	0	0	0	0	0	0	0	0
O60832	O60832	23	23	23	H/ACA ribonucleoprotein complex subunit 4	DKC1	H/ACA ribonucleoprotein complex subunit DKC1 OS=Homo sapiens OX=9606 GN=DKC1 PE=1 SV=3	1	23	23	23	23	23	23	46.3	46.3	46.3	57.673	514	514	3541400	3540700	3397500	3283600	3135900	3640800	3454400	3294100	3334600	3495400
O60841	O60841	41	41	41	Eukaryotic translation initiation factor 5B	EIF5B	Eukaryotic translation initiation factor 5B OS=Homo sapiens OX=9606 GN=EIF5B PE=1 SV=4	1	41	41	41	41	41	41	34.9	34.9	34.9	138.83	1220	1220	5195700	5158900	4702500	4711200	4658300	5032700	4933700	4779700	5088400	5093200
O60861	O60861	5	5	5	Growth arrest-specific protein 7	GAS7	Growth arrest-specific protein 7 OS=Homo sapiens OX=9606 GN=GAS7 PE=1 SV=3	1	5	5	5	5	5	5	10.9	10.9	10.9	54.371	476	476	62294	70410	64169	65164	62071	59876	63745	60395	63507	67813
O60869	O60869	6	6	6	Endothelial differentiation-related factor 1	EDF1	Endothelial differentiation-related factor 1 OS=Homo sapiens OX=9606 GN=EDF1 PE=1 SV=1	1	6	6	6	6	6	6	40.5	40.5	40.5	16.368	148	148	2626600	2749000	2910200	2645100	2534000	2730500	2741500	2568600	2705600	2865500
O60870	O60870	5	5	5	DNA/RNA-binding protein KIN17	KIN	DNA/RNA-binding protein KIN17 OS=Homo sapiens OX=9606 GN=KIN PE=1 SV=2	1	5	5	5	5	5	5	14	14	14	45.373	393	393	155420	142050	141330	172280	143060	164670	153580	153020	150470	169640
O60879	O60879	9	9	9	Protein diaphanous homolog 2	DIAPH2	Protein diaphanous homolog 2 OS=Homo sapiens OX=9606 GN=DIAPH2 PE=1 SV=1	1	9	9	9	9	9	9	9.4	9.4	9.4	125.57	1101	1101	242950	234890	226170	235710	223320	272290	251630	244110	251680	252280
O60884	O60884	17	17	17	DnaJ homolog subfamily A member 2	DNAJA2	DnaJ homolog subfamily A member 2 OS=Homo sapiens OX=9606 GN=DNAJA2 PE=1 SV=1	1	17	17	17	17	17	17	49.3	49.3	49.3	45.745	412	412	2493700	2619000	2516800	2383000	2241100	2523500	2553300	2405000	2437500	2567500
O60885	O60885	21	21	16	Bromodomain-containing protein 4	BRD4	Bromodomain-containing protein 4 OS=Homo sapiens OX=9606 GN=BRD4 PE=1 SV=2	1	21	21	16	21	21	16	18.4	18.4	15	152.22	1362	1362	1743700	1839900	1725300	1669000	1613000	1872800	1793300	1735000	1727800	1854800
O60888	O60888	4	4	4	Protein CutA	CUTA	Protein CutA OS=Homo sapiens OX=9606 GN=CUTA PE=1 SV=2	1	4	4	4	4	4	4	32.4	32.4	32.4	19.116	179	179	591960	688360	552760	538800	592540	714860	616540	584170	660990	730060
O60890	O60890	2	2	2	Oligophrenin-1	OPHN1	Oligophrenin-1 OS=Homo sapiens OX=9606 GN=OPHN1 PE=1 SV=1	1	2	2	2	2	2	2	2.2	2.2	2.2	91.64	802	802	23416	24551	30323	29560	30660	37356	34507	28094	23840	27391
O60902;O15266	O60902;O15266	2;1	2;1	2;1	Short stature homeobox protein 2;Short stature homeobox protein	SHOX2;SHOX	Short stature homeobox protein 2 OS=Homo sapiens OX=9606 GN=SHOX2 PE=2 SV=4;Short stature homeobox protein OS=Homo sapiens OX=9606 GN=SHOX PE=1 SV=1	2	2	2	2	2	2	2	8.8	8.8	8.8	34.953	331	331;292	12888	11550	11020	10287	10556	11323	11033	10739	11768	14877
O60906	O60906	2	2	2	Sphingomyelin phosphodiesterase 2	SMPD2	Sphingomyelin phosphodiesterase 2 OS=Homo sapiens OX=9606 GN=SMPD2 PE=1 SV=2	1	2	2	2	2	2	2	6.4	6.4	6.4	47.645	423	423	21627	19880	20279	17899	19097	25203	20090	21970	24335	22344
O60907;Q9BQ87	O60907;Q9BQ87	9;6	2;1	2;1	F-box-like/WD repeat-containing protein TBL1X;F-box-like/WD repeat-containing protein TBL1Y	TBL1X;TBL1Y	F-box-like/WD repeat-containing protein TBL1X OS=Homo sapiens OX=9606 GN=TBL1X PE=1 SV=3;F-box-like/WD repeat-containing protein TBL1Y OS=Homo sapiens OX=9606 GN=TBL1Y PE=2 SV=1	2	9	2	2	9	2	2	21	5.9	5.9	62.495	577	577;522	34021	47663	78264	40925	32286	39112	50310	44479	47719	57494
O60921	O60921	2	2	2	Checkpoint protein HUS1	HUS1	Checkpoint protein HUS1 OS=Homo sapiens OX=9606 GN=HUS1 PE=1 SV=1	1	2	2	2	2	2	2	7.9	7.9	7.9	31.691	280	280	44472	51945	45231	43888	44654	49782	47369	44349	45533	50635
O60925	O60925	4	4	4	Prefoldin subunit 1	PFDN1	Prefoldin subunit 1 OS=Homo sapiens OX=9606 GN=PFDN1 PE=1 SV=2	1	4	4	4	4	4	4	29.5	29.5	29.5	14.21	122	122	1117000	1141700	1036900	1028900	952650	1073500	1115200	1079500	1039400	1076000
O60927	O60927	3	3	3	Protein phosphatase 1 regulatory subunit 11	PPP1R11	E3 ubiquitin-protein ligase PPP1R11 OS=Homo sapiens OX=9606 GN=PPP1R11 PE=1 SV=1	1	3	3	3	3	3	3	40.5	40.5	40.5	13.952	126	126	137040	142780	131950	120890	122870	143150	136810	134390	129240	140910
O60934	O60934	20	20	20	Nibrin	NBN	Nibrin OS=Homo sapiens OX=9606 GN=NBN PE=1 SV=1	1	20	20	20	20	20	20	32.4	32.4	32.4	84.958	754	754	890280	973510	882890	888940	826270	971850	921130	876410	935470	1066700
O60942	O60942	18	18	18	mRNA-capping enzyme;Polynucleotide 5-triphosphatase;mRNA guanylyltransferase	RNGTT	mRNA-capping enzyme OS=Homo sapiens OX=9606 GN=RNGTT PE=1 SV=1	1	18	18	18	18	18	18	36.7	36.7	36.7	68.556	597	597	960800	1032400	897420	878910	850610	948400	954050	903380	926510	995050
O75027	O75027	10	10	10	ATP-binding cassette sub-family B member 7, mitochondrial	ABCB7	ATP-binding cassette sub-family B member 7, mitochondrial OS=Homo sapiens OX=9606 GN=ABCB7 PE=1 SV=2	1	10	10	10	10	10	10	14.4	14.4	14.4	82.64	752	752	603450	574260	489640	504560	543710	589930	525050	554170	621600	622430
O75030	O75030	5	1	1	Microphthalmia-associated transcription factor	MITF	Microphthalmia-associated transcription factor OS=Homo sapiens OX=9606 GN=MITF PE=1 SV=2	1	5	1	1	5	1	1	5.9	1.5	1.5	58.795	526	526	5148.7	5087.8	6823.8	4488.3	4094.1	4007	5142.8	4809.6	4368.2	5898
O75037	O75037	3	3	2	Kinesin-like protein KIF21B	KIF21B	Kinesin-like protein KIF21B OS=Homo sapiens OX=9606 GN=KIF21B PE=1 SV=2	1	3	3	2	3	3	2	2.6	2.6	1.9	182.66	1637	1637	33862	31005	33876	30899	30445	32697	29193	29030	29472	37193
O75044;P0DJJ0;P0DMP2	O75044	21;8;7	21;8;7	20;8;7	SLIT-ROBO Rho GTPase-activating protein 2	SRGAP2	SLIT-ROBO Rho GTPase-activating protein 2 OS=Homo sapiens OX=9606 GN=SRGAP2 PE=1 SV=3	3	21	21	20	21	21	20	28.4	28.4	27.3	120.87	1071	1071;459;458	906140	930060	875330	876890	847480	961810	893780	867850	845020	908910
O75063	O75063	4	4	4	Glycosaminoglycan xylosylkinase	FAM20B	Glycosaminoglycan xylosylkinase OS=Homo sapiens OX=9606 GN=FAM20B PE=1 SV=1	1	4	4	4	4	4	4	11.5	11.5	11.5	46.432	409	409	93822	89121	90960	87218	86341	95825	95570	86595	94805	99859
O75064	O75064	7	7	7	DENN domain-containing protein 4B	DENND4B	DENN domain-containing protein 4B OS=Homo sapiens OX=9606 GN=DENND4B PE=1 SV=4	1	7	7	7	7	7	7	5.5	5.5	5.5	163.84	1496	1496	120460	114630	112310	125430	114460	124820	125070	110070	113970	128080
O75081;Q06455	O75081	5;1	5;1	4;0	Protein CBFA2T3	CBFA2T3	Protein CBFA2T3 OS=Homo sapiens OX=9606 GN=CBFA2T3 PE=1 SV=2	2	5	5	4	5	5	4	8.3	8.3	7.2	71.191	653	653;604	94522	86680	101440	102670	88590	107830	101060	98477	88026	106690
O75083	O75083	26	26	26	WD repeat-containing protein 1	WDR1	WD repeat-containing protein 1 OS=Homo sapiens OX=9606 GN=WDR1 PE=1 SV=4	1	26	26	26	26	26	26	54.6	54.6	54.6	66.193	606	606	8288200	8833400	7826900	7882300	7721600	8538000	8416100	8109600	8022900	8582600
O75113	O75113	6	6	6	NEDD4-binding protein 1	N4BP1	NEDD4-binding protein 1 OS=Homo sapiens OX=9606 GN=N4BP1 PE=1 SV=4	1	6	6	6	6	6	6	6.9	6.9	6.9	100.38	896	896	107010	111060	118710	119190	107070	127550	128310	113410	105720	109720
O75116	O75116	36	32	32	Rho-associated protein kinase 2	ROCK2	Rho-associated protein kinase 2 OS=Homo sapiens OX=9606 GN=ROCK2 PE=1 SV=4	1	36	32	32	36	32	32	33.4	30	30	160.9	1388	1388	1415100	1448200	1447500	1413700	1359200	1567800	1459400	1408900	1408400	1486200
O75122	O75122	31	31	29	CLIP-associating protein 2	CLASP2	CLIP-associating protein 2 OS=Homo sapiens OX=9606 GN=CLASP2 PE=1 SV=3	1	31	31	29	31	31	29	31.6	31.6	30.4	141.06	1294	1294	1282500	1289900	1115800	1204500	1205600	1402200	1240700	1261000	1320700	1339600
O75123	O75123	2	1	1	Zinc finger protein 623	ZNF623	Zinc finger protein 623 OS=Homo sapiens OX=9606 GN=ZNF623 PE=1 SV=2	1	2	1	1	2	1	1	5.8	3	3	61.392	536	536	3674	6380	3911.5	4421.7	5307.3	4728.4	6075.8	5922.4	5562.2	4416
O75127	O75127	5	5	5	Pentatricopeptide repeat-containing protein 1, mitochondrial	PTCD1	Pentatricopeptide repeat-containing protein 1, mitochondrial OS=Homo sapiens OX=9606 GN=PTCD1 PE=1 SV=2	1	5	5	5	5	5	5	9.6	9.6	9.6	78.855	700	700	148840	146260	149350	147940	137840	161070	143650	138520	146720	170340
O75131;Q96A23;O95741;Q9UBL6	O75131	13;1;1;1	13;1;1;1	12;0;0;0	Copine-3	CPNE3	Copine-3 OS=Homo sapiens OX=9606 GN=CPNE3 PE=1 SV=1	4	13	13	12	13	13	12	29.8	29.8	28.1	60.13	537	537;557;557;633	609470	637030	593350	600570	594430	666280	648870	609300	627900	664930
O75132	O75132	1	1	1	Zinc finger BED domain-containing protein 4	ZBED4	Zinc finger BED domain-containing protein 4 OS=Homo sapiens OX=9606 GN=ZBED4 PE=1 SV=2	1	1	1	1	1	1	1	0.6	0.6	0.6	130.32	1171	1171	41606	46487	42233	47035	49307	54057	47585	48774	52476	58538
O75140	O75140	2	2	2	DEP domain-containing protein 5	DEPDC5	GATOR complex protein DEPDC5 OS=Homo sapiens OX=9606 GN=DEPDC5 PE=1 SV=2	1	2	2	2	2	2	2	1.4	1.4	1.4	181.26	1603	1603	23694	25220	18506	19636	19584	23385	23261	23159	20920	23005
O75143	O75143	9	9	9	Autophagy-related protein 13	ATG13	Autophagy-related protein 13 OS=Homo sapiens OX=9606 GN=ATG13 PE=1 SV=1	1	9	9	9	9	9	9	20.7	20.7	20.7	56.571	517	517	733480	761990	704710	709260	716220	809030	767160	711870	723340	806990
O75144	O75144	3	3	3	ICOS ligand	ICOSLG	ICOS ligand OS=Homo sapiens OX=9606 GN=ICOSLG PE=1 SV=2	1	3	3	3	3	3	3	12.3	12.3	12.3	33.348	302	302	126190	137860	118520	96979	105760	126470	118120	120830	126710	157080
O75146	O75146	15	13	13	Huntingtin-interacting protein 1-related protein	HIP1R	Huntingtin-interacting protein 1-related protein OS=Homo sapiens OX=9606 GN=HIP1R PE=1 SV=2	1	15	13	13	15	13	13	19.8	17.5	17.5	119.39	1068	1068	252320	255970	247880	248550	239030	259230	256380	244990	250590	267980
O75147	O75147	4	4	4	Obscurin-like protein 1	OBSL1	Obscurin-like protein 1 OS=Homo sapiens OX=9606 GN=OBSL1 PE=1 SV=4	1	4	4	4	4	4	4	3.5	3.5	3.5	206.94	1896	1896	40373	42390	37278	37590	39352	44294	42215	39967	37629	40670
O75150	O75150	30	28	28	E3 ubiquitin-protein ligase BRE1B	RNF40	E3 ubiquitin-protein ligase BRE1B OS=Homo sapiens OX=9606 GN=RNF40 PE=1 SV=5	1	30	28	28	30	28	28	30.4	28.8	28.8	113.68	1001	1001	1643300	1658100	1741200	1728200	1522900	1754800	1751600	1656600	1593000	1821000
O75151	O75151	2	2	2	Lysine-specific demethylase PHF2	PHF2	Lysine-specific demethylase PHF2 OS=Homo sapiens OX=9606 GN=PHF2 PE=1 SV=4	1	2	2	2	2	2	2	1.5	1.5	1.5	120.77	1096	1096	179850	165850	163150	169770	144400	183870	160500	159960	179730	181570
O75152;A0A1B0GTU1	O75152	18;7	18;7	18;7	Zinc finger CCCH domain-containing protein 11A	ZC3H11A	Zinc finger CCCH domain-containing protein 11A OS=Homo sapiens OX=9606 GN=ZC3H11A PE=1 SV=3	2	18	18	18	18	18	18	29.5	29.5	29.5	89.13	810	810;805	606530	606220	601320	611020	529890	716410	595940	569580	689790	645410
O75153;Q9Y5I4	O75153	41;1	41;1	41;1	Clustered mitochondria protein homolog	CLUH	Clustered mitochondria protein homolog OS=Homo sapiens OX=9606 GN=CLUH PE=1 SV=2	2	41	41	41	41	41	41	44.2	44.2	44.2	146.67	1309	1309;1007	4605000	4626000	4159800	4232600	4128800	4758000	4505000	4230600	4417200	4530200
O75154	O75154	4	4	4	Rab11 family-interacting protein 3	RAB11FIP3	Rab11 family-interacting protein 3 OS=Homo sapiens OX=9606 GN=RAB11FIP3 PE=1 SV=1	1	4	4	4	4	4	4	4.5	4.5	4.5	82.439	756	756	76849	82798	70902	74767	65371	84076	81304	69926	78207	86995
O75157;Q15714	O75157;Q15714	5;3	3;1	3;1	TSC22 domain family protein 2;TSC22 domain family protein 1	TSC22D2;TSC22D1	TSC22 domain family protein 2 OS=Homo sapiens OX=9606 GN=TSC22D2 PE=1 SV=3;TSC22 domain family protein 1 OS=Homo sapiens OX=9606 GN=TSC22D1 PE=1 SV=3	2	5	3	3	5	3	3	4	2.8	2.8	79.227	780	780;1073	28508	27924	31000	30579	28036	34305	27925	29363	26402	27622
O75164	O75164	7	7	7	Lysine-specific demethylase 4A	KDM4A	Lysine-specific demethylase 4A OS=Homo sapiens OX=9606 GN=KDM4A PE=1 SV=2	1	7	7	7	7	7	7	8.6	8.6	8.6	120.66	1064	1064	183210	193420	166200	165160	154480	173800	161360	166180	177850	183350
O75165	O75165	40	40	40	DnaJ homolog subfamily C member 13	DNAJC13	DnaJ homolog subfamily C member 13 OS=Homo sapiens OX=9606 GN=DNAJC13 PE=1 SV=5	1	40	40	40	40	40	40	22.2	22.2	22.2	254.41	2243	2243	1525300	1535500	1433200	1461500	1450700	1695600	1510200	1465100	1546800	1603000
O75167	O75167	6	6	6	Phosphatase and actin regulator 2	PHACTR2	Phosphatase and actin regulator 2 OS=Homo sapiens OX=9606 GN=PHACTR2 PE=1 SV=2	1	6	6	6	6	6	6	14.5	14.5	14.5	69.699	634	634	111680	110460	112530	105200	99014	117450	108750	107600	111950	111130
O75170	O75170	11	11	11	Serine/threonine-protein phosphatase 6 regulatory subunit 2	PPP6R2	Serine/threonine-protein phosphatase 6 regulatory subunit 2 OS=Homo sapiens OX=9606 GN=PPP6R2 PE=1 SV=2	1	11	11	11	11	11	11	15.7	15.7	15.7	104.94	966	966	228030	232590	224550	223590	210630	249330	232180	222040	228200	252950
O75175	O75175	15	15	15	CCR4-NOT transcription complex subunit 3	CNOT3	CCR4-NOT transcription complex subunit 3 OS=Homo sapiens OX=9606 GN=CNOT3 PE=1 SV=1	1	15	15	15	15	15	15	15.7	15.7	15.7	81.871	753	753	1220100	1213500	1255500	1229300	1132600	1292000	1281300	1231600	1194800	1276200
O75177	O75177	1	1	1	Calcium-responsive transactivator	SS18L1	Calcium-responsive transactivator OS=Homo sapiens OX=9606 GN=SS18L1 PE=1 SV=2	1	1	1	1	1	1	1	2.5	2.5	2.5	42.99	396	396	20146	18734	25105	17253	17285	20532	21140	17553	15089	17862
O75179	O75179	43	43	27	Ankyrin repeat domain-containing protein 17	ANKRD17	Ankyrin repeat domain-containing protein 17 OS=Homo sapiens OX=9606 GN=ANKRD17 PE=1 SV=3	1	43	43	27	43	43	27	20.8	20.8	13.8	274.25	2603	2603	1891000	1997000	1862000	1764300	1726500	1935700	1877900	1808900	1851600	1957200
O75182	O75182	4	4	4	Paired amphipathic helix protein Sin3b	SIN3B	Paired amphipathic helix protein Sin3b OS=Homo sapiens OX=9606 GN=SIN3B PE=1 SV=2	1	4	4	4	4	4	4	5.5	5.5	5.5	133.06	1162	1162	63755	66614	61585	62597	67003	82197	69880	66337	72397	70392
O75185	O75185	1	1	1	Calcium-transporting ATPase type 2C member 2	ATP2C2	Calcium-transporting ATPase type 2C member 2 OS=Homo sapiens OX=9606 GN=ATP2C2 PE=1 SV=3	1	1	1	1	1	1	1	2	2	2	103.17	946	946	31502	33296	29812	33152	28293	36260	31925	28770	29865	30449
O75190;Q8WWF6;Q7Z6W7	O75190;Q8WWF6	4;2;1	4;2;1	4;2;1	DnaJ homolog subfamily B member 6;DnaJ homolog subfamily B member 3	DNAJB6;DNAJB3	DnaJ homolog subfamily B member 6 OS=Homo sapiens OX=9606 GN=DNAJB6 PE=1 SV=2;DnaJ homolog subfamily B member 3 OS=Homo sapiens OX=9606 GN=DNAJB3 PE=1 SV=1	3	4	4	4	4	4	4	18.4	18.4	18.4	36.087	326	326;145;309	68872	79676	84634	72460	63060	85765	73733	71239	72956	82051
O75191	O75191	4	4	4	Xylulose kinase	XYLB	Xylulose kinase OS=Homo sapiens OX=9606 GN=XYLB PE=1 SV=3	1	4	4	4	4	4	4	8	8	8	58.382	536	536	135830	140820	135370	144430	123450	155670	144670	136430	133280	144800
O75208	O75208	7	7	7	Ubiquinone biosynthesis protein COQ9, mitochondrial	COQ9	Ubiquinone biosynthesis protein COQ9, mitochondrial OS=Homo sapiens OX=9606 GN=COQ9 PE=1 SV=1	1	7	7	7	7	7	7	35.8	35.8	35.8	35.509	318	318	410880	445070	383240	398640	402300	452040	426860	423300	421210	462700
O75223	O75223	10	10	10	Gamma-glutamylcyclotransferase	GGCT	Gamma-glutamylcyclotransferase OS=Homo sapiens OX=9606 GN=GGCT PE=1 SV=1	1	10	10	10	10	10	10	73.4	73.4	73.4	21.007	188	188	2042400	2148600	1992900	1918500	1944000	2140300	2099900	2011200	1993900	2107900
O75251	O75251	4	4	4	NADH dehydrogenase [ubiquinone] iron-sulfur protein 7, mitochondrial	NDUFS7	NADH dehydrogenase [ubiquinone] iron-sulfur protein 7, mitochondrial OS=Homo sapiens OX=9606 GN=NDUFS7 PE=1 SV=3	1	4	4	4	4	4	4	18.8	18.8	18.8	23.563	213	213	626500	639330	580520	584670	570650	617760	600980	589410	612990	642370
O75290;Q9Y6R6	O75290;Q9Y6R6	1;1	1;1	1;1	Zinc finger protein 780A;Zinc finger protein 780B	ZNF780A;ZNF780B	Zinc finger protein 780A OS=Homo sapiens OX=9606 GN=ZNF780A PE=2 SV=3;Zinc finger protein 780B OS=Homo sapiens OX=9606 GN=ZNF780B PE=2 SV=1	2	1	1	1	1	1	1	1.2	1.2	1.2	74.53	641	641;833	9191.9	7536.3	10916	7325.4	9710.1	9827.3	8786.4	7931	8367.9	8894.7
O75298	O75298	2	2	2	Reticulon-2	RTN2	Reticulon-2 OS=Homo sapiens OX=9606 GN=RTN2 PE=1 SV=1	1	2	2	2	2	2	2	3.1	3.1	3.1	59.263	545	545	56177	46938	51479	53876	54636	63532	57241	55669	58798	58315
O75306	O75306	20	20	20	NADH dehydrogenase [ubiquinone] iron-sulfur protein 2, mitochondrial	NDUFS2	NADH dehydrogenase [ubiquinone] iron-sulfur protein 2, mitochondrial OS=Homo sapiens OX=9606 GN=NDUFS2 PE=1 SV=2	1	20	20	20	20	20	20	56.2	56.2	56.2	52.545	463	463	2470100	2576400	2185900	2280600	2286900	2623000	2453300	2397700	2420300	2615900
O75312	O75312	14	14	14	Zinc finger protein ZPR1	ZPR1	Zinc finger protein ZPR1 OS=Homo sapiens OX=9606 GN=ZPR1 PE=1 SV=1	1	14	14	14	14	14	14	42.3	42.3	42.3	50.925	459	459	1258500	1270700	1245500	1183800	1070300	1305300	1244900	1172400	1190700	1276100
O75317;P62068	O75317;P62068	3;2	3;2	3;2	Ubiquitin carboxyl-terminal hydrolase 12;Ubiquitin carboxyl-terminal hydrolase 46	USP12;USP46	Ubiquitin carboxyl-terminal hydrolase 12 OS=Homo sapiens OX=9606 GN=USP12 PE=1 SV=2;Ubiquitin carboxyl-terminal hydrolase 46 OS=Homo sapiens OX=9606 GN=USP46 PE=1 SV=1	2	3	3	3	3	3	3	10.5	10.5	10.5	42.857	370	370;366	7652.5	11057	8280.5	7953.3	9016.2	9330.2	9151.1	12236	9722.4	8619.7
O75319	O75319	4	4	4	RNA/RNP complex-1-interacting phosphatase	DUSP11	RNA/RNP complex-1-interacting phosphatase OS=Homo sapiens OX=9606 GN=DUSP11 PE=1 SV=2	1	4	4	4	4	4	4	15.9	15.9	15.9	43.71	377	377	103300	111670	102340	95383	100150	98322	101980	102510	108000	109290
O75323	O75323	6	6	6	Protein NipSnap homolog 2	GBAS	Protein NipSnap homolog 2 OS=Homo sapiens OX=9606 GN=NIPSNAP2 PE=1 SV=1	1	6	6	6	6	6	6	22	22	22	33.742	286	286	724540	800830	652820	667710	715170	733100	743890	716850	743780	785400
O75330	O75330	11	11	11	Hyaluronan mediated motility receptor	HMMR	Hyaluronan mediated motility receptor OS=Homo sapiens OX=9606 GN=HMMR PE=1 SV=2	1	11	11	11	11	11	11	18.6	18.6	18.6	84.099	724	724	176770	188120	208920	198920	188060	217880	204620	198670	193490	205980
O75340	O75340	11	11	11	Programmed cell death protein 6	PDCD6	Programmed cell death protein 6 OS=Homo sapiens OX=9606 GN=PDCD6 PE=1 SV=1	1	11	11	11	11	11	11	75.9	75.9	75.9	21.868	191	191	2309200	2423500	2169900	2161400	2133900	2405400	2330200	2314400	2301900	2395700
O75346;P35789	O75346;P35789	1;1	1;1	1;1	Zinc finger protein 253;Zinc finger protein 93	ZNF253;ZNF93	Zinc finger protein 253 OS=Homo sapiens OX=9606 GN=ZNF253 PE=2 SV=2;Zinc finger protein 93 OS=Homo sapiens OX=9606 GN=ZNF93 PE=2 SV=4	2	1	1	1	1	1	1	2	2	2	57.602	499	499;620	45888	41353	34745	36742	39006	44682	41272	38128	45892	45222
O75347	O75347	13	13	13	Tubulin-specific chaperone A	TBCA	Tubulin-specific chaperone A OS=Homo sapiens OX=9606 GN=TBCA PE=1 SV=3	1	13	13	13	13	13	13	63.9	63.9	63.9	12.855	108	108	7078700	7548900	6862000	6670900	6363400	7092500	6903200	6773000	6749600	7227600
O75348	O75348	2	2	2	V-type proton ATPase subunit G 1	ATP6V1G1	V-type proton ATPase subunit G 1 OS=Homo sapiens OX=9606 GN=ATP6V1G1 PE=1 SV=3	1	2	2	2	2	2	2	16.9	16.9	16.9	13.757	118	118	279710	267230	225190	224010	211690	275160	263020	261990	269990	263560
O75351	O75351	18	18	14	Vacuolar protein sorting-associated protein 4B	VPS4B	Vacuolar protein sorting-associated protein 4B OS=Homo sapiens OX=9606 GN=VPS4B PE=1 SV=2	1	18	18	14	18	18	14	51.8	51.8	43.9	49.301	444	444	2266900	2472900	2280900	2212700	2156500	2247800	2319900	2187300	2322100	2408400
O75352	O75352	2	2	2	Mannose-P-dolichol utilization defect 1 protein	MPDU1	Mannose-P-dolichol utilization defect 1 protein OS=Homo sapiens OX=9606 GN=MPDU1 PE=1 SV=2	1	2	2	2	2	2	2	9.7	9.7	9.7	26.638	247	247	0	0	0	0	0	0	0	0	0	0
O75362	O75362	4	4	4	Zinc finger protein 217	ZNF217	Zinc finger protein 217 OS=Homo sapiens OX=9606 GN=ZNF217 PE=1 SV=1	1	4	4	4	4	4	4	4.1	4.1	4.1	115.27	1048	1048	54202	61679	50444	61081	55715	62118	54877	69062	64349	57685
O75365	O75365	1	1	1	Protein tyrosine phosphatase type IVA 3	PTP4A3	Protein tyrosine phosphatase type IVA 3 OS=Homo sapiens OX=9606 GN=PTP4A3 PE=1 SV=2	1	1	1	1	1	1	1	11	11	11	19.535	173	173	1850.9	3855.1	1787.2	2174.8	3292.2	4157.2	1873.8	1599.8	3071.3	2641.4
O75367	O75367	13	13	13	Core histone macro-H2A.1	H2AFY	Core histone macro-H2A.1 OS=Homo sapiens OX=9606 GN=H2AFY PE=1 SV=4	1	13	13	13	13	13	13	36.3	36.3	36.3	39.617	372	372	4149300	4046500	3227300	3756700	3727600	4148300	4038800	3879700	4245100	4101400
O75368	O75368	9	9	9	SH3 domain-binding glutamic acid-rich-like protein	SH3BGRL	SH3 domain-binding glutamic acid-rich-like protein OS=Homo sapiens OX=9606 GN=SH3BGRL PE=1 SV=1	1	9	9	9	9	9	9	78.9	78.9	78.9	12.774	114	114	3383000	3642200	3523200	3311000	3278200	3412700	3713600	3431100	3175800	3425900
O75369	O75369	118	118	104	Filamin-B	FLNB	Filamin-B OS=Homo sapiens OX=9606 GN=FLNB PE=1 SV=2	1	118	118	104	118	118	104	59.3	59.3	54.5	278.16	2602	2602	24914000	25115000	23553000	23059000	22358000	25318000	24598000	23101000	24074000	25685000
O75376;Q9H4R4	O75376	37;1	37;1	35;1	Nuclear receptor corepressor 1	NCOR1	Nuclear receptor corepressor 1 OS=Homo sapiens OX=9606 GN=NCOR1 PE=1 SV=2	2	37	37	35	37	37	35	18	18	17.4	270.21	2440	2440;102	1337400	1397400	1353600	1277200	1200200	1411000	1349600	1295800	1270800	1376800
O75380	O75380	9	9	9	NADH dehydrogenase [ubiquinone] iron-sulfur protein 6, mitochondrial	NDUFS6	NADH dehydrogenase [ubiquinone] iron-sulfur protein 6, mitochondrial OS=Homo sapiens OX=9606 GN=NDUFS6 PE=1 SV=1	1	9	9	9	9	9	9	61.3	61.3	61.3	13.711	124	124	1434700	1478300	1355500	1331400	1286500	1456100	1368800	1402800	1342600	1439900
O75381	O75381	9	9	9	Peroxisomal membrane protein PEX14	PEX14	Peroxisomal membrane protein PEX14 OS=Homo sapiens OX=9606 GN=PEX14 PE=1 SV=1	1	9	9	9	9	9	9	22.3	22.3	22.3	41.236	377	377	483550	507920	464660	458540	457730	512300	481900	470390	509650	527060
O75385	O75385	2	2	2	Serine/threonine-protein kinase ULK1	ULK1	Serine/threonine-protein kinase ULK1 OS=Homo sapiens OX=9606 GN=ULK1 PE=1 SV=2	1	2	2	2	2	2	2	1.9	1.9	1.9	112.63	1050	1050	7686.6	9343.3	10150	8531.6	8339.2	10196	11710	9482	8058.2	10122
O75387	O75387	3	3	3	Large neutral amino acids transporter small subunit 3	SLC43A1	Large neutral amino acids transporter small subunit 3 OS=Homo sapiens OX=9606 GN=SLC43A1 PE=1 SV=1	1	3	3	3	3	3	3	6.1	6.1	6.1	61.476	559	559	117180	116900	107990	100680	113920	119750	100850	89483	118030	114370
O75390	O75390	20	20	20	Citrate synthase, mitochondrial	CS	Citrate synthase, mitochondrial OS=Homo sapiens OX=9606 GN=CS PE=1 SV=2	1	20	20	20	20	20	20	46.6	46.6	46.6	51.712	466	466	11888000	11918000	10780000	11203000	10817000	12183000	11585000	11271000	11117000	11624000
O75391	O75391	10	10	10	Sperm-associated antigen 7	SPAG7	Sperm-associated antigen 7 OS=Homo sapiens OX=9606 GN=SPAG7 PE=1 SV=2	1	10	10	10	10	10	10	42.3	42.3	42.3	26.034	227	227	802200	811610	831340	793770	799730	886330	859080	841120	793150	852460
O75394	O75394	2	2	2	39S ribosomal protein L33, mitochondrial	MRPL33	39S ribosomal protein L33, mitochondrial OS=Homo sapiens OX=9606 GN=MRPL33 PE=1 SV=1	1	2	2	2	2	2	2	38.5	38.5	38.5	7.6191	65	65	82305	88865	90623	76130	71857	88523	73997	82081	87007	98780
O75396	O75396	9	9	9	Vesicle-trafficking protein SEC22b	SEC22B	Vesicle-trafficking protein SEC22b OS=Homo sapiens OX=9606 GN=SEC22B PE=1 SV=4	1	9	9	9	9	9	9	44.7	44.7	44.7	24.593	215	215	1818500	1781500	1392800	1502500	1663900	1857700	1663900	1674600	1919600	1760400
O75398	O75398	4	4	4	Deformed epidermal autoregulatory factor 1 homolog	DEAF1	Deformed epidermal autoregulatory factor 1 homolog OS=Homo sapiens OX=9606 GN=DEAF1 PE=1 SV=1	1	4	4	4	4	4	4	7.6	7.6	7.6	59.327	565	565	261210	261220	163210	201720	254280	268970	248920	255480	228870	212900
O75400;Q6NWY9	O75400	24;3	24;3	24;3	Pre-mRNA-processing factor 40 homolog A	PRPF40A	Pre-mRNA-processing factor 40 homolog A OS=Homo sapiens OX=9606 GN=PRPF40A PE=1 SV=2	2	24	24	24	24	24	24	25.4	25.4	25.4	108.8	957	957;871	3607500	3661400	3404900	3454100	3311200	3775100	3680100	3589800	3389700	3572000
O75410	O75410	26	26	22	Transforming acidic coiled-coil-containing protein 1	TACC1	Transforming acidic coiled-coil-containing protein 1 OS=Homo sapiens OX=9606 GN=TACC1 PE=1 SV=2	1	26	26	22	26	26	22	40	40	36.6	87.793	805	805	1450200	1531000	1426700	1416600	1384500	1599300	1464600	1405800	1516100	1588300
O75414	O75414	2	2	2	Nucleoside diphosphate kinase 6	NME6	Nucleoside diphosphate kinase 6 OS=Homo sapiens OX=9606 GN=NME6 PE=1 SV=3	1	2	2	2	2	2	2	11.3	11.3	11.3	21.142	186	186	67843	68784	85782	71092	67150	83756	70620	68737	70451	82495
O75419	O75419	6	6	6	Cell division control protein 45 homolog	CDC45	Cell division control protein 45 homolog OS=Homo sapiens OX=9606 GN=CDC45 PE=1 SV=1	1	6	6	6	6	6	6	12.9	12.9	12.9	65.568	566	566	258460	267950	228830	244070	232840	255890	257920	244440	232880	246710
O75420	O75420	7	7	7	PERQ amino acid-rich with GYF domain-containing protein 1	GIGYF1	GRB10-interacting GYF protein 1 OS=Homo sapiens OX=9606 GN=GIGYF1 PE=1 SV=2	1	7	7	7	7	7	7	10.6	10.6	10.6	114.6	1035	1035	130190	139140	128660	130670	127100	144060	131790	130460	129370	145870
O75427	O75427	20	20	20	Leucine-rich repeat and calponin homology domain-containing protein 4	LRCH4	Leucine-rich repeat and calponin homology domain-containing protein 4 OS=Homo sapiens OX=9606 GN=LRCH4 PE=1 SV=2	1	20	20	20	20	20	20	43.3	43.3	43.3	73.449	683	683	923270	940010	827270	840440	858200	970810	901810	918970	861050	935270
O75431	O75431	7	7	7	Metaxin-2	MTX2	Metaxin-2 OS=Homo sapiens OX=9606 GN=MTX2 PE=1 SV=1	1	7	7	7	7	7	7	29.7	29.7	29.7	29.763	263	263	328450	326890	284810	310420	308030	329130	323540	312850	319250	343320
O75436	O75436	15	15	14	Vacuolar protein sorting-associated protein 26A	VPS26A	Vacuolar protein sorting-associated protein 26A OS=Homo sapiens OX=9606 GN=VPS26A PE=1 SV=2	1	15	15	14	15	15	14	59	59	56.9	38.169	327	327	2620200	2723400	2600800	2655600	2462300	2854700	2792500	2609700	2591700	2821200
O75438	O75438	2	2	2	NADH dehydrogenase [ubiquinone] 1 beta subcomplex subunit 1	NDUFB1	NADH dehydrogenase [ubiquinone] 1 beta subcomplex subunit 1 OS=Homo sapiens OX=9606 GN=NDUFB1 PE=1 SV=1	1	2	2	2	2	2	2	20.7	20.7	20.7	6.9611	58	58	320830	303240	233300	262410	271610	307360	291390	293780	308620	336010
O75439	O75439	21	20	19	Mitochondrial-processing peptidase subunit beta	PMPCB	Mitochondrial-processing peptidase subunit beta OS=Homo sapiens OX=9606 GN=PMPCB PE=1 SV=2	1	21	20	19	21	20	19	49.9	48.5	47	54.366	489	489	2866600	2988800	2495600	2463800	2479500	2710800	2744400	2609000	2725700	2987800
O75446	O75446	6	6	6	Histone deacetylase complex subunit SAP30	SAP30	Histone deacetylase complex subunit SAP30 OS=Homo sapiens OX=9606 GN=SAP30 PE=1 SV=1	1	6	6	6	6	6	6	25	25	25	23.306	220	220	221650	224220	234770	212300	208580	226190	226590	234190	221810	235500
O75448	O75448	12	12	12	Mediator of RNA polymerase II transcription subunit 24	MED24	Mediator of RNA polymerase II transcription subunit 24 OS=Homo sapiens OX=9606 GN=MED24 PE=1 SV=1	1	12	12	12	12	12	12	16	16	16	110.3	989	989	358980	360200	327180	353120	343920	367470	377990	344220	358750	480650
O75449;Q9BW62	O75449	8;1	8;1	8;1	Katanin p60 ATPase-containing subunit A1	KATNA1	Katanin p60 ATPase-containing subunit A1 OS=Homo sapiens OX=9606 GN=KATNA1 PE=1 SV=1	2	8	8	8	8	8	8	18.5	18.5	18.5	55.964	491	491;490	291430	290500	286590	277550	257540	316200	289860	267570	287560	297810
O75475	O75475	17	16	16	PC4 and SFRS1-interacting protein	PSIP1	PC4 and SFRS1-interacting protein OS=Homo sapiens OX=9606 GN=PSIP1 PE=1 SV=1	1	17	16	16	17	16	16	35.3	33.8	33.8	60.103	530	530	1374000	1401100	1374700	1264800	1233400	1463800	1293500	1290000	1577600	1494700
O75477	O75477	17	17	14	Erlin-1	ERLIN1	Erlin-1 OS=Homo sapiens OX=9606 GN=ERLIN1 PE=1 SV=1	1	17	17	14	17	17	14	54.6	54.6	49.1	38.925	346	346	2710600	2736100	2022800	2172300	2537800	2756000	2349200	2695200	2963800	2893300
O75489	O75489	17	17	17	NADH dehydrogenase [ubiquinone] iron-sulfur protein 3, mitochondrial	NDUFS3	NADH dehydrogenase [ubiquinone] iron-sulfur protein 3, mitochondrial OS=Homo sapiens OX=9606 GN=NDUFS3 PE=1 SV=1	1	17	17	17	17	17	17	58.3	58.3	58.3	30.241	264	264	1801600	1934500	1908200	1939800	1779000	2180600	2089600	1977200	1839300	2025700
O75494;Q8WXF0	O75494	12;3	12;3	12;3	Serine/arginine-rich splicing factor 10	SRSF10	Serine/arginine-rich splicing factor 10 OS=Homo sapiens OX=9606 GN=SRSF10 PE=1 SV=1	2	12	12	12	12	12	12	34.4	34.4	34.4	31.3	262	262;261	2648000	2785500	2592300	2550500	2486600	2872400	2689900	2624200	2632100	2875900
O75496	O75496	5	5	5	Geminin	GMNN	Geminin OS=Homo sapiens OX=9606 GN=GMNN PE=1 SV=1	1	5	5	5	5	5	5	31.1	31.1	31.1	23.565	209	209	635010	675700	659030	648660	604630	713090	685470	674810	665400	663950
O75503	O75503	6	6	6	Ceroid-lipofuscinosis neuronal protein 5	CLN5	Ceroid-lipofuscinosis neuronal protein 5 OS=Homo sapiens OX=9606 GN=CLN5 PE=1 SV=2	1	6	6	6	6	6	6	19.8	19.8	19.8	41.496	358	358	168790	188500	181520	182690	175510	195600	176900	188040	182810	204490
O75506	O75506	3	3	3	Heat shock factor-binding protein 1	HSBP1	Heat shock factor-binding protein 1 OS=Homo sapiens OX=9606 GN=HSBP1 PE=1 SV=1	1	3	3	3	3	3	3	72.4	72.4	72.4	8.5435	76	76	84474	83753	76570	90133	82402	79874	96896	94015	86296	90585
O75525	O75525	2	1	1	KH domain-containing, RNA-binding, signal transduction-associated protein 3	KHDRBS3	KH domain-containing, RNA-binding, signal transduction-associated protein 3 OS=Homo sapiens OX=9606 GN=KHDRBS3 PE=1 SV=1	1	2	1	1	2	1	1	4.9	2.3	2.3	38.799	346	346	158780	147820	118750	141590	121940	149940	130700	139080	138590	134530
O75528	O75528	3	3	3	Transcriptional adapter 3	TADA3	Transcriptional adapter 3 OS=Homo sapiens OX=9606 GN=TADA3 PE=1 SV=1	1	3	3	3	3	3	3	10.6	10.6	10.6	48.902	432	432	18321	20071	17185	23309	27146	18887	15063	15388	21526	27654
O75529	O75529	5	5	5	TAF5-like RNA polymerase II p300/CBP-associated factor-associated factor 65 kDa subunit 5L	TAF5L	TAF5-like RNA polymerase II p300/CBP-associated factor-associated factor 65 kDa subunit 5L OS=Homo sapiens OX=9606 GN=TAF5L PE=1 SV=1	1	5	5	5	5	5	5	9.5	9.5	9.5	66.155	589	589	94472	99615	88036	98069	92234	103470	101050	87459	97352	96642
O75530	O75530	15	15	15	Polycomb protein EED	EED	Polycomb protein EED OS=Homo sapiens OX=9606 GN=EED PE=1 SV=2	1	15	15	15	15	15	15	38.3	38.3	38.3	50.197	441	441	874500	890290	817950	837890	802780	930820	883420	849390	860600	977910
O75531	O75531	5	5	5	Barrier-to-autointegration factor;Barrier-to-autointegration factor, N-terminally processed	BANF1	Barrier-to-autointegration factor OS=Homo sapiens OX=9606 GN=BANF1 PE=1 SV=1	1	5	5	5	5	5	5	37.1	37.1	37.1	10.058	89	89	1593100	1981700	1249400	1465200	1615600	1602900	1627900	1440600	1871800	1529000
O75533	O75533	65	65	65	Splicing factor 3B subunit 1	SF3B1	Splicing factor 3B subunit 1 OS=Homo sapiens OX=9606 GN=SF3B1 PE=1 SV=3	1	65	65	65	65	65	65	58.2	58.2	58.2	145.83	1304	1304	9073100	9406800	8415100	8862500	8586300	9806500	9306500	8847700	9218700	9375100
O75534	O75534	43	43	43	Cold shock domain-containing protein E1	CSDE1	Cold shock domain-containing protein E1 OS=Homo sapiens OX=9606 GN=CSDE1 PE=1 SV=2	1	43	43	43	43	43	43	53.6	53.6	53.6	88.884	798	798	9777300	10194000	9510100	9358600	8931200	9924600	9957300	9443000	9754800	10106000
O75554	O75554	7	7	7	WW domain-binding protein 4	WBP4	WW domain-binding protein 4 OS=Homo sapiens OX=9606 GN=WBP4 PE=1 SV=1	1	7	7	7	7	7	7	18.4	18.4	18.4	42.506	376	376	594810	619530	572040	577670	503220	593390	587820	583260	545550	558400
O75558	O75558	1	1	1	Syntaxin-11	STX11	Syntaxin-11 OS=Homo sapiens OX=9606 GN=STX11 PE=1 SV=1	1	1	1	1	1	1	1	4.5	4.5	4.5	33.195	287	287	9763	12471	9359.6	7472.1	9648.1	9561.2	10967	8238.7	8952.8	8254.2
O75563	O75563	6	6	6	Src kinase-associated phosphoprotein 2	SKAP2	Src kinase-associated phosphoprotein 2 OS=Homo sapiens OX=9606 GN=SKAP2 PE=1 SV=1	1	6	6	6	6	6	6	24.5	24.5	24.5	41.216	359	359	287150	317030	313040	294380	277110	306520	300200	301460	274610	299250
O75569	O75569	11	11	11	Interferon-inducible double-stranded RNA-dependent protein kinase activator A	PRKRA	Interferon-inducible double-stranded RNA-dependent protein kinase activator A OS=Homo sapiens OX=9606 GN=PRKRA PE=1 SV=1	1	11	11	11	11	11	11	41.5	41.5	41.5	34.404	313	313	593400	628420	566630	581960	567470	618560	582400	583720	605760	640850
O75570	O75570	3	3	3	Peptide chain release factor 1, mitochondrial	MTRF1	Peptide chain release factor 1, mitochondrial OS=Homo sapiens OX=9606 GN=MTRF1 PE=1 SV=2	1	3	3	3	3	3	3	5.8	5.8	5.8	52.305	445	445	92112	86971	117260	111070	99839	112640	126380	107690	92749	109460
O75575	O75575	3	3	3	DNA-directed RNA polymerase III subunit RPC9	CRCP	DNA-directed RNA polymerase III subunit RPC9 OS=Homo sapiens OX=9606 GN=CRCP PE=1 SV=1	1	3	3	3	3	3	3	21.6	21.6	21.6	16.871	148	148	157370	154420	144280	138100	140480	158520	144620	139750	144970	148090
O75582	O75582	5	3	3	Ribosomal protein S6 kinase alpha-5	RPS6KA5	Ribosomal protein S6 kinase alpha-5 OS=Homo sapiens OX=9606 GN=RPS6KA5 PE=1 SV=1	1	5	3	3	5	3	3	6.1	4	4	89.864	802	802	51623	50245	47302	50627	46195	60643	52151	49738	55754	62809
O75586	O75586	6	6	6	Mediator of RNA polymerase II transcription subunit 6	MED6	Mediator of RNA polymerase II transcription subunit 6 OS=Homo sapiens OX=9606 GN=MED6 PE=1 SV=2	1	6	6	6	6	6	6	22.8	22.8	22.8	28.424	246	246	273390	255090	274240	265020	253320	286280	282450	285590	276370	295260
O75592	O75592	37	37	37	E3 ubiquitin-protein ligase MYCBP2	MYCBP2	E3 ubiquitin-protein ligase MYCBP2 OS=Homo sapiens OX=9606 GN=MYCBP2 PE=1 SV=4	1	37	37	37	37	37	37	9.7	9.7	9.7	513.63	4678	4678	706380	710890	680430	694080	664430	825920	734220	687100	788490	755300
O75600	O75600	2	2	2	2-amino-3-ketobutyrate coenzyme A ligase, mitochondrial	GCAT	2-amino-3-ketobutyrate coenzyme A ligase, mitochondrial OS=Homo sapiens OX=9606 GN=GCAT PE=1 SV=1	1	2	2	2	2	2	2	7.4	7.4	7.4	45.285	419	419	35862	32271	28998	29573	31431	34995	29731	28659	29261	35858
O75607	O75607	5	5	5	Nucleoplasmin-3	NPM3	Nucleoplasmin-3 OS=Homo sapiens OX=9606 GN=NPM3 PE=1 SV=3	1	5	5	5	5	5	5	47.2	47.2	47.2	19.343	178	178	340760	360500	375930	380720	354040	398610	415450	372860	346300	392070
O75608	O75608	7	7	7	Acyl-protein thioesterase 1	LYPLA1	Acyl-protein thioesterase 1 OS=Homo sapiens OX=9606 GN=LYPLA1 PE=1 SV=1	1	7	7	7	7	7	7	50.4	50.4	50.4	24.669	230	230	1751100	1917800	1634700	1664100	1631700	1789300	1756300	1714300	1733100	1819700
O75616	O75616	6	6	6	GTPase Era, mitochondrial	ERAL1	GTPase Era, mitochondrial OS=Homo sapiens OX=9606 GN=ERAL1 PE=1 SV=2	1	6	6	6	6	6	6	20.4	20.4	20.4	48.349	437	437	131370	125410	112650	108210	110350	130090	117440	119840	127370	129860
O75629	O75629	1	1	1	Protein CREG1	CREG1	Protein CREG1 OS=Homo sapiens OX=9606 GN=CREG1 PE=1 SV=1	1	1	1	1	1	1	1	9.5	9.5	9.5	24.074	220	220	2799.1	2665.2	3667.7	3602.3	5330.4	3513.5	3359.1	3172.2	3455.4	4264.5
O75643	O75643	93	93	93	U5 small nuclear ribonucleoprotein 200 kDa helicase	SNRNP200	U5 small nuclear ribonucleoprotein 200 kDa helicase OS=Homo sapiens OX=9606 GN=SNRNP200 PE=1 SV=2	1	93	93	93	93	93	93	49.9	49.9	49.9	244.5	2136	2136	15884000	15754000	14694000	15042000	14813000	16710000	16159000	15112000	15425000	16168000
O75648	O75648	8	8	8	Mitochondrial tRNA-specific 2-thiouridylase 1	TRMU	Mitochondrial tRNA-specific 2-thiouridylase 1 OS=Homo sapiens OX=9606 GN=TRMU PE=1 SV=2	1	8	8	8	8	8	8	20.7	20.7	20.7	47.744	421	421	175390	199590	186120	187370	179860	193540	185840	181150	187250	205640
O75663	O75663	9	9	9	TIP41-like protein	TIPRL	TIP41-like protein OS=Homo sapiens OX=9606 GN=TIPRL PE=1 SV=2	1	9	9	9	9	9	9	41.9	41.9	41.9	31.444	272	272	1152900	1217600	1127600	1138100	1068800	1201700	1177300	1088500	1133400	1163100
O75665	O75665	9	9	9	Oral-facial-digital syndrome 1 protein	OFD1	Oral-facial-digital syndrome 1 protein OS=Homo sapiens OX=9606 GN=OFD1 PE=1 SV=1	1	9	9	9	9	9	9	9.9	9.9	9.9	116.67	1012	1012	195360	195330	200500	189790	197180	213530	193290	197640	206100	214120
O75676	O75676	14	14	12	Ribosomal protein S6 kinase alpha-4	RPS6KA4	Ribosomal protein S6 kinase alpha-4 OS=Homo sapiens OX=9606 GN=RPS6KA4 PE=1 SV=1	1	14	14	12	14	14	12	18.8	18.8	16.6	85.605	772	772	377590	383090	343780	358580	353910	405670	361460	375340	397390	410600
O75683	O75683	11	11	11	Surfeit locus protein 6	SURF6	Surfeit locus protein 6 OS=Homo sapiens OX=9606 GN=SURF6 PE=1 SV=3	1	11	11	11	11	11	11	38.2	38.2	38.2	41.45	361	361	1061600	1089900	1049200	988850	924830	1040800	1056300	966760	975650	1049500
O75688	O75688	10	7	7	Protein phosphatase 1B	PPM1B	Protein phosphatase 1B OS=Homo sapiens OX=9606 GN=PPM1B PE=1 SV=1	1	10	7	7	10	7	7	29.6	23.2	23.2	52.642	479	479	123870	133770	122190	115280	114880	118060	113270	113680	116650	125720
O75689;Q9NPF8	O75689	9;1	9;1	9;1	Arf-GAP with dual PH domain-containing protein 1	ADAP1	Arf-GAP with dual PH domain-containing protein 1 OS=Homo sapiens OX=9606 GN=ADAP1 PE=1 SV=2	2	9	9	9	9	9	9	25.7	25.7	25.7	43.395	374	374;381	354180	369410	334850	335290	340860	360280	381660	353220	347170	400170
O75691	O75691	58	58	58	Small subunit processome component 20 homolog	UTP20	Small subunit processome component 20 homolog OS=Homo sapiens OX=9606 GN=UTP20 PE=1 SV=3	1	58	58	58	58	58	58	24	24	24	318.38	2785	2785	3051600	2968700	2170700	2682000	2711700	3234900	2760600	2666200	3163600	3018100
O75694	O75694	44	44	44	Nuclear pore complex protein Nup155	NUP155	Nuclear pore complex protein Nup155 OS=Homo sapiens OX=9606 GN=NUP155 PE=1 SV=1	1	44	44	44	44	44	44	41.2	41.2	41.2	155.2	1391	1391	4574000	4610200	4190700	4321900	4220200	4652800	4614600	4282300	4377100	4698100
O75695	O75695	10	10	10	Protein XRP2	RP2	Protein XRP2 OS=Homo sapiens OX=9606 GN=RP2 PE=1 SV=4	1	10	10	10	10	10	10	31.1	31.1	31.1	39.641	350	350	895770	949610	799480	820550	823980	913120	909720	898690	873840	902890
O75716	O75716	1	1	1	Serine/threonine-protein kinase 16	STK16	Serine/threonine-protein kinase 16 OS=Homo sapiens OX=9606 GN=STK16 PE=1 SV=4	1	1	1	1	1	1	1	4.6	4.6	4.6	34.656	305	305	5208.5	4249.1	2413.3	3030.1	4124.2	3716.5	2051.8	3063.1	3989.3	2513.3
O75717	O75717	27	27	27	WD repeat and HMG-box DNA-binding protein 1	WDHD1	WD repeat and HMG-box DNA-binding protein 1 OS=Homo sapiens OX=9606 GN=WDHD1 PE=1 SV=1	1	27	27	27	27	27	27	32.4	32.4	32.4	125.97	1129	1129	1535000	1616100	1528000	1494500	1467700	1616500	1607600	1531200	1528300	1630700
O75718	O75718	7	7	7	Cartilage-associated protein	CRTAP	Cartilage-associated protein OS=Homo sapiens OX=9606 GN=CRTAP PE=1 SV=1	1	7	7	7	7	7	7	19.5	19.5	19.5	46.561	401	401	217120	215710	207000	215680	215310	242130	234530	222050	207630	233740
O75746	O75746	12	7	7	Calcium-binding mitochondrial carrier protein Aralar1	SLC25A12	Calcium-binding mitochondrial carrier protein Aralar1 OS=Homo sapiens OX=9606 GN=SLC25A12 PE=1 SV=2	1	12	7	7	12	7	7	21.4	14.5	14.5	74.761	678	678	163410	164820	143370	143450	143410	167300	142790	153150	167800	172060
O75787	O75787	5	5	5	Renin receptor	ATP6AP2	Renin receptor OS=Homo sapiens OX=9606 GN=ATP6AP2 PE=1 SV=2	1	5	5	5	5	5	5	20.6	20.6	20.6	39.008	350	350	100750	102480	89064	101730	104650	118590	106570	107460	109670	109700
O75792	O75792	16	16	16	Ribonuclease H2 subunit A	RNASEH2A	Ribonuclease H2 subunit A OS=Homo sapiens OX=9606 GN=RNASEH2A PE=1 SV=2	1	16	16	16	16	16	16	55.9	55.9	55.9	33.395	299	299	2703700	2740600	2520700	2490500	2385300	2679100	2713600	2576500	2455300	2698200
O75794	O75794	12	12	12	Cell division cycle protein 123 homolog	CDC123	Cell division cycle protein 123 homolog OS=Homo sapiens OX=9606 GN=CDC123 PE=1 SV=1	1	12	12	12	12	12	12	44.9	44.9	44.9	39.134	336	336	873990	904810	777010	758080	763820	808400	815230	780000	827880	809070
O75808	O75808	10	10	10	Calpain-15	CAPN15	Calpain-15 OS=Homo sapiens OX=9606 GN=CAPN15 PE=1 SV=1	1	10	10	10	10	10	10	12.4	12.4	12.4	117.31	1086	1086	205310	193340	175380	181730	191040	202430	198720	199820	187810	203710
O75817	O75817	5	5	5	Ribonuclease P protein subunit p20	POP7	Ribonuclease P protein subunit p20 OS=Homo sapiens OX=9606 GN=POP7 PE=1 SV=2	1	5	5	5	5	5	5	30	30	30	15.651	140	140	193760	193820	212690	233010	199980	243930	223980	220950	194940	229830
O75818	O75818	7	7	7	Ribonuclease P protein subunit p40	RPP40	Ribonuclease P protein subunit p40 OS=Homo sapiens OX=9606 GN=RPP40 PE=1 SV=3	1	7	7	7	7	7	7	29.2	29.2	29.2	41.833	363	363	264480	267600	247250	249490	229490	261500	267440	237310	254230	273820
O75820	O75820	1	1	1	Zinc finger protein 189	ZNF189	Zinc finger protein 189 OS=Homo sapiens OX=9606 GN=ZNF189 PE=1 SV=2	1	1	1	1	1	1	1	2.4	2.4	2.4	72.975	626	626	4203.1	5145.2	4784.7	4178	5809.7	7973.3	4889.3	3395.2	3064.1	4896.7
O75821	O75821	18	18	18	Eukaryotic translation initiation factor 3 subunit G	EIF3G	Eukaryotic translation initiation factor 3 subunit G OS=Homo sapiens OX=9606 GN=EIF3G PE=1 SV=2	1	18	18	18	18	18	18	57.5	57.5	57.5	35.611	320	320	3754700	3719200	3799400	3555500	3313100	3826100	3689000	3524900	3643900	3906800
O75822	O75822	17	17	17	Eukaryotic translation initiation factor 3 subunit J	EIF3J	Eukaryotic translation initiation factor 3 subunit J OS=Homo sapiens OX=9606 GN=EIF3J PE=1 SV=2	1	17	17	17	17	17	17	58.1	58.1	58.1	29.062	258	258	3256000	3431400	3297100	3157400	2983000	3272000	3351300	3234400	3082900	3362300
O75828	O75828	5	2	2	Carbonyl reductase [NADPH] 3	CBR3	Carbonyl reductase [NADPH] 3 OS=Homo sapiens OX=9606 GN=CBR3 PE=1 SV=3	1	5	2	2	5	2	2	20.2	7.2	7.2	30.85	277	277	190460	203020	172990	183040	186230	186650	191750	164450	180470	204060
O75832	O75832	9	9	9	26S proteasome non-ATPase regulatory subunit 10	PSMD10	26S proteasome non-ATPase regulatory subunit 10 OS=Homo sapiens OX=9606 GN=PSMD10 PE=1 SV=1	1	9	9	9	9	9	9	50	50	50	24.428	226	226	1398300	1472500	1411800	1357500	1327500	1522300	1516000	1402700	1492000	1552400
O75843	O75843	1	1	1	AP-1 complex subunit gamma-like 2	AP1G2	AP-1 complex subunit gamma-like 2 OS=Homo sapiens OX=9606 GN=AP1G2 PE=1 SV=1	1	1	1	1	1	1	1	1.1	1.1	1.1	87.116	785	785	260000	242420	172490	211040	229120	297020	243610	246920	251660	262160
O75844	O75844	8	8	8	CAAX prenyl protease 1 homolog	ZMPSTE24	CAAX prenyl protease 1 homolog OS=Homo sapiens OX=9606 GN=ZMPSTE24 PE=1 SV=2	1	8	8	8	8	8	8	20	20	20	54.812	475	475	866430	848920	599240	653910	763620	900220	728950	772080	963440	875420
O75874	O75874	23	23	22	Isocitrate dehydrogenase [NADP] cytoplasmic	IDH1	Isocitrate dehydrogenase [NADP] cytoplasmic OS=Homo sapiens OX=9606 GN=IDH1 PE=1 SV=2	1	23	23	22	23	23	22	66.2	66.2	64	46.659	414	414	5508400	5916100	5208800	5343800	5083800	5567200	5650800	5451200	5121400	5456500
O75879	O75879	7	7	7	Glutamyl-tRNA(Gln) amidotransferase subunit B, mitochondrial	GATB	Glutamyl-tRNA(Gln) amidotransferase subunit B, mitochondrial OS=Homo sapiens OX=9606 GN=GATB PE=1 SV=1	1	7	7	7	7	7	7	22.3	22.3	22.3	61.863	557	557	285410	289830	291540	278760	260860	327640	313400	290110	278930	313460
O75880	O75880	6	6	6	Protein SCO1 homolog, mitochondrial	SCO1	Protein SCO1 homolog, mitochondrial OS=Homo sapiens OX=9606 GN=SCO1 PE=1 SV=1	1	6	6	6	6	6	6	25.2	25.2	25.2	33.814	301	301	693220	699750	560190	571070	579570	663030	608890	617540	700100	729240
O75882	O75882	3	3	3	Attractin	ATRN	Attractin OS=Homo sapiens OX=9606 GN=ATRN PE=1 SV=2	1	3	3	3	3	3	3	2.9	2.9	2.9	158.54	1429	1429	36712	38581	33098	33169	33354	38242	33542	32340	32277	39881
O75884	O75884	3	3	3	Putative hydrolase RBBP9	RBBP9	Putative hydrolase RBBP9 OS=Homo sapiens OX=9606 GN=RBBP9 PE=1 SV=2	1	3	3	3	3	3	3	24.2	24.2	24.2	21	186	186	175930	201140	138780	149060	162250	185000	180240	166120	179650	191400
O75886	O75886	9	9	8	Signal transducing adapter molecule 2	STAM2	Signal transducing adapter molecule 2 OS=Homo sapiens OX=9606 GN=STAM2 PE=1 SV=1	1	9	9	8	9	9	8	21.1	21.1	19.2	58.164	525	525	639160	681030	594720	633600	606610	690750	654530	656010	654490	722620
O75888	O75888	1	1	1	Tumor necrosis factor ligand superfamily member 13	TNFSF13	Tumor necrosis factor ligand superfamily member 13 OS=Homo sapiens OX=9606 GN=TNFSF13 PE=1 SV=1	1	1	1	1	1	1	1	4	4	4	27.433	250	250	18526	21233	22798	15933	18380	21974	16169	19345	20588	17983
O75891	O75891	8	2	2	Cytosolic 10-formyltetrahydrofolate dehydrogenase	ALDH1L1	Cytosolic 10-formyltetrahydrofolate dehydrogenase OS=Homo sapiens OX=9606 GN=ALDH1L1 PE=1 SV=2	1	8	2	2	8	2	2	8.4	3.1	3.1	98.828	902	902	118980	107530	116300	99655	106270	109940	101710	99490	98467	115000
O75896	O75896	1	1	1	Tumor suppressor candidate 2	TUSC2	Tumor suppressor candidate 2 OS=Homo sapiens OX=9606 GN=TUSC2 PE=1 SV=3	1	1	1	1	1	1	1	24.5	24.5	24.5	12.074	110	110	8911.3	7882.7	7631.8	9478.4	8987.5	8946.3	8556.8	7358	10919	9632.4
O75907	O75907	1	1	1	Diacylglycerol O-acyltransferase 1	DGAT1	Diacylglycerol O-acyltransferase 1 OS=Homo sapiens OX=9606 GN=DGAT1 PE=1 SV=2	1	1	1	1	1	1	1	3.9	3.9	3.9	55.278	488	488	25626	24794	23265	22433	23647	30936	26838	23489	28437	29288
O75909	O75909	6	6	6	Cyclin-K	CCNK	Cyclin-K OS=Homo sapiens OX=9606 GN=CCNK PE=1 SV=2	1	6	6	6	6	6	6	18.8	18.8	18.8	64.239	580	580	238520	231760	227370	242750	218050	259520	252480	225950	242700	248330
O75915	O75915	4	4	4	PRA1 family protein 3	ARL6IP5	PRA1 family protein 3 OS=Homo sapiens OX=9606 GN=ARL6IP5 PE=1 SV=1	1	4	4	4	4	4	4	23.4	23.4	23.4	21.614	188	188	891390	845460	695600	732110	840000	984710	832510	879050	1016200	894350
O75923;Q9NZM1	O75923	28;1	28;1	28;1	Dysferlin	DYSF	Dysferlin OS=Homo sapiens OX=9606 GN=DYSF PE=1 SV=1	2	28	28	28	28	28	28	19	19	19	237.29	2080	2080;2061	756910	778820	698880	678280	682750	775470	737700	702030	732900	781930
O75925	O75925	9	9	9	E3 SUMO-protein ligase PIAS1	PIAS1	E3 SUMO-protein ligase PIAS1 OS=Homo sapiens OX=9606 GN=PIAS1 PE=1 SV=2	1	9	9	9	9	9	9	21.4	21.4	21.4	71.835	651	651	127910	129210	126590	120930	117830	137240	121970	116110	123810	139830
O75934	O75934	13	13	13	Pre-mRNA-splicing factor SPF27	BCAS2	Pre-mRNA-splicing factor SPF27 OS=Homo sapiens OX=9606 GN=BCAS2 PE=1 SV=1	1	13	13	13	13	13	13	73.8	73.8	73.8	26.131	225	225	1540200	1672900	1551600	1499300	1444300	1581600	1567300	1517300	1492400	1654800
O75935	O75935	7	7	7	Dynactin subunit 3	DCTN3	Dynactin subunit 3 OS=Homo sapiens OX=9606 GN=DCTN3 PE=1 SV=1	1	7	7	7	7	7	7	33.3	33.3	33.3	21.119	186	186	748210	769910	697730	687340	666390	733240	736320	701520	708990	732790
O75937	O75937	12	12	12	DnaJ homolog subfamily C member 8	DNAJC8	DnaJ homolog subfamily C member 8 OS=Homo sapiens OX=9606 GN=DNAJC8 PE=1 SV=2	1	12	12	12	12	12	12	41.5	41.5	41.5	29.841	253	253	5176100	5343100	5288800	4877900	4623700	5288800	5035400	5014200	5145900	5448100
O75940	O75940	8	8	8	Survival of motor neuron-related-splicing factor 30	SMNDC1	Survival of motor neuron-related-splicing factor 30 OS=Homo sapiens OX=9606 GN=SMNDC1 PE=1 SV=1	1	8	8	8	8	8	8	46.2	46.2	46.2	26.711	238	238	696580	689570	811820	693230	638200	720270	690880	684540	697790	748130
O75943	O75943	4	4	4	Cell cycle checkpoint protein RAD17	RAD17	Cell cycle checkpoint protein RAD17 OS=Homo sapiens OX=9606 GN=RAD17 PE=1 SV=2	1	4	4	4	4	4	4	8.8	8.8	8.8	77.054	681	681	15443	16643	18766	18020	18755	17505	17869	17908	17729	15773
O75947	O75947	11	11	11	ATP synthase subunit d, mitochondrial	ATP5H	ATP synthase subunit d, mitochondrial OS=Homo sapiens OX=9606 GN=ATP5PD PE=1 SV=3	1	11	11	11	11	11	11	78.9	78.9	78.9	18.491	161	161	5407000	5072400	4389200	5212800	5402600	5890700	5507800	5543700	5636200	5760600
O75955	O75955	9	9	9	Flotillin-1	FLOT1	Flotillin-1 OS=Homo sapiens OX=9606 GN=FLOT1 PE=1 SV=3	1	9	9	9	9	9	9	25.5	25.5	25.5	47.355	427	427	225230	235900	206740	210550	215220	260300	223280	217550	215060	229860
O75962	O75962	7	7	6	Triple functional domain protein	TRIO	Triple functional domain protein OS=Homo sapiens OX=9606 GN=TRIO PE=1 SV=2	1	7	7	6	7	7	6	4.4	4.4	4	346.9	3097	3097	43337	46865	40957	39579	38878	44994	43402	39414	49509	46226
O75964	O75964	7	7	7	ATP synthase subunit g, mitochondrial	ATP5L	ATP synthase subunit g, mitochondrial OS=Homo sapiens OX=9606 GN=ATP5MG PE=1 SV=3	1	7	7	7	7	7	7	54.4	54.4	54.4	11.428	103	103	1266000	1257900	997270	1093000	1328800	1405900	1279400	1387700	1426900	1476500
O75971	O75971	2	2	2	snRNA-activating protein complex subunit 5	SNAPC5	snRNA-activating protein complex subunit 5 OS=Homo sapiens OX=9606 GN=SNAPC5 PE=1 SV=1	1	2	2	2	2	2	2	17.3	17.3	17.3	11.328	98	98	35816	35813	38136	36227	31705	36879	34138	35879	35655	37906
O75976	O75976	16	16	16	Carboxypeptidase D	CPD	Carboxypeptidase D OS=Homo sapiens OX=9606 GN=CPD PE=1 SV=2	1	16	16	16	16	16	16	13.7	13.7	13.7	152.93	1380	1380	560630	601890	590750	534430	545390	621940	593220	549180	608870	662620
O75995	O75995	7	7	7	SAM and SH3 domain-containing protein 3	SASH3	SAM and SH3 domain-containing protein 3 OS=Homo sapiens OX=9606 GN=SASH3 PE=1 SV=2	1	7	7	7	7	7	7	28.2	28.2	28.2	41.595	380	380	164890	156760	176440	168110	162480	180230	173180	166540	161230	188830
O76003	O76003	16	16	16	Glutaredoxin-3	GLRX3	Glutaredoxin-3 OS=Homo sapiens OX=9606 GN=GLRX3 PE=1 SV=2	1	16	16	16	16	16	16	49.3	49.3	49.3	37.432	335	335	3886600	4180700	3585100	3600300	3550700	3839200	3854800	3656500	3774800	4013200
O76021	O76021	19	19	19	Ribosomal L1 domain-containing protein 1	RSL1D1	Ribosomal L1 domain-containing protein 1 OS=Homo sapiens OX=9606 GN=RSL1D1 PE=1 SV=3	1	19	19	19	19	19	19	39	39	39	54.972	490	490	6562600	6658600	5569000	6271100	6088100	6536200	6682300	6024000	6172400	6437800
O76031	O76031	24	24	24	ATP-dependent Clp protease ATP-binding subunit clpX-like, mitochondrial	CLPX	ATP-dependent Clp protease ATP-binding subunit clpX-like, mitochondrial OS=Homo sapiens OX=9606 GN=CLPX PE=1 SV=2	1	24	24	24	24	24	24	45.2	45.2	45.2	69.223	633	633	1875900	1918300	1889900	1890800	1751000	1977600	1901400	1818400	1825300	1908300
O76071	O76071	9	9	9	Probable cytosolic iron-sulfur protein assembly protein CIAO1	CIAO1	Probable cytosolic iron-sulfur protein assembly protein CIAO1 OS=Homo sapiens OX=9606 GN=CIAO1 PE=1 SV=1	1	9	9	9	9	9	9	40.4	40.4	40.4	37.84	339	339	789240	877300	699020	756190	769670	825370	810170	800840	817490	910820
O76075	O76075	1	1	1	DNA fragmentation factor subunit beta	DFFB	DNA fragmentation factor subunit beta OS=Homo sapiens OX=9606 GN=DFFB PE=1 SV=1	1	1	1	1	1	1	1	2.7	2.7	2.7	39.109	338	338	4733.5	5225.1	5944.2	4324	7134.5	5299.1	6301.6	4905.1	5675.3	6558.8
O76080	O76080	2	1	1	AN1-type zinc finger protein 5	ZFAND5	AN1-type zinc finger protein 5 OS=Homo sapiens OX=9606 GN=ZFAND5 PE=1 SV=1	1	2	1	1	2	1	1	13.1	8.5	8.5	23.132	213	213	21489	22062	19686	21317	20698	21550	20282	18896	17007	20695
O76094	O76094	34	34	34	Signal recognition particle subunit SRP72	SRP72	Signal recognition particle subunit SRP72 OS=Homo sapiens OX=9606 GN=SRP72 PE=1 SV=3	1	34	34	34	34	34	34	55.7	55.7	55.7	74.605	671	671	5965500	6264800	5870500	5977700	5723800	6438400	6321800	6220100	5978100	6480200
O76095	O76095	1	1	1	Protein JTB	JTB	Protein JTB OS=Homo sapiens OX=9606 GN=JTB PE=1 SV=1	1	1	1	1	1	1	1	8.9	8.9	8.9	16.358	146	146	31885	37043	32310	29208	29767	39592	30490	36652	37514	42888
O77932	O77932	2	2	2	Decapping and exoribonuclease protein	DXO	Decapping and exoribonuclease protein OS=Homo sapiens OX=9606 GN=DXO PE=2 SV=2	1	2	2	2	2	2	2	7.1	7.1	7.1	44.928	396	396	13419	13006	14553	13497	13015	17068	13510	16052	16859	12354
O94759	O94759	2	2	2	Transient receptor potential cation channel subfamily M member 2	TRPM2	Transient receptor potential cation channel subfamily M member 2 OS=Homo sapiens OX=9606 GN=TRPM2 PE=1 SV=2	1	2	2	2	2	2	2	1.6	1.6	1.6	171.2	1503	1503	14927	17076	16668	13639	15520	17596	15564	15429	16512	14050
O94761	O94761	10	10	10	ATP-dependent DNA helicase Q4	RECQL4	ATP-dependent DNA helicase Q4 OS=Homo sapiens OX=9606 GN=RECQL4 PE=1 SV=2	1	10	10	10	10	10	10	14.8	14.8	14.8	133.07	1208	1208	147410	158450	155440	166230	158340	179750	155190	150460	151250	164770
O94762	O94762	4	4	4	ATP-dependent DNA helicase Q5	RECQL5	ATP-dependent DNA helicase Q5 OS=Homo sapiens OX=9606 GN=RECQL5 PE=1 SV=2	1	4	4	4	4	4	4	3.9	3.9	3.9	108.86	991	991	126700	105880	151770	144900	110710	134180	130920	123940	129400	147380
O94763	O94763	14	14	14	Unconventional prefoldin RPB5 interactor 1	URI1	Unconventional prefoldin RPB5 interactor 1 OS=Homo sapiens OX=9606 GN=URI1 PE=1 SV=3	1	14	14	14	14	14	14	32.1	32.1	32.1	59.832	535	535	1084800	1148300	1052300	1029600	965260	1101800	1063000	1027500	1054200	1119500
O94766;Q9NPZ5	O94766	6;1	6;1	6;1	Galactosylgalactosylxylosylprotein 3-beta-glucuronosyltransferase 3	B3GAT3	Galactosylgalactosylxylosylprotein 3-beta-glucuronosyltransferase 3 OS=Homo sapiens OX=9606 GN=B3GAT3 PE=1 SV=2	2	6	6	6	6	6	6	23.9	23.9	23.9	37.121	335	335;323	130600	127510	122080	118770	110380	130720	125250	127740	133650	134990
O94768	O94768	2	2	2	Serine/threonine-protein kinase 17B	STK17B	Serine/threonine-protein kinase 17B OS=Homo sapiens OX=9606 GN=STK17B PE=1 SV=1	1	2	2	2	2	2	2	5.6	5.6	5.6	42.344	372	372	26215	28830	26428	25959	30165	32864	27284	26180	29956	24050
O94776	O94776	31	31	25	Metastasis-associated protein MTA2	MTA2	Metastasis-associated protein MTA2 OS=Homo sapiens OX=9606 GN=MTA2 PE=1 SV=1	1	31	31	25	31	31	25	50.3	50.3	42.7	75.022	668	668	6114100	6300400	6047300	5599700	5558900	6360700	5894300	5630400	6335500	6302100
O94782	O94782	8	8	8	Ubiquitin carboxyl-terminal hydrolase 1	USP1	Ubiquitin carboxyl-terminal hydrolase 1 OS=Homo sapiens OX=9606 GN=USP1 PE=1 SV=1	1	8	8	8	8	8	8	14.4	14.4	14.4	88.206	785	785	127700	121850	128900	139150	121060	143860	131960	131190	119560	127710
O94804	O94804	32	32	30	Serine/threonine-protein kinase 10	STK10	Serine/threonine-protein kinase 10 OS=Homo sapiens OX=9606 GN=STK10 PE=1 SV=1	1	32	32	30	32	32	30	36.7	36.7	34.6	112.13	968	968	2698300	2660800	2661700	2560000	2393400	2853500	2539200	2623000	2893100	2796800
O94806;Q15139	O94806	6;1	5;1	5;1	Serine/threonine-protein kinase D3	PRKD3	Serine/threonine-protein kinase D3 OS=Homo sapiens OX=9606 GN=PRKD3 PE=1 SV=1	2	6	5	5	6	5	5	9.2	8.1	8.1	100.47	890	890;912	73016	74102	66298	69021	63645	80630	75974	71114	75384	81758
O94818;Q96MY1	O94818;Q96MY1	2;1	2;1	2;1	Nucleolar protein 4;Nucleolar protein 4-like	NOL4;NOL4L	Nucleolar protein 4 OS=Homo sapiens OX=9606 GN=NOL4 PE=1 SV=2;Nucleolar protein 4-like OS=Homo sapiens OX=9606 GN=NOL4L PE=1 SV=2	2	2	2	2	2	2	2	3.1	3.1	3.1	71.356	638	638;436	274350	296830	263020	246590	246650	244940	263820	249250	273440	269740
O94819	O94819	17	17	17	Kelch repeat and BTB domain-containing protein 11	KBTBD11	Kelch repeat and BTB domain-containing protein 11 OS=Homo sapiens OX=9606 GN=KBTBD11 PE=1 SV=1	1	17	17	17	17	17	17	36.1	36.1	36.1	65.719	623	623	949320	928610	839430	818730	829770	932790	886900	804600	884140	933240
O94822	O94822	21	21	21	E3 ubiquitin-protein ligase listerin	LTN1	E3 ubiquitin-protein ligase listerin OS=Homo sapiens OX=9606 GN=LTN1 PE=1 SV=6	1	21	21	21	21	21	21	14.5	14.5	14.5	200.55	1766	1766	634860	646110	608840	634480	613880	708270	640780	618300	623790	664270
O94826	O94826	23	23	23	Mitochondrial import receptor subunit TOM70	TOMM70A	Mitochondrial import receptor subunit TOM70 OS=Homo sapiens OX=9606 GN=TOMM70 PE=1 SV=1	1	23	23	23	23	23	23	51.3	51.3	51.3	67.454	608	608	4829400	4845800	4613200	4444700	4350500	4846500	4594500	4573200	4710400	4828300
O94829	O94829	3	3	3	Importin-13	IPO13	Importin-13 OS=Homo sapiens OX=9606 GN=IPO13 PE=1 SV=3	1	3	3	3	3	3	3	4.4	4.4	4.4	108.19	963	963	45950	42909	42379	41708	42763	54908	49516	40998	44732	49615
O94830	O94830	4	4	4	Phospholipase DDHD2	DDHD2	Phospholipase DDHD2 OS=Homo sapiens OX=9606 GN=DDHD2 PE=1 SV=2	1	4	4	4	4	4	4	6.3	6.3	6.3	81.031	711	711	39479	35917	37080	35311	32292	41428	39610	31420	34804	41434
O94842;O15405	O94842	8;1	8;1	7;0	TOX high mobility group box family member 4	TOX4	TOX high mobility group box family member 4 OS=Homo sapiens OX=9606 GN=TOX4 PE=1 SV=1	2	8	8	7	8	8	7	16.1	16.1	14	66.194	621	621;576	401680	431210	407560	409730	377390	414500	414130	397410	431700	427900
O94855	O94855	25	24	24	Protein transport protein Sec24D	SEC24D	Protein transport protein Sec24D OS=Homo sapiens OX=9606 GN=SEC24D PE=1 SV=2	1	25	24	24	25	24	24	30	28.7	28.7	113.01	1032	1032	2758100	2888900	2505100	2552800	2556000	2801500	2722100	2641300	2609500	2750700
O94864	O94864	2	2	2	STAGA complex 65 subunit gamma	SUPT7L	STAGA complex 65 subunit gamma OS=Homo sapiens OX=9606 GN=SUPT7L PE=1 SV=1	1	2	2	2	2	2	2	4.6	4.6	4.6	46.192	414	414	94297	86095	79073	86478	79868	84557	79964	78553	73768	79462
O94868	O94868	6	6	6	F-BAR and double SH3 domains protein 2	FCHSD2	F-BAR and double SH3 domains protein 2 OS=Homo sapiens OX=9606 GN=FCHSD2 PE=1 SV=3	1	6	6	6	6	6	6	10.4	10.4	10.4	84.275	740	740	122170	122780	117610	112960	115750	126780	122560	111560	136540	137080
O94874	O94874	33	33	33	E3 UFM1-protein ligase 1	UFL1	E3 UFM1-protein ligase 1 OS=Homo sapiens OX=9606 GN=UFL1 PE=1 SV=2	1	33	33	33	33	33	33	46.6	46.6	46.6	89.594	794	794	3642500	3588000	3267100	3362500	3303100	3737300	3546700	3420900	3503900	3694600
O94880	O94880	11	11	11	PHD finger protein 14	PHF14	PHD finger protein 14 OS=Homo sapiens OX=9606 GN=PHF14 PE=1 SV=2	1	11	11	11	11	11	11	16.3	16.3	16.3	100.05	888	888	331250	357960	349210	322440	321220	363510	358200	335530	347020	377750
O94885	O94885	7	6	6	SAM and SH3 domain-containing protein 1	SASH1	SAM and SH3 domain-containing protein 1 OS=Homo sapiens OX=9606 GN=SASH1 PE=1 SV=3	1	7	6	6	7	6	6	6.8	5.5	5.5	136.65	1247	1247	121420	119510	120190	118660	107820	134090	130650	118400	118710	136810
O94886	O94886	2	2	2	CSC1-like protein 1	TMEM63A	CSC1-like protein 1 OS=Homo sapiens OX=9606 GN=TMEM63A PE=1 SV=3	1	2	2	2	2	2	2	2.5	2.5	2.5	92.125	807	807	10697	9585.6	8985	8132.2	11142	10960	10302	10159	8929.1	10774
O94887	O94887	1	1	1	FERM, RhoGEF and pleckstrin domain-containing protein 2	FARP2	FERM, ARHGEF and pleckstrin domain-containing protein 2 OS=Homo sapiens OX=9606 GN=FARP2 PE=1 SV=3	1	1	1	1	1	1	1	2.7	2.7	2.7	119.89	1054	1054	1634.6	0	1745.9	1973.8	1664.8	1938	1816.6	1567	1812.1	1061
O94888	O94888	12	12	12	UBX domain-containing protein 7	UBXN7	UBX domain-containing protein 7 OS=Homo sapiens OX=9606 GN=UBXN7 PE=1 SV=2	1	12	12	12	12	12	12	30.5	30.5	30.5	54.862	489	489	861130	914940	823800	838540	805260	913780	893480	843530	841040	935730
O94889	O94889	2	2	2	Kelch-like protein 18	KLHL18	Kelch-like protein 18 OS=Homo sapiens OX=9606 GN=KLHL18 PE=1 SV=3	1	2	2	2	2	2	2	4.4	4.4	4.4	63.638	574	574	22654	21345	24896	24101	25857	23371	23506	20676	25681	22620
O94903	O94903	10	10	10	Proline synthase co-transcribed bacterial homolog protein	PROSC	Pyridoxal phosphate homeostasis protein OS=Homo sapiens OX=9606 GN=PLPBP PE=1 SV=1	1	10	10	10	10	10	10	43.6	43.6	43.6	30.344	275	275	1373900	1468300	1335700	1294000	1330000	1436500	1379500	1367400	1420700	1456100
O94905	O94905	15	12	12	Erlin-2	ERLIN2	Erlin-2 OS=Homo sapiens OX=9606 GN=ERLIN2 PE=1 SV=1	1	15	12	12	15	12	12	51.6	42.5	42.5	37.839	339	339	711690	767380	669520	636370	691540	758860	700700	722700	754090	797740
O94906	O94906	43	43	43	Pre-mRNA-processing factor 6	PRPF6	Pre-mRNA-processing factor 6 OS=Homo sapiens OX=9606 GN=PRPF6 PE=1 SV=1	1	43	43	43	43	43	43	44.8	44.8	44.8	106.92	941	941	5126000	5182200	4464500	4905700	4738500	5417500	5168600	4982100	5102000	5249500
O94913	O94913	19	19	19	Pre-mRNA cleavage complex 2 protein Pcf11	PCF11	Pre-mRNA cleavage complex 2 protein Pcf11 OS=Homo sapiens OX=9606 GN=PCF11 PE=1 SV=3	1	19	19	19	19	19	19	17.1	17.1	17.1	173.05	1555	1555	663590	667410	692230	623470	598130	708860	666920	623980	670550	691900
O94915	O94915	28	28	26	Protein furry homolog-like	FRYL	Protein furry homolog-like OS=Homo sapiens OX=9606 GN=FRYL PE=1 SV=2	1	28	28	26	28	28	26	11.4	11.4	10.8	339.59	3013	3013	812000	820250	788290	785000	763950	881460	826540	780700	817450	836870
O94916	O94916	1	1	1	Nuclear factor of activated T-cells 5	NFAT5	Nuclear factor of activated T-cells 5 OS=Homo sapiens OX=9606 GN=NFAT5 PE=1 SV=1	1	1	1	1	1	1	1	1	1	1	165.76	1531	1531	5476.5	4049.4	4523.8	4197.3	4314.2	4445.3	4068.2	5291.2	4465.8	3578.2
O94919	O94919	2	2	2	Endonuclease domain-containing 1 protein	ENDOD1	Endonuclease domain-containing 1 protein OS=Homo sapiens OX=9606 GN=ENDOD1 PE=1 SV=2	1	2	2	2	2	2	2	5.6	5.6	5.6	55.016	500	500	33277	31631	29863	28592	32046	35618	30071	32765	36042	39619
Q96Q40;O94921	Q96Q40;O94921	2;2	1;1	1;1	Cyclin-dependent kinase 15;Cyclin-dependent kinase 14	CDK15;CDK14	Cyclin-dependent kinase 15 OS=Homo sapiens OX=9606 GN=CDK15 PE=1 SV=2;Cyclin-dependent kinase 14 OS=Homo sapiens OX=9606 GN=CDK14 PE=1 SV=3	2	2	1	1	2	1	1	4.4	2.5	2.5	49.022	435	435;469	0	0	0	0	0	0	0	0	0	0
O94925	O94925	15	15	15	Glutaminase kidney isoform, mitochondrial	GLS	Glutaminase kidney isoform, mitochondrial OS=Homo sapiens OX=9606 GN=GLS PE=1 SV=1	1	15	15	15	15	15	15	29.3	29.3	29.3	73.46	669	669	2200000	2337100	2120000	2144800	2012900	2231300	2232000	2230500	2131000	2286300
O94927	O94927	10	10	10	HAUS augmin-like complex subunit 5	HAUS5	HAUS augmin-like complex subunit 5 OS=Homo sapiens OX=9606 GN=HAUS5 PE=1 SV=2	1	10	10	10	10	10	10	24.2	24.2	24.2	71.682	633	633	177180	181940	153210	173650	159310	175930	181530	162130	175230	218260
O94941	O94941	1	1	1	RING finger protein 37	UBOX5	RING finger protein 37 OS=Homo sapiens OX=9606 GN=UBOX5 PE=1 SV=1	1	1	1	1	1	1	1	1.7	1.7	1.7	58.965	541	541	0	0	0	0	0	0	0	0	0	0
O94953	O94953	6	6	6	Lysine-specific demethylase 4B	KDM4B	Lysine-specific demethylase 4B OS=Homo sapiens OX=9606 GN=KDM4B PE=1 SV=4	1	6	6	6	6	6	6	7.2	7.2	7.2	121.9	1096	1096	85330	79159	80161	88796	81693	92967	93270	80509	81546	81887
O94966	O94966	25	25	25	Ubiquitin carboxyl-terminal hydrolase 19	USP19	Ubiquitin carboxyl-terminal hydrolase 19 OS=Homo sapiens OX=9606 GN=USP19 PE=1 SV=2	1	25	25	25	25	25	25	27.8	27.8	27.8	145.65	1318	1318	1107300	1172600	1096200	1091200	1043700	1192700	1149000	1100200	1120700	1201000
O94967	O94967	4	4	4	WD repeat-containing protein 47	WDR47	WD repeat-containing protein 47 OS=Homo sapiens OX=9606 GN=WDR47 PE=1 SV=1	1	4	4	4	4	4	4	4.5	4.5	4.5	101.95	919	919	67311	69256	61729	64380	62168	71123	67146	66374	73938	70168
O94973	O94973	26	16	16	AP-2 complex subunit alpha-2	AP2A2	AP-2 complex subunit alpha-2 OS=Homo sapiens OX=9606 GN=AP2A2 PE=1 SV=2	1	26	16	16	26	16	16	34.6	22.4	22.4	103.96	939	939	812930	877930	797190	829990	775740	888190	836680	823080	836300	881790
O94979	O94979	29	29	29	Protein transport protein Sec31A	SEC31A	Protein transport protein Sec31A OS=Homo sapiens OX=9606 GN=SEC31A PE=1 SV=3	1	29	29	29	29	29	29	29.8	29.8	29.8	133.01	1220	1220	4556000	4820800	4094700	4264100	4125700	4697400	4541800	4280700	4512200	4788500
O94986	O94986	8	8	8	Centrosomal protein of 152 kDa	CEP152	Centrosomal protein of 152 kDa OS=Homo sapiens OX=9606 GN=CEP152 PE=1 SV=4	1	8	8	8	8	8	8	7	7	7	195.62	1710	1710	61373	56406	54835	56747	54826	59625	56016	61597	56244	68760
Q9H5Y7;O94991	Q9H5Y7;O94991	1;1	1;1	1;1	SLIT and NTRK-like protein 6;SLIT and NTRK-like protein 5	SLITRK6;SLITRK5	SLIT and NTRK-like protein 6 OS=Homo sapiens OX=9606 GN=SLITRK6 PE=2 SV=3;SLIT and NTRK-like protein 5 OS=Homo sapiens OX=9606 GN=SLITRK5 PE=2 SV=2	2	1	1	1	1	1	1	1.2	1.2	1.2	95.109	841	841;958	3812.7	7649.8	4719.4	4160.9	4581.9	4483.1	5530.4	6873.3	4224.4	4572.4
O94992;Q96MH2	O94992	7;1	7;1	7;1	Protein HEXIM1	HEXIM1	Protein HEXIM1 OS=Homo sapiens OX=9606 GN=HEXIM1 PE=1 SV=1	2	7	7	7	7	7	7	24.8	24.8	24.8	40.623	359	359;286	326770	365850	347380	333340	292710	365180	343320	336680	323160	372990
O95059	O95059	4	4	4	Ribonuclease P protein subunit p14	RPP14	Ribonuclease P protein subunit p14 OS=Homo sapiens OX=9606 GN=RPP14 PE=1 SV=3	1	4	4	4	4	4	4	33.1	33.1	33.1	13.693	124	124	212680	198880	198530	186630	181020	226630	196270	197030	190920	223040
O95067	O95067	5	5	5	G2/mitotic-specific cyclin-B2	CCNB2	G2/mitotic-specific cyclin-B2 OS=Homo sapiens OX=9606 GN=CCNB2 PE=1 SV=1	1	5	5	5	5	5	5	12.8	12.8	12.8	45.281	398	398	135240	143260	129930	138300	138120	158770	138500	130790	145560	159890
O95071	O95071	49	49	49	E3 ubiquitin-protein ligase UBR5	UBR5	E3 ubiquitin-protein ligase UBR5 OS=Homo sapiens OX=9606 GN=UBR5 PE=1 SV=2	1	49	49	49	49	49	49	22.2	22.2	22.2	309.35	2799	2799	1824700	1828900	1777600	1785800	1732700	1960800	1856400	1738800	1816100	1882700
O95104	O95104	16	13	13	Splicing factor, arginine/serine-rich 15	SCAF4	Splicing factor, arginine/serine-rich 15 OS=Homo sapiens OX=9606 GN=SCAF4 PE=1 SV=3	1	16	13	13	16	13	13	22.5	20.2	20.2	125.87	1147	1147	594410	608000	577690	592700	548780	624000	617530	580330	542360	659680
O95139	O95139	5	5	5	NADH dehydrogenase [ubiquinone] 1 beta subcomplex subunit 6	NDUFB6	NADH dehydrogenase [ubiquinone] 1 beta subcomplex subunit 6 OS=Homo sapiens OX=9606 GN=NDUFB6 PE=1 SV=3	1	5	5	5	5	5	5	42.2	42.2	42.2	15.489	128	128	529300	547910	437180	445530	496740	561230	487100	525930	569010	566430
O95140	O95140	15	15	14	Mitofusin-2	MFN2	Mitofusin-2 OS=Homo sapiens OX=9606 GN=MFN2 PE=1 SV=3	1	15	15	14	15	15	14	21.9	21.9	21	86.401	757	757	665060	673160	602870	623260	615300	684090	644780	630640	667940	703680
O95149	O95149	10	10	10	Snurportin-1	SNUPN	Snurportin-1 OS=Homo sapiens OX=9606 GN=SNUPN PE=1 SV=1	1	10	10	10	10	10	10	20	20	20	41.142	360	360	953550	985120	868640	868470	889240	952830	934260	883030	928220	970120
O95153	O95153	4	4	4	Peripheral-type benzodiazepine receptor-associated protein 1	BZRAP1	Peripheral-type benzodiazepine receptor-associated protein 1 OS=Homo sapiens OX=9606 GN=TSPOAP1 PE=1 SV=2	1	4	4	4	4	4	4	2.7	2.7	2.7	200.05	1857	1857	64003	87067	68755	83941	72831	76486	83890	75925	67026	74485
O95154	O95154	6	5	3	Aflatoxin B1 aldehyde reductase member 3	AKR7A3	Aflatoxin B1 aldehyde reductase member 3 OS=Homo sapiens OX=9606 GN=AKR7A3 PE=1 SV=2	1	6	5	3	6	5	3	24.2	20.8	13.6	37.206	331	331	168960	189060	138920	156440	168380	169490	167480	163750	171410	185170
O95155	O95155	19	19	19	Ubiquitin conjugation factor E4 B	UBE4B	Ubiquitin conjugation factor E4 B OS=Homo sapiens OX=9606 GN=UBE4B PE=1 SV=1	1	19	19	19	19	19	19	20.5	20.5	20.5	146.18	1302	1302	785960	780740	809550	813470	752920	928370	801870	763060	785940	831710
O95159	O95159	6	6	6	Zinc finger protein-like 1	ZFPL1	Zinc finger protein-like 1 OS=Homo sapiens OX=9606 GN=ZFPL1 PE=1 SV=2	1	6	6	6	6	6	6	25.2	25.2	25.2	34.114	310	310	148770	151980	137470	138230	134490	170660	149010	138450	148030	162310
O95163	O95163	35	35	35	Elongator complex protein 1	IKBKAP	Elongator complex protein 1 OS=Homo sapiens OX=9606 GN=ELP1 PE=1 SV=3	1	35	35	35	35	35	35	34.5	34.5	34.5	150.25	1332	1332	2288600	2344800	2051400	2142700	2095500	2409200	2287400	2200300	2284000	2420400
O95166	O95166	2	1	1	Gamma-aminobutyric acid receptor-associated protein	GABARAP	Gamma-aminobutyric acid receptor-associated protein OS=Homo sapiens OX=9606 GN=GABARAP PE=1 SV=1	1	2	1	1	2	1	1	15.4	9.4	9.4	13.918	117	117	131940	132060	134520	145150	136760	169680	141530	145300	136810	151540
O95167	O95167	3	3	3	NADH dehydrogenase [ubiquinone] 1 alpha subcomplex subunit 3	NDUFA3	NADH dehydrogenase [ubiquinone] 1 alpha subcomplex subunit 3 OS=Homo sapiens OX=9606 GN=NDUFA3 PE=1 SV=1	1	3	3	3	3	3	3	50	50	50	9.2787	84	84	144840	159880	124370	135630	144660	146880	146960	147360	163960	164670
O95168	O95168	5	5	5	NADH dehydrogenase [ubiquinone] 1 beta subcomplex subunit 4	NDUFB4	NADH dehydrogenase [ubiquinone] 1 beta subcomplex subunit 4 OS=Homo sapiens OX=9606 GN=NDUFB4 PE=1 SV=3	1	5	5	5	5	5	5	39.5	39.5	39.5	15.208	129	129	720680	709970	692130	726140	808310	846000	831980	838120	809000	851090
O95169	O95169	5	5	5	NADH dehydrogenase [ubiquinone] 1 beta subcomplex subunit 8, mitochondrial	NDUFB8	NADH dehydrogenase [ubiquinone] 1 beta subcomplex subunit 8, mitochondrial OS=Homo sapiens OX=9606 GN=NDUFB8 PE=1 SV=1	1	5	5	5	5	5	5	30.1	30.1	30.1	21.766	186	186	455710	446770	329450	337070	425110	444390	400410	429170	449280	438630
O95182	O95182	8	8	8	NADH dehydrogenase [ubiquinone] 1 alpha subcomplex subunit 7	NDUFA7	NADH dehydrogenase [ubiquinone] 1 alpha subcomplex subunit 7 OS=Homo sapiens OX=9606 GN=NDUFA7 PE=1 SV=3	1	8	8	8	8	8	8	69.9	69.9	69.9	12.551	113	113	590220	569140	603920	574910	559320	610480	604620	600220	568370	598430
O95197	O95197	1	1	1	Reticulon-3	RTN3	Reticulon-3 OS=Homo sapiens OX=9606 GN=RTN3 PE=1 SV=2	1	1	1	1	1	1	1	1.1	1.1	1.1	112.61	1032	1032	95038	95056	82197	70202	95252	95589	78920	91119	98951	98967
O95202	O95202	17	17	17	LETM1 and EF-hand domain-containing protein 1, mitochondrial	LETM1	Mitochondrial proton/calcium exchanger protein OS=Homo sapiens OX=9606 GN=LETM1 PE=1 SV=1	1	17	17	17	17	17	17	30.2	30.2	30.2	83.353	739	739	1893000	1905600	1630200	1620100	1653700	1861000	1688200	1734000	1860700	1917400
O95208	O95208	2	2	2	Epsin-2	EPN2	Epsin-2 OS=Homo sapiens OX=9606 GN=EPN2 PE=1 SV=3	1	2	2	2	2	2	2	4.5	4.5	4.5	68.481	641	641	5522.9	6961.4	6834.6	7378.7	5497.1	7661.1	7265.6	9185.3	6558.3	7541
O95218	O95218	14	14	14	Zinc finger Ran-binding domain-containing protein 2	ZRANB2	Zinc finger Ran-binding domain-containing protein 2 OS=Homo sapiens OX=9606 GN=ZRANB2 PE=1 SV=2	1	14	14	14	14	14	14	36.1	36.1	36.1	37.404	330	330	2137400	2197800	2085300	2010400	1955200	2116600	2128800	2053600	2092600	2299100
O95219	O95219	9	9	9	Sorting nexin-4	SNX4	Sorting nexin-4 OS=Homo sapiens OX=9606 GN=SNX4 PE=1 SV=1	1	9	9	9	9	9	9	23.3	23.3	23.3	51.908	450	450	221670	235160	238720	218190	200970	255150	225240	222030	220570	244610
O95229	O95229	5	5	5	ZW10 interactor	ZWINT	ZW10 interactor OS=Homo sapiens OX=9606 GN=ZWINT PE=1 SV=2	1	5	5	5	5	5	5	19.9	19.9	19.9	31.293	277	277	273630	282830	288350	297980	263570	303190	295300	282090	255150	291460
O95232	O95232	17	17	17	Luc7-like protein 3	LUC7L3	Luc7-like protein 3 OS=Homo sapiens OX=9606 GN=LUC7L3 PE=1 SV=2	1	17	17	17	17	17	17	37	37	37	51.466	432	432	3999800	4097100	3841000	3879600	3554700	4107500	4012200	3881000	3774700	4047800
O95235	O95235	11	11	11	Kinesin-like protein KIF20A	KIF20A	Kinesin-like protein KIF20A OS=Homo sapiens OX=9606 GN=KIF20A PE=1 SV=1	1	11	11	11	11	11	11	15.3	15.3	15.3	100.28	890	890	111080	105340	107520	101750	101640	126100	111250	111130	114710	107600
O95239;Q2VIQ3;Q6ZMV9	O95239;Q2VIQ3	13;7;1	13;7;1	12;6;0	Chromosome-associated kinesin KIF4A;Chromosome-associated kinesin KIF4B	KIF4A;KIF4B	Chromosome-associated kinesin KIF4A OS=Homo sapiens OX=9606 GN=KIF4A PE=1 SV=3;Chromosome-associated kinesin KIF4B OS=Homo sapiens OX=9606 GN=KIF4B PE=2 SV=2	3	13	13	12	13	13	12	13.7	13.7	12.8	139.88	1232	1232;1234;814	258580	272870	299560	261330	259940	300190	276600	260260	316960	305450
O95243	O95243	5	5	5	Methyl-CpG-binding domain protein 4	MBD4	Methyl-CpG-binding domain protein 4 OS=Homo sapiens OX=9606 GN=MBD4 PE=1 SV=1	1	5	5	5	5	5	5	9.3	9.3	9.3	66.05	580	580	108370	122130	102470	109120	99971	115780	117930	109650	114400	129060
O95248	O95248	8	8	7	Myotubularin-related protein 5	SBF1	Myotubularin-related protein 5 OS=Homo sapiens OX=9606 GN=SBF1 PE=1 SV=4	1	8	8	7	8	8	7	5.8	5.8	5.4	208.44	1868	1868	109050	109130	106490	98130	102780	118420	101190	110090	111940	108310
O95249	O95249	7	7	7	Golgi SNAP receptor complex member 1	GOSR1	Golgi SNAP receptor complex member 1 OS=Homo sapiens OX=9606 GN=GOSR1 PE=1 SV=1	1	7	7	7	7	7	7	32	32	32	28.612	250	250	487030	511490	453130	482370	414290	520700	454130	455310	505370	507770
O95251	O95251	11	11	10	Histone acetyltransferase KAT7	KAT7	Histone acetyltransferase KAT7 OS=Homo sapiens OX=9606 GN=KAT7 PE=1 SV=1	1	11	11	10	11	11	10	22.7	22.7	20.9	70.642	611	611	357850	351690	312830	334550	327970	384690	337120	344160	359780	396890
O95260	O95260	9	9	9	Arginyl-tRNA--protein transferase 1	ATE1	Arginyl-tRNA--protein transferase 1 OS=Homo sapiens OX=9606 GN=ATE1 PE=1 SV=2	1	9	9	9	9	9	9	21.4	21.4	21.4	59.09	518	518	305130	289340	269360	275310	254000	326280	283650	261540	294600	301870
O95271	O95271	4	1	1	Tankyrase-1	TNKS	Poly [ADP-ribose] polymerase tankyrase-1 OS=Homo sapiens OX=9606 GN=TNKS PE=1 SV=2	1	4	1	1	4	1	1	2.8	0.8	0.8	142.04	1327	1327	5341.1	4755.9	3029.5	3384.1	4122.7	4004.5	5470.2	4127.8	4328.4	4397
O95273	O95273	2	2	2	Cyclin-D1-binding protein 1	CCNDBP1	Cyclin-D1-binding protein 1 OS=Homo sapiens OX=9606 GN=CCNDBP1 PE=1 SV=2	1	2	2	2	2	2	2	5.8	5.8	5.8	40.262	360	360	45447	43637	47160	48688	43354	62519	45958	43924	52535	62843
O95278	O95278	1	1	1	Laforin	EPM2A	Laforin OS=Homo sapiens OX=9606 GN=EPM2A PE=1 SV=2	1	1	1	1	1	1	1	4.2	4.2	4.2	37.157	331	331	6633.3	6213.8	6980.6	6651.3	5425.3	8161.3	7027.1	6530.4	8676	8214.3
O95292	O95292	7	6	6	Vesicle-associated membrane protein-associated protein B/C	VAPB	Vesicle-associated membrane protein-associated protein B/C OS=Homo sapiens OX=9606 GN=VAPB PE=1 SV=3	1	7	6	6	7	6	6	30.9	25.9	25.9	27.228	243	243	500750	489330	389100	418320	466120	501340	441530	441810	518910	509370
O95295	O95295	3	3	3	SNARE-associated protein Snapin	SNAPIN	SNARE-associated protein Snapin OS=Homo sapiens OX=9606 GN=SNAPIN PE=1 SV=1	1	3	3	3	3	3	3	26.5	26.5	26.5	14.874	136	136	142650	148120	144810	144280	136050	150620	158270	141360	137580	152980
O95297	O95297	4	4	4	Myelin protein zero-like protein 1	MPZL1	Myelin protein zero-like protein 1 OS=Homo sapiens OX=9606 GN=MPZL1 PE=1 SV=1	1	4	4	4	4	4	4	12.6	12.6	12.6	29.082	269	269	202560	214770	196920	183520	201160	207560	215680	206680	226560	229920
O95298;E9PQ53	O95298;E9PQ53	9;5	9;5	9;5	NADH dehydrogenase [ubiquinone] 1 subunit C2;NADH dehydrogenase [ubiquinone] 1 subunit C2, isoform 2	NDUFC2;NDUFC2-KCTD14	NADH dehydrogenase [ubiquinone] 1 subunit C2 OS=Homo sapiens OX=9606 GN=NDUFC2 PE=1 SV=1;NADH dehydrogenase [ubiquinone] 1 subunit C2, isoform 2 OS=Homo sapiens OX=9606 GN=NDUFC2-KCTD14 PE=1 SV=1	2	9	9	9	9	9	9	46.2	46.2	46.2	14.187	119	119;114	1206700	1200800	1021800	1001700	1119300	1231700	1095700	1132300	1238900	1264000
O95299	O95299	14	14	14	NADH dehydrogenase [ubiquinone] 1 alpha subcomplex subunit 10, mitochondrial	NDUFA10	NADH dehydrogenase [ubiquinone] 1 alpha subcomplex subunit 10, mitochondrial OS=Homo sapiens OX=9606 GN=NDUFA10 PE=1 SV=1	1	14	14	14	14	14	14	49.3	49.3	49.3	40.75	355	355	2136500	2377900	1880700	2004400	2146300	2156400	2213800	2092500	2199100	2314900
O95319	O95319	10	10	8	CUGBP Elav-like family member 2	CELF2	CUGBP Elav-like family member 2 OS=Homo sapiens OX=9606 GN=CELF2 PE=1 SV=1	1	10	10	8	10	10	8	26	26	22	54.284	508	508	1993600	2165100	2084900	2093900	2055800	2294500	2251600	2127200	2144700	2426700
O95336	O95336	12	12	12	6-phosphogluconolactonase	PGLS	6-phosphogluconolactonase OS=Homo sapiens OX=9606 GN=PGLS PE=1 SV=2	1	12	12	12	12	12	12	62.4	62.4	62.4	27.547	258	258	2464000	2719100	2247500	2402800	2355200	2495200	2606700	2309600	2453000	2677400
O95347	O95347	58	58	58	Structural maintenance of chromosomes protein 2	SMC2	Structural maintenance of chromosomes protein 2 OS=Homo sapiens OX=9606 GN=SMC2 PE=1 SV=2	1	58	58	58	58	58	58	51.4	51.4	51.4	135.65	1197	1197	11007000	11323000	10646000	10557000	10186000	11237000	11243000	10571000	10592000	11052000
O95352	O95352	21	21	21	Ubiquitin-like modifier-activating enzyme ATG7	ATG7	Ubiquitin-like modifier-activating enzyme ATG7 OS=Homo sapiens OX=9606 GN=ATG7 PE=1 SV=1	1	21	21	21	21	21	21	40.4	40.4	40.4	77.959	703	703	1054200	1109600	1029800	1028000	996260	1120400	1074000	1044100	1031300	1112500
O95361;Q309B1	O95361	9;4	9;4	9;4	Tripartite motif-containing protein 16	TRIM16	Tripartite motif-containing protein 16 OS=Homo sapiens OX=9606 GN=TRIM16 PE=1 SV=3	2	9	9	9	9	9	9	22.5	22.5	22.5	63.954	564	564;348	274020	280660	246080	253510	230530	268580	268570	251660	260840	275100
O95363	O95363	6	6	6	Phenylalanine--tRNA ligase, mitochondrial	FARS2	Phenylalanine--tRNA ligase, mitochondrial OS=Homo sapiens OX=9606 GN=FARS2 PE=1 SV=1	1	6	6	6	6	6	6	12.6	12.6	12.6	52.356	451	451	485000	478700	465330	476380	434020	505640	481940	443240	478460	516060
O95365	O95365	7	7	7	Zinc finger and BTB domain-containing protein 7A	ZBTB7A	Zinc finger and BTB domain-containing protein 7A OS=Homo sapiens OX=9606 GN=ZBTB7A PE=1 SV=1	1	7	7	7	7	7	7	19.2	19.2	19.2	61.438	584	584	172930	192270	149340	152600	146760	169260	148490	158890	186810	176010
O95372	O95372	9	9	9	Acyl-protein thioesterase 2	LYPLA2	Acyl-protein thioesterase 2 OS=Homo sapiens OX=9606 GN=LYPLA2 PE=1 SV=1	1	9	9	9	9	9	9	55.4	55.4	55.4	24.737	231	231	902390	943890	874480	947370	902850	977800	998780	948110	869890	948680
O95373	O95373	31	31	30	Importin-7	IPO7	Importin-7 OS=Homo sapiens OX=9606 GN=IPO7 PE=1 SV=1	1	31	31	30	31	31	30	39	39	38.1	119.52	1038	1038	3168200	3256500	3122600	3087900	2963400	3413400	3178600	3058400	3122700	3362200
O95376	O95376	11	11	11	E3 ubiquitin-protein ligase ARIH2	ARIH2	E3 ubiquitin-protein ligase ARIH2 OS=Homo sapiens OX=9606 GN=ARIH2 PE=1 SV=1	1	11	11	11	11	11	11	27.4	27.4	27.4	57.818	493	493	286570	279950	257330	262920	266470	288680	267850	263890	260980	271340
O95379	O95379	5	5	5	Tumor necrosis factor alpha-induced protein 8	TNFAIP8	Tumor necrosis factor alpha-induced protein 8 OS=Homo sapiens OX=9606 GN=TNFAIP8 PE=1 SV=1	1	5	5	5	5	5	5	25.8	25.8	25.8	23.003	198	198	623070	636960	562760	559480	532960	621770	584850	515350	628470	612300
O95382	O95382	1	1	1	Mitogen-activated protein kinase kinase kinase 6	MAP3K6	Mitogen-activated protein kinase kinase kinase 6 OS=Homo sapiens OX=9606 GN=MAP3K6 PE=1 SV=3	1	1	1	1	1	1	1	1.8	1.8	1.8	142.59	1288	1288	1264.4	1749.3	2070.7	2058.8	2432.9	2461.7	2352.7	2641.4	1539.2	2956.9
O95391	O95391	16	16	16	Pre-mRNA-splicing factor SLU7	SLU7	Pre-mRNA-splicing factor SLU7 OS=Homo sapiens OX=9606 GN=SLU7 PE=1 SV=2	1	16	16	16	16	16	16	30	30	30	68.386	586	586	750870	743450	816950	806140	721780	859910	860880	792800	745130	829240
O95394	O95394	18	18	18	Phosphoacetylglucosamine mutase	PGM3	Phosphoacetylglucosamine mutase OS=Homo sapiens OX=9606 GN=PGM3 PE=1 SV=1	1	18	18	18	18	18	18	35.6	35.6	35.6	59.851	542	542	2273000	2375500	2215600	2232500	2232800	2463600	2421400	2291800	2347900	2462700
O95396	O95396	2	2	2	Adenylyltransferase and sulfurtransferase MOCS3;Molybdopterin-synthase adenylyltransferase;Molybdopterin-synthase sulfurtransferase	MOCS3	Adenylyltransferase and sulfurtransferase MOCS3 OS=Homo sapiens OX=9606 GN=MOCS3 PE=1 SV=1	1	2	2	2	2	2	2	7	7	7	49.669	460	460	32584	35379	35880	31331	33707	39071	38507	40063	36570	36351
O95399	O95399	1	1	1	Urotensin-2	UTS2	Urotensin-2 OS=Homo sapiens OX=9606 GN=UTS2 PE=1 SV=1	1	1	1	1	1	1	1	6.5	6.5	6.5	14.295	124	124	3060300	2399400	2088800	2627800	2351600	2690800	2571900	2445500	2647200	3029900
O95400	O95400	9	9	9	CD2 antigen cytoplasmic tail-binding protein 2	CD2BP2	CD2 antigen cytoplasmic tail-binding protein 2 OS=Homo sapiens OX=9606 GN=CD2BP2 PE=1 SV=1	1	9	9	9	9	9	9	36.7	36.7	36.7	37.646	341	341	321480	322810	302790	295700	299170	329080	323620	301470	288340	321740
O95409;Q15915;O60481;Q8N9L1	O95409;Q15915;O60481	4;2;2;1	4;2;2;1	2;0;0;0	Zinc finger protein ZIC 2;Zinc finger protein ZIC 1;Zinc finger protein ZIC 3	ZIC2;ZIC1;ZIC3	Zinc finger protein ZIC 2 OS=Homo sapiens OX=9606 GN=ZIC2 PE=1 SV=2;Zinc finger protein ZIC 1 OS=Homo sapiens OX=9606 GN=ZIC1 PE=1 SV=2;Zinc finger protein ZIC 3 OS=Homo sapiens OX=9606 GN=ZIC3 PE=1 SV=1	4	4	4	2	4	4	2	8.8	8.8	3.9	55.005	532	532;447;467;334	108930	107040	83036	100870	96216	116330	95575	102610	116100	129050
O95425	O95425	1	1	1	Supervillin	SVIL	Supervillin OS=Homo sapiens OX=9606 GN=SVIL PE=1 SV=2	1	1	1	1	1	1	1	0.7	0.7	0.7	247.74	2214	2214	9243.6	10075	10773	9761.6	8917.9	10015	9714.1	9713.2	11004	10492
O95429	O95429	12	12	12	BAG family molecular chaperone regulator 4	BAG4	BAG family molecular chaperone regulator 4 OS=Homo sapiens OX=9606 GN=BAG4 PE=1 SV=1	1	12	12	12	12	12	12	45.5	45.5	45.5	49.593	457	457	440060	467940	431600	425740	402790	477740	451660	441100	435590	474410
O95433	O95433	22	22	22	Activator of 90 kDa heat shock protein ATPase homolog 1	AHSA1	Activator of 90 kDa heat shock protein ATPase homolog 1 OS=Homo sapiens OX=9606 GN=AHSA1 PE=1 SV=1	1	22	22	22	22	22	22	77.5	77.5	77.5	38.274	338	338	6122000	6531900	5640100	5795300	5411300	6278900	6143300	5926400	5982900	6383300
O95453	O95453	26	26	26	Poly(A)-specific ribonuclease PARN	PARN	Poly(A)-specific ribonuclease PARN OS=Homo sapiens OX=9606 GN=PARN PE=1 SV=1	1	26	26	26	26	26	26	42.7	42.7	42.7	73.45	639	639	1629400	1681000	1595500	1558600	1470900	1699300	1634700	1540200	1565600	1625200
O95455	O95455	1	1	1	dTDP-D-glucose 4,6-dehydratase	TGDS	dTDP-D-glucose 4,6-dehydratase OS=Homo sapiens OX=9606 GN=TGDS PE=1 SV=1	1	1	1	1	1	1	1	2.9	2.9	2.9	40.213	350	350	5541.1	6951.7	6414.7	6171.3	6033.9	5745.7	5390.6	6412	6910.9	4944.5
O95456	O95456	11	11	11	Proteasome assembly chaperone 1	PSMG1	Proteasome assembly chaperone 1 OS=Homo sapiens OX=9606 GN=PSMG1 PE=1 SV=1	1	11	11	11	11	11	11	46.5	46.5	46.5	32.854	288	288	1133600	1144200	1080300	1067300	1002700	1140800	1127000	1031700	1084700	1153700
O95466;Q96PY5;Q8IVF7	O95466	29;4;1	29;4;1	29;4;1	Formin-like protein 1	FMNL1	Formin-like protein 1 OS=Homo sapiens OX=9606 GN=FMNL1 PE=1 SV=3	3	29	29	29	29	29	29	26.5	26.5	26.5	121.85	1100	1100;1086;1028	2241600	2267600	2020300	1997900	1972100	2316800	2135000	2078400	2264000	2324900
O95470	O95470	4	4	4	Sphingosine-1-phosphate lyase 1	SGPL1	Sphingosine-1-phosphate lyase 1 OS=Homo sapiens OX=9606 GN=SGPL1 PE=1 SV=3	1	4	4	4	4	4	4	10.7	10.7	10.7	63.523	568	568	75842	76346	65015	67016	67971	90054	78714	76593	73536	79697
O95478	O95478	10	10	10	Ribosome biogenesis protein NSA2 homolog	NSA2	Ribosome biogenesis protein NSA2 homolog OS=Homo sapiens OX=9606 GN=NSA2 PE=1 SV=1	1	10	10	10	10	10	10	40.8	40.8	40.8	30.065	260	260	648140	687160	684190	692060	575200	613730	692030	584640	629840	684560
O95479	O95479	10	10	10	GDH/6PGL endoplasmic bifunctional protein;Glucose 1-dehydrogenase;6-phosphogluconolactonase	H6PD	GDH/6PGL endoplasmic bifunctional protein OS=Homo sapiens OX=9606 GN=H6PD PE=1 SV=2	1	10	10	10	10	10	10	15.8	15.8	15.8	88.892	791	791	276460	270830	278860	268520	253280	301070	265520	261770	286380	301370
O95486	O95486	12	12	12	Protein transport protein Sec24A	SEC24A	Protein transport protein Sec24A OS=Homo sapiens OX=9606 GN=SEC24A PE=1 SV=2	1	12	12	12	12	12	12	13.6	13.6	13.6	119.75	1093	1093	329440	343000	304540	307700	313060	347030	338660	319030	332880	354740
O95487	O95487	15	15	15	Protein transport protein Sec24B	SEC24B	Protein transport protein Sec24B OS=Homo sapiens OX=9606 GN=SEC24B PE=1 SV=2	1	15	15	15	15	15	15	16.4	16.4	16.4	137.42	1268	1268	411230	416780	377970	399730	350640	419700	405310	407700	385580	416800
O95544	O95544	4	4	4	NAD kinase	NADK	NAD kinase OS=Homo sapiens OX=9606 GN=NADK PE=1 SV=1	1	4	4	4	4	4	4	11.2	11.2	11.2	49.228	446	446	100850	100630	70337	73779	81499	100780	84434	65452	105840	140150
O95551	O95551	8	8	8	Tyrosyl-DNA phosphodiesterase 2	TDP2	Tyrosyl-DNA phosphodiesterase 2 OS=Homo sapiens OX=9606 GN=TDP2 PE=1 SV=1	1	8	8	8	8	8	8	26.2	26.2	26.2	40.929	362	362	675780	700550	559660	596730	597000	667690	634240	596910	620160	682420
O95562	O95562	3	3	3	Vesicle transport protein SFT2B	SFT2D2	Vesicle transport protein SFT2B OS=Homo sapiens OX=9606 GN=SFT2D2 PE=1 SV=1	1	3	3	3	3	3	3	17.5	17.5	17.5	17.779	160	160	176310	183290	169900	171300	162930	185730	177440	170880	174360	175720
O95563	O95563	4	4	4	Mitochondrial pyruvate carrier 2	MPC2	Mitochondrial pyruvate carrier 2 OS=Homo sapiens OX=9606 GN=MPC2 PE=1 SV=1	1	4	4	4	4	4	4	33.9	33.9	33.9	14.279	127	127	265070	264110	227080	223960	237340	280280	217660	269870	276310	294510
O95568	O95568	5	5	5	Histidine protein methyltransferase 1 homolog	METTL18	Histidine protein methyltransferase 1 homolog OS=Homo sapiens OX=9606 GN=METTL18 PE=1 SV=1	1	5	5	5	5	5	5	13.7	13.7	13.7	42.148	372	372	445000	488900	480580	513010	483670	527700	512720	524040	472190	491040
O95571	O95571	7	7	7	Persulfide dioxygenase ETHE1, mitochondrial	ETHE1	Persulfide dioxygenase ETHE1, mitochondrial OS=Homo sapiens OX=9606 GN=ETHE1 PE=1 SV=2	1	7	7	7	7	7	7	42.5	42.5	42.5	27.873	254	254	499660	544270	455040	481660	462620	508530	541670	499220	487830	473770
O95573	O95573	24	22	22	Long-chain-fatty-acid--CoA ligase 3	ACSL3	Long-chain-fatty-acid--CoA ligase 3 OS=Homo sapiens OX=9606 GN=ACSL3 PE=1 SV=3	1	24	22	22	24	22	22	43.6	39.6	39.6	80.419	720	720	1289400	1238800	1005800	1046700	1152600	1209300	1143300	1154900	1288600	1200800
O95602	O95602	52	52	52	DNA-directed RNA polymerase I subunit RPA1	POLR1A	DNA-directed RNA polymerase I subunit RPA1 OS=Homo sapiens OX=9606 GN=POLR1A PE=1 SV=2	1	52	52	52	52	52	52	41.4	41.4	41.4	194.81	1720	1720	2074500	2061300	1775000	2030200	1914300	2119900	1914300	1965900	2134700	2106400
O95613	O95613	39	39	39	Pericentrin	PCNT	Pericentrin OS=Homo sapiens OX=9606 GN=PCNT PE=1 SV=4	1	39	39	39	39	39	39	13.2	13.2	13.2	378.03	3336	3336	1227300	1256600	1208900	1238900	1225300	1350400	1316500	1260500	1235500	1313600
O95619	O95619	7	7	7	YEATS domain-containing protein 4	YEATS4	YEATS domain-containing protein 4 OS=Homo sapiens OX=9606 GN=YEATS4 PE=1 SV=1	1	7	7	7	7	7	7	33.9	33.9	33.9	26.499	227	227	524810	541380	532850	516480	491540	564290	554720	529990	510160	543620
O95625	O95625	6	6	6	Zinc finger and BTB domain-containing protein 11	ZBTB11	Zinc finger and BTB domain-containing protein 11 OS=Homo sapiens OX=9606 GN=ZBTB11 PE=1 SV=2	1	6	6	6	6	6	6	6.9	6.9	6.9	119.38	1053	1053	111350	107160	79323	88808	95141	117560	94452	89715	107720	104610
O95628	O95628	9	9	9	CCR4-NOT transcription complex subunit 4	CNOT4	CCR4-NOT transcription complex subunit 4 OS=Homo sapiens OX=9606 GN=CNOT4 PE=1 SV=3	1	9	9	9	9	9	9	18.3	18.3	18.3	63.509	575	575	352910	363290	339580	340620	325230	374210	356170	339880	348510	369500
O95630	O95630	10	10	10	STAM-binding protein	STAMBP	STAM-binding protein OS=Homo sapiens OX=9606 GN=STAMBP PE=1 SV=1	1	10	10	10	10	10	10	25.7	25.7	25.7	48.076	424	424	484060	463800	439890	449420	437740	486170	461290	449340	456560	491290
O95639	O95639	9	9	9	Cleavage and polyadenylation specificity factor subunit 4	CPSF4	Cleavage and polyadenylation specificity factor subunit 4 OS=Homo sapiens OX=9606 GN=CPSF4 PE=1 SV=1	1	9	9	9	9	9	9	47.2	47.2	47.2	30.255	269	269	671670	724490	659600	630080	576010	715680	669580	628840	664840	701470
O95644	O95644	10	10	10	Nuclear factor of activated T-cells, cytoplasmic 1	NFATC1	Nuclear factor of activated T-cells, cytoplasmic 1 OS=Homo sapiens OX=9606 GN=NFATC1 PE=1 SV=3	1	10	10	10	10	10	10	17.3	17.3	17.3	101.24	943	943	268920	269420	258880	267310	233190	276280	263950	255180	283460	295400
O95671	O95671	13	13	13	N-acetylserotonin O-methyltransferase-like protein	ASMTL	N-acetylserotonin O-methyltransferase-like protein OS=Homo sapiens OX=9606 GN=ASMTL PE=1 SV=3	1	13	13	13	13	13	13	27.1	27.1	27.1	68.856	621	621	887860	915230	842040	849150	837790	905200	888910	811830	898510	965020
O95674	O95674	1	1	1	Phosphatidate cytidylyltransferase 2	CDS2	Phosphatidate cytidylyltransferase 2 OS=Homo sapiens OX=9606 GN=CDS2 PE=1 SV=1	1	1	1	1	1	1	1	4.3	4.3	4.3	51.417	445	445	31774	29479	26286	24142	30454	33629	27915	32830	33785	39876
O95684	O95684	7	7	7	FGFR1 oncogene partner	FGFR1OP	FGFR1 oncogene partner OS=Homo sapiens OX=9606 GN=FGFR1OP PE=1 SV=1	1	7	7	7	7	7	7	27.1	27.1	27.1	43.064	399	399	183880	193440	179590	181580	179480	199260	179180	171930	181980	189670
O95685	O95685	4	4	4	Protein phosphatase 1 regulatory subunit 3D	PPP1R3D	Protein phosphatase 1 regulatory subunit 3D OS=Homo sapiens OX=9606 GN=PPP1R3D PE=1 SV=1	1	4	4	4	4	4	4	19.1	19.1	19.1	32.559	299	299	58827	58447	59786	56576	52879	58151	57771	54144	52943	58650
O95696	O95696	13	13	13	Bromodomain-containing protein 1	BRD1	Bromodomain-containing protein 1 OS=Homo sapiens OX=9606 GN=BRD1 PE=1 SV=1	1	13	13	13	13	13	13	10.9	10.9	10.9	119.52	1058	1058	332310	327150	315390	320230	312070	351740	324040	325160	325820	348240
O95707	O95707	5	5	5	Ribonuclease P protein subunit p29	POP4	Ribonuclease P protein subunit p29 OS=Homo sapiens OX=9606 GN=POP4 PE=1 SV=2	1	5	5	5	5	5	5	29.1	29.1	29.1	25.424	220	220	201200	204900	201430	195280	189180	213040	213390	180630	196380	214190
O95714;Q9BVR0	O95714	15;1	15;1	15;1	E3 ubiquitin-protein ligase HERC2	HERC2	E3 ubiquitin-protein ligase HERC2 OS=Homo sapiens OX=9606 GN=HERC2 PE=1 SV=2	2	15	15	15	15	15	15	4.3	4.3	4.3	527.22	4834	4834;1158	235520	248340	227210	238950	215700	276080	237530	237950	234320	249060
O95716;P20337;Q96E17	O95716	9;1;1	7;0;0	5;0;0	Ras-related protein Rab-3D	RAB3D	Ras-related protein Rab-3D OS=Homo sapiens OX=9606 GN=RAB3D PE=1 SV=1	3	9	7	5	9	7	5	47.9	44.3	32	24.267	219	219;219;227	762010	804700	649900	666250	660770	765470	675760	693630	782220	755730
O95721	O95721	10	10	10	Synaptosomal-associated protein 29	SNAP29	Synaptosomal-associated protein 29 OS=Homo sapiens OX=9606 GN=SNAP29 PE=1 SV=1	1	10	10	10	10	10	10	46.9	46.9	46.9	28.97	258	258	799770	848670	841270	823470	829680	868710	838500	838450	816830	900590
O95747	O95747	20	20	15	Serine/threonine-protein kinase OSR1	OXSR1	Serine/threonine-protein kinase OSR1 OS=Homo sapiens OX=9606 GN=OXSR1 PE=1 SV=1	1	20	20	15	20	20	15	42.5	42.5	35.9	58.022	527	527	2611900	2637900	2648800	2595100	2447500	2817100	2651100	2628400	2591600	2714400
O95749	O95749	4	4	4	Geranylgeranyl pyrophosphate synthase	GGPS1	Geranylgeranyl pyrophosphate synthase OS=Homo sapiens OX=9606 GN=GGPS1 PE=1 SV=1	1	4	4	4	4	4	4	15	15	15	34.87	300	300	193520	183010	171340	177510	166860	191200	186810	180110	174200	197890
O95757	O95757	40	36	36	Heat shock 70 kDa protein 4L	HSPA4L	Heat shock 70 kDa protein 4L OS=Homo sapiens OX=9606 GN=HSPA4L PE=1 SV=3	1	40	36	36	40	36	36	57.9	51.8	51.8	94.511	839	839	2631200	2752600	2540100	2566200	2429500	2733500	2699200	2627200	2604700	2796300
O95758	O95758	11	8	8	Polypyrimidine tract-binding protein 3	PTBP3	Polypyrimidine tract-binding protein 3 OS=Homo sapiens OX=9606 GN=PTBP3 PE=1 SV=2	1	11	8	8	11	8	8	24.5	19.9	19.9	59.689	552	552	481570	517580	465160	458100	469050	503350	469940	460450	473210	529560
O95759	O95759	2	2	2	TBC1 domain family member 8	TBC1D8	TBC1 domain family member 8 OS=Homo sapiens OX=9606 GN=TBC1D8 PE=1 SV=3	1	2	2	2	2	2	2	3	3	3	130.83	1140	1140	11678	14947	11838	14648	14470	14755	14593	14853	13364	15631
O95777	O95777	6	6	6	U6 snRNA-associated Sm-like protein LSm8	LSM8	U6 snRNA-associated Sm-like protein LSm8 OS=Homo sapiens OX=9606 GN=LSM8 PE=1 SV=3	1	6	6	6	6	6	6	88.5	88.5	88.5	10.403	96	96	1130700	1219800	1116900	1124100	1039800	1121600	1115100	1149500	1164200	1189400
O95782	O95782	40	40	30	AP-2 complex subunit alpha-1	AP2A1	AP-2 complex subunit alpha-1 OS=Homo sapiens OX=9606 GN=AP2A1 PE=1 SV=3	1	40	40	30	40	40	30	50.2	50.2	38.4	107.54	977	977	3845500	3894600	3550500	3811300	3811000	4270100	4090400	3863100	3842400	4110600
O95785	O95785	15	15	15	Protein Wiz	WIZ	Protein Wiz OS=Homo sapiens OX=9606 GN=WIZ PE=1 SV=2	1	15	15	15	15	15	15	10.9	10.9	10.9	178.67	1651	1651	485730	484350	424400	442940	385760	452330	447050	433710	503470	512440
O95786	O95786	12	12	12	Probable ATP-dependent RNA helicase DDX58	DDX58	Probable ATP-dependent RNA helicase DDX58 OS=Homo sapiens OX=9606 GN=DDX58 PE=1 SV=2	1	12	12	12	12	12	12	12.3	12.3	12.3	106.6	925	925	587350	565270	496930	513550	498460	574130	534500	504540	590000	640140
O95789	O95789	1	1	1	Zinc finger MYM-type protein 6	ZMYM6	Zinc finger MYM-type protein 6 OS=Homo sapiens OX=9606 GN=ZMYM6 PE=1 SV=2	1	1	1	1	1	1	1	1.1	1.1	1.1	148.09	1325	1325	9493.3	10733	7540.7	7066.7	4362.9	7542.5	8599.3	9897.6	10855	10479
O95793	O95793	14	13	13	Double-stranded RNA-binding protein Staufen homolog 1	STAU1	Double-stranded RNA-binding protein Staufen homolog 1 OS=Homo sapiens OX=9606 GN=STAU1 PE=1 SV=2	1	14	13	13	14	13	13	29.6	28.2	28.2	63.182	577	577	413540	448270	446620	401900	377200	459980	397320	412260	442600	470550
O95801	O95801	14	14	14	Tetratricopeptide repeat protein 4	TTC4	Tetratricopeptide repeat protein 4 OS=Homo sapiens OX=9606 GN=TTC4 PE=1 SV=3	1	14	14	14	14	14	14	39.5	39.5	39.5	44.678	387	387	991250	1019400	889350	853390	829080	945990	929670	894900	937330	1005300
O95803	O95803	1	1	1	Bifunctional heparan sulfate N-deacetylase/N-sulfotransferase 3;Heparan sulfate N-deacetylase 3;Heparan sulfate N-sulfotransferase 3	NDST3	Bifunctional heparan sulfate N-deacetylase/N-sulfotransferase 3 OS=Homo sapiens OX=9606 GN=NDST3 PE=2 SV=1	1	1	1	1	1	1	1	0.8	0.8	0.8	100.9	873	873	173630	152880	112830	99251	145620	189980	127550	174940	168460	167250
O95816	O95816	13	13	13	BAG family molecular chaperone regulator 2	BAG2	BAG family molecular chaperone regulator 2 OS=Homo sapiens OX=9606 GN=BAG2 PE=1 SV=1	1	13	13	13	13	13	13	63	63	63	23.772	211	211	2722900	2905200	2764000	2763600	2546500	2901500	2883700	2753900	2662900	2970300
O95817	O95817	16	16	16	BAG family molecular chaperone regulator 3	BAG3	BAG family molecular chaperone regulator 3 OS=Homo sapiens OX=9606 GN=BAG3 PE=1 SV=3	1	16	16	16	16	16	16	49	49	49	61.594	575	575	333820	361860	327970	337590	333430	377460	363250	355850	341570	373390
O95819;Q9UKE5	O95819	17;5	17;5	13;1	Mitogen-activated protein kinase kinase kinase kinase 4	MAP4K4	Mitogen-activated protein kinase kinase kinase kinase 4 OS=Homo sapiens OX=9606 GN=MAP4K4 PE=1 SV=2	2	17	17	13	17	17	13	16.5	16.5	13.4	142.1	1239	1239;1360	394060	394260	364600	364800	359360	427150	395580	373050	388600	417500
O95822;Q5T655	O95822	9;1	9;1	9;1	Malonyl-CoA decarboxylase, mitochondrial	MLYCD	Malonyl-CoA decarboxylase, mitochondrial OS=Homo sapiens OX=9606 GN=MLYCD PE=1 SV=3	2	9	9	9	9	9	9	28.2	28.2	28.2	55.003	493	493;872	160330	172060	158020	161390	152040	177180	167480	164000	171100	184760
O95825	O95825	9	9	9	Quinone oxidoreductase-like protein 1	CRYZL1	Quinone oxidoreductase-like protein 1 OS=Homo sapiens OX=9606 GN=CRYZL1 PE=1 SV=2	1	9	9	9	9	9	9	30.9	30.9	30.9	38.696	349	349	279170	297990	253120	253950	251060	278950	275170	270310	251470	275050
O95831	O95831	26	26	26	Apoptosis-inducing factor 1, mitochondrial	AIFM1	Apoptosis-inducing factor 1, mitochondrial OS=Homo sapiens OX=9606 GN=AIFM1 PE=1 SV=1	1	26	26	26	26	26	26	56	56	56	66.9	613	613	3252100	3422400	3103500	2969800	2945100	3247800	3108100	3113800	3232400	3454900
O95834;O00423;Q6ZMW3;Q05BV3	O95834	18;1;1;1	18;1;1;1	18;1;1;1	Echinoderm microtubule-associated protein-like 2	EML2	Echinoderm microtubule-associated protein-like 2 OS=Homo sapiens OX=9606 GN=EML2 PE=1 SV=1	4	18	18	18	18	18	18	34.1	34.1	34.1	70.678	649	649;815;1958;1969	1176100	1286300	1143400	1158300	1108700	1302600	1268000	1199100	1222900	1322700
O95835	O95835	4	4	4	Serine/threonine-protein kinase LATS1	LATS1	Serine/threonine-protein kinase LATS1 OS=Homo sapiens OX=9606 GN=LATS1 PE=1 SV=1	1	4	4	4	4	4	4	3.5	3.5	3.5	126.87	1130	1130	94688	96301	93342	90256	86837	111150	96489	88012	91950	93058
O95838	O95838	1	1	1	Glucagon-like peptide 2 receptor	GLP2R	Glucagon-like peptide 2 receptor OS=Homo sapiens OX=9606 GN=GLP2R PE=2 SV=1	1	1	1	1	1	1	1	1.3	1.3	1.3	63.001	553	553	6556.4	7153.9	14535	7729.1	7748.3	9710.4	9180	7386.3	5571.2	7299.3
O95861	O95861	14	14	14	3(2),5-bisphosphate nucleotidase 1	BPNT1	3(2),5-bisphosphate nucleotidase 1 OS=Homo sapiens OX=9606 GN=BPNT1 PE=1 SV=1	1	14	14	14	14	14	14	57.8	57.8	57.8	33.392	308	308	1927600	1979900	1804700	1772100	1746100	1895800	1834500	1853000	1869300	2011400
O95864	O95864	5	5	5	Fatty acid desaturase 2	FADS2	Acyl-CoA 6-desaturase OS=Homo sapiens OX=9606 GN=FADS2 PE=1 SV=1	1	5	5	5	5	5	5	13.3	13.3	13.3	52.259	444	444	181270	176710	144350	151550	141970	167200	165290	179880	158340	157000
O95865;O94760	O95865	12;1	12;1	12;1	N(G),N(G)-dimethylarginine dimethylaminohydrolase 2	DDAH2	N(G),N(G)-dimethylarginine dimethylaminohydrolase 2 OS=Homo sapiens OX=9606 GN=DDAH2 PE=1 SV=1	2	12	12	12	12	12	12	57.2	57.2	57.2	29.644	285	285;285	847020	949400	848180	857920	822790	925060	913200	845580	893870	955330
O95870	O95870	11	11	11	Abhydrolase domain-containing protein 16A	ABHD16A	Protein ABHD16A OS=Homo sapiens OX=9606 GN=ABHD16A PE=1 SV=3	1	11	11	11	11	11	11	28.1	28.1	28.1	63.243	558	558	191820	196230	160080	172710	182780	216510	184100	183640	209250	208870
O95881	O95881	6	6	6	Thioredoxin domain-containing protein 12	TXNDC12	Thioredoxin domain-containing protein 12 OS=Homo sapiens OX=9606 GN=TXNDC12 PE=1 SV=1	1	6	6	6	6	6	6	26.2	26.2	26.2	19.206	172	172	1246800	1299100	1214500	1258700	1202100	1320000	1318300	1282500	1211200	1258300
O95900	O95900	4	4	4	Probable tRNA pseudouridine synthase 2	TRUB2	Mitochondrial mRNA pseudouridine synthase TRUB2 OS=Homo sapiens OX=9606 GN=TRUB2 PE=1 SV=1	1	4	4	4	4	4	4	12.1	12.1	12.1	36.694	331	331	111280	107070	93603	101620	103880	113790	110030	100920	103530	108860
O95905	O95905	12	12	12	Protein SGT1	ECD	Protein ecdysoneless homolog OS=Homo sapiens OX=9606 GN=ECD PE=1 SV=1	1	12	12	12	12	12	12	23.1	23.1	23.1	72.757	644	644	490460	494680	459210	480090	460180	515690	505590	484980	462700	529600
O95926	O95926	3	3	3	Pre-mRNA-splicing factor SYF2	SYF2	Pre-mRNA-splicing factor SYF2 OS=Homo sapiens OX=9606 GN=SYF2 PE=1 SV=1	1	3	3	3	3	3	3	12.3	12.3	12.3	28.722	243	243	68901	69593	63542	69838	62060	70148	65695	58703	66062	74582
O95983	O95983	9	9	9	Methyl-CpG-binding domain protein 3	MBD3	Methyl-CpG-binding domain protein 3 OS=Homo sapiens OX=9606 GN=MBD3 PE=1 SV=1	1	9	9	9	9	9	9	35.1	35.1	35.1	32.844	291	291	1084800	1121000	1112300	1032600	968200	1087600	1057100	1030700	1073900	1163600
O95985	O95985	16	16	15	DNA topoisomerase 3-beta-1	TOP3B	DNA topoisomerase 3-beta-1 OS=Homo sapiens OX=9606 GN=TOP3B PE=1 SV=1	1	16	16	15	16	16	15	26.9	26.9	25.6	96.661	862	862	286230	303120	281160	271270	275590	317200	285950	268110	272050	301040
O95989;Q96G61;Q8NFP7	O95989	8;2;2	8;2;2	6;0;0	Diphosphoinositol polyphosphate phosphohydrolase 1	NUDT3	Diphosphoinositol polyphosphate phosphohydrolase 1 OS=Homo sapiens OX=9606 GN=NUDT3 PE=1 SV=1	3	8	8	6	8	8	6	50	50	45.3	19.471	172	172;164;164	936760	982440	920270	896130	920980	997630	976890	892830	924700	947850
O95999	O95999	6	6	6	B-cell lymphoma/leukemia 10	BCL10	B-cell lymphoma/leukemia 10 OS=Homo sapiens OX=9606 GN=BCL10 PE=1 SV=1	1	6	6	6	6	6	6	38.6	38.6	38.6	26.251	233	233	157030	168030	151090	150940	139420	156240	153960	140520	158530	148140
O96000	O96000	7	7	7	NADH dehydrogenase [ubiquinone] 1 beta subcomplex subunit 10	NDUFB10	NADH dehydrogenase [ubiquinone] 1 beta subcomplex subunit 10 OS=Homo sapiens OX=9606 GN=NDUFB10 PE=1 SV=3	1	7	7	7	7	7	7	50	50	50	20.776	172	172	1624200	1554600	1332700	1344500	1498100	1635100	1594000	1626000	1706700	1659200
O96005	O96005	8	8	8	Cleft lip and palate transmembrane protein 1	CLPTM1	Cleft lip and palate transmembrane protein 1 OS=Homo sapiens OX=9606 GN=CLPTM1 PE=1 SV=1	1	8	8	8	8	8	8	18.5	18.5	18.5	76.096	669	669	130030	119540	122980	110150	124860	146600	128250	125540	140960	129380
O96006	O96006	3	3	3	Zinc finger BED domain-containing protein 1	ZBED1	Zinc finger BED domain-containing protein 1 OS=Homo sapiens OX=9606 GN=ZBED1 PE=1 SV=1	1	3	3	3	3	3	3	4.3	4.3	4.3	78.155	694	694	122620	136390	127250	122350	121500	141220	135490	130170	124070	131340
O96007	O96007	2	2	2	Molybdopterin synthase catalytic subunit	MOCS2	Molybdopterin synthase catalytic subunit OS=Homo sapiens OX=9606 GN=MOCS2 PE=1 SV=1	1	2	2	2	2	2	2	13.8	13.8	13.8	20.944	188	188	47774	52578	53418	49142	48802	54181	51772	47857	54909	50843
O96008	O96008	11	11	11	Mitochondrial import receptor subunit TOM40 homolog	TOMM40	Mitochondrial import receptor subunit TOM40 homolog OS=Homo sapiens OX=9606 GN=TOMM40 PE=1 SV=1	1	11	11	11	11	11	11	42.9	42.9	42.9	37.893	361	361	1655200	1609100	1411600	1218900	1404100	1601800	1222500	1463500	1601500	1712600
O96011	O96011	8	8	8	Peroxisomal membrane protein 11B	PEX11B	Peroxisomal membrane protein 11B OS=Homo sapiens OX=9606 GN=PEX11B PE=1 SV=1	1	8	8	8	8	8	8	35.5	35.5	35.5	28.431	259	259	419890	389950	371950	342620	384620	466530	378740	406940	440810	448120
O96013	O96013	5	5	5	Serine/threonine-protein kinase PAK 4	PAK4	Serine/threonine-protein kinase PAK 4 OS=Homo sapiens OX=9606 GN=PAK4 PE=1 SV=1	1	5	5	5	5	5	5	9.8	9.8	9.8	64.071	591	591	88238	100150	87843	82554	88348	93031	90336	90563	91276	90104
O96017;Q9C098	O96017	12;1	12;1	12;1	Serine/threonine-protein kinase Chk2	CHEK2	Serine/threonine-protein kinase Chk2 OS=Homo sapiens OX=9606 GN=CHEK2 PE=1 SV=1	2	12	12	12	12	12	12	29.1	29.1	29.1	60.914	543	543;648	495770	516670	466150	499510	484790	537490	526380	499270	517310	549890
O96019;O94805	O96019	16;3	16;3	16;3	Actin-like protein 6A	ACTL6A	Actin-like protein 6A OS=Homo sapiens OX=9606 GN=ACTL6A PE=1 SV=1	2	16	16	16	16	16	16	46.2	46.2	46.2	47.46	429	429;426	2248800	2358500	2177300	2126400	2061900	2238200	2247700	2194300	2191200	2266800
O96020	O96020	1	1	1	G1/S-specific cyclin-E2	CCNE2	G1/S-specific cyclin-E2 OS=Homo sapiens OX=9606 GN=CCNE2 PE=1 SV=1	1	1	1	1	1	1	1	4.5	4.5	4.5	46.757	404	404	3343.6	3319.5	4950.3	5281.9	3861.4	3920.2	4912.9	3399.3	3573.7	5026.3
O96028	O96028	17	17	17	Histone-lysine N-methyltransferase NSD2	WHSC1	Histone-lysine N-methyltransferase NSD2 OS=Homo sapiens OX=9606 GN=NSD2 PE=1 SV=1	1	17	17	17	17	17	17	16.1	16.1	16.1	152.26	1365	1365	463120	477220	400210	406020	438780	494520	460160	443760	442360	473170
O96033	O96033	1	1	1	Molybdopterin synthase sulfur carrier subunit	MOCS2	Molybdopterin synthase sulfur carrier subunit OS=Homo sapiens OX=9606 GN=MOCS2 PE=1 SV=1	1	1	1	1	1	1	1	9.1	9.1	9.1	9.7552	88	88	10046	9257.8	11455	9758	10325	11196	8776.4	8921.2	11671	11154
P00338;Q6ZMR3;P07864	P00338	18;1;1	17;0;0	17;0;0	L-lactate dehydrogenase A chain	LDHA	L-lactate dehydrogenase A chain OS=Homo sapiens OX=9606 GN=LDHA PE=1 SV=2	3	18	17	17	18	17	17	57.5	53.9	53.9	36.688	332	332;332;332	31189000	30904000	28487000	28568000	28016000	30657000	29983000	28756000	29824000	31781000
P00367;P49448	P00367;P49448	27;17	27;17	27;17	Glutamate dehydrogenase 1, mitochondrial;Glutamate dehydrogenase 2, mitochondrial	GLUD1;GLUD2	Glutamate dehydrogenase 1, mitochondrial OS=Homo sapiens OX=9606 GN=GLUD1 PE=1 SV=2;Glutamate dehydrogenase 2, mitochondrial OS=Homo sapiens OX=9606 GN=GLUD2 PE=1 SV=2	2	27	27	27	27	27	27	51.8	51.8	51.8	61.397	558	558;558	10889000	11528000	10211000	10811000	10564000	11427000	11585000	11065000	10556000	11284000
P00374;Q86XF0	P00374	10;3	10;3	10;3	Dihydrofolate reductase	DHFR	Dihydrofolate reductase OS=Homo sapiens OX=9606 GN=DHFR PE=1 SV=2	2	10	10	10	10	10	10	61.5	61.5	61.5	21.452	187	187;187	1331200	1424800	1246900	1232300	1295500	1341500	1385900	1200100	1304500	1313700
P00387	P00387	11	11	11	NADH-cytochrome b5 reductase 3;NADH-cytochrome b5 reductase 3 membrane-bound form;NADH-cytochrome b5 reductase 3 soluble form	CYB5R3	NADH-cytochrome b5 reductase 3 OS=Homo sapiens OX=9606 GN=CYB5R3 PE=1 SV=3	1	11	11	11	11	11	11	45.5	45.5	45.5	34.234	301	301	1097600	1061400	945410	909200	980650	1124700	976630	1034200	1098300	1061800
P00390	P00390	15	15	15	Glutathione reductase, mitochondrial	GSR	Glutathione reductase, mitochondrial OS=Homo sapiens OX=9606 GN=GSR PE=1 SV=2	1	15	15	15	15	15	15	39.7	39.7	39.7	56.256	522	522	2628000	2823300	2648500	2533000	2403700	2744100	2698500	2607000	2554400	2746800
P00395	P00395	1	1	1	Cytochrome c oxidase subunit 1	MT-CO1	Cytochrome c oxidase subunit 1 OS=Homo sapiens OX=9606 GN=MT-CO1 PE=1 SV=1	1	1	1	1	1	1	1	6	6	6	57.041	513	513	4450.6	4575.6	4175.8	4493.4	5057.9	4364.8	3981	4781.9	5282	5160.1
P00403	P00403	6	6	6	Cytochrome c oxidase subunit 2	MT-CO2	Cytochrome c oxidase subunit 2 OS=Homo sapiens OX=9606 GN=MT-CO2 PE=1 SV=1	1	6	6	6	6	6	6	30.8	30.8	30.8	25.565	227	227	4800200	4603300	3737700	3500900	4466000	4728800	4265600	4414300	4909600	4816700
P00414	P00414	1	1	1	Cytochrome c oxidase subunit 3	MT-CO3	Cytochrome c oxidase subunit 3 OS=Homo sapiens OX=9606 GN=MT-CO3 PE=1 SV=2	1	1	1	1	1	1	1	5.4	5.4	5.4	29.95	261	261	83123	65692	64413	56964	68882	70336	75906	68896	79290	94899
P00441	P00441	7	7	7	Superoxide dismutase [Cu-Zn]	SOD1	Superoxide dismutase [Cu-Zn] OS=Homo sapiens OX=9606 GN=SOD1 PE=1 SV=2	1	7	7	7	7	7	7	55.2	55.2	55.2	15.936	154	154	684470	739780	694200	694850	597030	797890	832980	818250	754850	807050
P00488	P00488	1	1	1	Coagulation factor XIII A chain	F13A1	Coagulation factor XIII A chain OS=Homo sapiens OX=9606 GN=F13A1 PE=1 SV=4	1	1	1	1	1	1	1	2.2	2.2	2.2	83.266	732	732	16468	25893	16705	18183	15134	45676	31515	25459	21118	20118
P00491	P00491	15	15	15	Purine nucleoside phosphorylase	PNP	Purine nucleoside phosphorylase OS=Homo sapiens OX=9606 GN=PNP PE=1 SV=2	1	15	15	15	15	15	15	65.1	65.1	65.1	32.118	289	289	3106100	3429600	3015700	3062100	2953900	3241100	3171600	3056200	3070400	3253100
P00492;Q9NRG1	P00492	13;1	13;1	13;1	Hypoxanthine-guanine phosphoribosyltransferase	HPRT1	Hypoxanthine-guanine phosphoribosyltransferase OS=Homo sapiens OX=9606 GN=HPRT1 PE=1 SV=2	2	13	13	13	13	13	13	79.4	79.4	79.4	24.579	218	218;225	4018900	4312800	3890700	3792100	3760900	4197300	4048700	3933700	3854200	4230600
P00505	P00505	1	1	1	Aspartate aminotransferase, mitochondrial	GOT2	Aspartate aminotransferase, mitochondrial OS=Homo sapiens OX=9606 GN=GOT2 PE=1 SV=3	1	1	1	1	1	1	1	3.3	3.3	3.3	47.517	430	430	27370	27686	23693	22134	35839	22494	23376	23663	19764	21917
P00519	P00519	3	3	3	Tyrosine-protein kinase ABL1	ABL1	Tyrosine-protein kinase ABL1 OS=Homo sapiens OX=9606 GN=ABL1 PE=1 SV=4	1	3	3	3	3	3	3	5.2	5.2	5.2	122.87	1130	1130	23239	22061	23309	21083	19798	25975	19678	16682	24022	24613
P00558	P00558	31	31	27	Phosphoglycerate kinase 1	PGK1	Phosphoglycerate kinase 1 OS=Homo sapiens OX=9606 GN=PGK1 PE=1 SV=3	1	31	31	27	31	31	27	79.4	79.4	69.5	44.614	417	417	60173000	63686000	58739000	58192000	54761000	61693000	61665000	59616000	57454000	60836000
P00568;Q9Y6K8	P00568	9;1	9;1	9;1	Adenylate kinase isoenzyme 1	AK1	Adenylate kinase isoenzyme 1 OS=Homo sapiens OX=9606 GN=AK1 PE=1 SV=3	2	9	9	9	9	9	9	54.1	54.1	54.1	21.635	194	194;562	600470	618290	617680	611020	582060	703150	697340	668950	559670	606160
P00746	P00746	9	9	9	Complement factor D	CFD	Complement factor D OS=Homo sapiens OX=9606 GN=CFD PE=1 SV=5	1	9	9	9	9	9	9	48.6	48.6	48.6	27.033	253	253	240970	237070	241020	268710	281320	311210	291210	291000	247480	262400
P00749	P00749	6	6	6	Urokinase-type plasminogen activator;Urokinase-type plasminogen activator long chain A;Urokinase-type plasminogen activator short chain A;Urokinase-type plasminogen activator chain B	PLAU	Urokinase-type plasminogen activator OS=Homo sapiens OX=9606 GN=PLAU PE=1 SV=2	1	6	6	6	6	6	6	13.7	13.7	13.7	48.507	431	431	149490	147640	169520	159020	157250	167480	177070	174910	136240	159650
P00813	P00813	11	11	11	Adenosine deaminase	ADA	Adenosine deaminase OS=Homo sapiens OX=9606 GN=ADA PE=1 SV=3	1	11	11	11	11	11	11	30.6	30.6	30.6	40.764	363	363	735620	793340	651830	682070	706610	778250	734120	712980	729190	792640
P00846	P00846	1	1	1	ATP synthase subunit a	MT-ATP6	ATP synthase subunit a OS=Homo sapiens OX=9606 GN=MT-ATP6 PE=1 SV=1	1	1	1	1	1	1	1	4.4	4.4	4.4	24.817	226	226	222260	226480	159040	181260	220810	229390	213630	232150	249550	226390
P00918	P00918	11	11	11	Carbonic anhydrase 2	CA2	Carbonic anhydrase 2 OS=Homo sapiens OX=9606 GN=CA2 PE=1 SV=2	1	11	11	11	11	11	11	55	55	55	29.246	260	260	2154000	2223000	2133100	2076800	2127500	2317400	2316800	2176800	2133400	2233300
P00966	P00966	24	24	24	Argininosuccinate synthase	ASS1	Argininosuccinate synthase OS=Homo sapiens OX=9606 GN=ASS1 PE=1 SV=2	1	24	24	24	24	24	24	63.1	63.1	63.1	46.53	412	412	14212000	15599000	13942000	13951000	13655000	14894000	14849000	14420000	13729000	14605000
P01033	P01033	5	5	5	Metalloproteinase inhibitor 1	TIMP1	Metalloproteinase inhibitor 1 OS=Homo sapiens OX=9606 GN=TIMP1 PE=1 SV=1	1	5	5	5	5	5	5	28.5	28.5	28.5	23.171	207	207	110860	108970	114410	119770	117870	125510	121690	119890	110120	122180
P01034	P01034	3	3	3	Cystatin-C	CST3	Cystatin-C OS=Homo sapiens OX=9606 GN=CST3 PE=1 SV=1	1	3	3	3	3	3	3	32.9	32.9	32.9	15.799	146	146	89721	97751	93276	97775	97408	106680	110610	104740	107200	120280
P01106	P01106	2	2	2	Myc proto-oncogene protein	MYC	Myc proto-oncogene protein OS=Homo sapiens OX=9606 GN=MYC PE=1 SV=1	1	2	2	2	2	2	2	5.7	5.7	5.7	48.804	439	439	70458	71153	62676	59467	59284	64216	63779	62330	63979	66026
P01111	P01111	8	8	2	GTPase NRas	NRAS	GTPase NRas OS=Homo sapiens OX=9606 GN=NRAS PE=1 SV=1	1	8	8	2	8	8	2	58.7	58.7	12.7	21.229	189	189	764210	776790	636430	677550	694950	747980	748410	710360	713670	737150
P01116	P01116	8	3	2	GTPase KRas;GTPase KRas, N-terminally processed	KRAS	GTPase KRas OS=Homo sapiens OX=9606 GN=KRAS PE=1 SV=1	1	8	3	2	8	3	2	59.3	19.6	11.6	21.656	189	189	75961	93062	76084	74843	77156	80933	89494	76707	83716	94937
P01130;Q14114	P01130;Q14114	2;1	2;1	2;1	Low-density lipoprotein receptor;Low-density lipoprotein receptor-related protein 8	LDLR;LRP8	Low-density lipoprotein receptor OS=Homo sapiens OX=9606 GN=LDLR PE=1 SV=1;Low-density lipoprotein receptor-related protein 8 OS=Homo sapiens OX=9606 GN=LRP8 PE=1 SV=4	2	2	2	2	2	2	2	1.7	1.7	1.7	95.375	860	860;963	86730	90396	85135	79869	84801	86340	94408	90467	90789	93650
P01137	P01137	4	4	4	Transforming growth factor beta-1;Latency-associated peptide	TGFB1	Transforming growth factor beta-1 proprotein OS=Homo sapiens OX=9606 GN=TGFB1 PE=1 SV=2	1	4	4	4	4	4	4	15.9	15.9	15.9	44.341	390	390	108260	117950	110780	112680	108510	121520	120900	123840	114650	131160
P01730	P01730	5	5	5	T-cell surface glycoprotein CD4	CD4	T-cell surface glycoprotein CD4 OS=Homo sapiens OX=9606 GN=CD4 PE=1 SV=1	1	5	5	5	5	5	5	16.2	16.2	16.2	51.11	458	458	338360	330780	313030	321330	335230	382410	365460	317500	358150	362520
P02545	P02545	46	44	44	Prelamin-A/C;Lamin-A/C	LMNA	Prelamin-A/C OS=Homo sapiens OX=9606 GN=LMNA PE=1 SV=1	1	46	44	44	46	44	44	66.4	65.2	65.2	74.139	664	664	9807200	10282000	10181000	10088000	9675500	11115000	10816000	10532000	9354500	10310000
P02655	P02655	4	4	4	Apolipoprotein C-II;Proapolipoprotein C-II	APOC2	Apolipoprotein C-II OS=Homo sapiens OX=9606 GN=APOC2 PE=1 SV=1	1	4	4	4	4	4	4	35.6	35.6	35.6	11.284	101	101	312750	333930	283170	271600	251420	294650	285510	286880	327370	339730
P02656	P02656	1	1	1	Apolipoprotein C-III	APOC3	Apolipoprotein C-III OS=Homo sapiens OX=9606 GN=APOC3 PE=1 SV=1	1	1	1	1	1	1	1	16.2	16.2	16.2	10.852	99	99	10511	10697	9401.5	12726	9427.9	11853	13671	11577	13994	16484
P02686	P02686	5	5	5	Myelin basic protein	MBP	Myelin basic protein OS=Homo sapiens OX=9606 GN=MBP PE=1 SV=3	1	5	5	5	5	5	5	26.3	26.3	26.3	33.117	304	304	251410	253180	254300	228200	228220	259920	266490	237420	237440	252180
P02750	P02750	3	3	3	Leucine-rich alpha-2-glycoprotein	LRG1	Leucine-rich alpha-2-glycoprotein OS=Homo sapiens OX=9606 GN=LRG1 PE=1 SV=2	1	3	3	3	3	3	3	11.8	11.8	11.8	38.177	347	347	74161	75767	71416	66566	62294	71331	68685	71259	83297	87185
P02751	P02751	3	3	3	Fibronectin;Anastellin;Ugl-Y1;Ugl-Y2;Ugl-Y3	FN1	Fibronectin OS=Homo sapiens OX=9606 GN=FN1 PE=1 SV=4	1	3	3	3	3	3	3	1.3	1.3	1.3	262.62	2386	2386	49656	61502	54189	65803	55133	165310	153620	112620	55809	63700
P02786;Q9UP52	P02786	31;1	31;1	31;1	Transferrin receptor protein 1;Transferrin receptor protein 1, serum form	TFRC	Transferrin receptor protein 1 OS=Homo sapiens OX=9606 GN=TFRC PE=1 SV=2	2	31	31	31	31	31	31	45.3	45.3	45.3	84.87	760	760;801	4637000	4772700	4100700	4149000	4394500	4796200	4941200	4539300	4806200	4659500
P03886	P03886	1	1	1	NADH-ubiquinone oxidoreductase chain 1	MT-ND1	NADH-ubiquinone oxidoreductase chain 1 OS=Homo sapiens OX=9606 GN=MT-ND1 PE=1 SV=1	1	1	1	1	1	1	1	6	6	6	35.66	318	318	6905.4	6562.7	6909.2	7714.7	7737	8488.8	4543.4	6605.6	8273.8	7036
P03891	P03891	1	1	1	NADH-ubiquinone oxidoreductase chain 2	MT-ND2	NADH-ubiquinone oxidoreductase chain 2 OS=Homo sapiens OX=9606 GN=MT-ND2 PE=1 SV=2	1	1	1	1	1	1	1	2.6	2.6	2.6	38.96	347	347	10754	11613	11470	9202.1	9325.8	14307	9433.1	7703.6	12384	14510
P03897	P03897	1	1	1	NADH-ubiquinone oxidoreductase chain 3	MT-ND3	NADH-ubiquinone oxidoreductase chain 3 OS=Homo sapiens OX=9606 GN=MT-ND3 PE=1 SV=1	1	1	1	1	1	1	1	13	13	13	13.186	115	115	53675	46714	40457	38859	44332	52731	43685	46909	58510	58066
P03905	P03905	3	3	3	NADH-ubiquinone oxidoreductase chain 4	MT-ND4	NADH-ubiquinone oxidoreductase chain 4 OS=Homo sapiens OX=9606 GN=MT-ND4 PE=1 SV=1	1	3	3	3	3	3	3	6.1	6.1	6.1	51.58	459	459	129190	117260	104550	96002	116630	133900	110740	109810	140240	145020
P03915	P03915	2	2	2	NADH-ubiquinone oxidoreductase chain 5	MT-ND5	NADH-ubiquinone oxidoreductase chain 5 OS=Homo sapiens OX=9606 GN=MT-ND5 PE=1 SV=2	1	2	2	2	2	2	2	6	6	6	67.026	603	603	79625	74796	69260	78723	82965	98584	84581	82041	95717	98353
P03923	P03923	1	1	1	NADH-ubiquinone oxidoreductase chain 6	MT-ND6	NADH-ubiquinone oxidoreductase chain 6 OS=Homo sapiens OX=9606 GN=MT-ND6 PE=1 SV=2	1	1	1	1	1	1	1	8	8	8	18.622	174	174	51203	47876	43503	41132	43388	57047	42992	50969	53199	58018
P03928	P03928	2	2	2	ATP synthase protein 8	MT-ATP8	ATP synthase protein 8 OS=Homo sapiens OX=9606 GN=MT-ATP8 PE=1 SV=1	1	2	2	2	2	2	2	29.4	29.4	29.4	7.9916	68	68	2343700	2211000	1619700	1819200	1961100	2239900	2206900	2225700	2327600	1956900
P04035	P04035	3	3	3	3-hydroxy-3-methylglutaryl-coenzyme A reductase	HMGCR	3-hydroxy-3-methylglutaryl-coenzyme A reductase OS=Homo sapiens OX=9606 GN=HMGCR PE=1 SV=1	1	3	3	3	3	3	3	4.2	4.2	4.2	97.475	888	888	6522.6	5238.2	5068.2	4716.1	2107.8	4293	4980.4	5156.8	7077.6	6591.3
P04040	P04040	28	28	28	Catalase	CAT	Catalase OS=Homo sapiens OX=9606 GN=CAT PE=1 SV=3	1	28	28	28	28	28	28	61.7	61.7	61.7	59.755	527	527	7038400	7424400	6867500	7177400	6729900	7605400	7465900	7061400	7007700	7595600
P04049	P04049	14	9	8	RAF proto-oncogene serine/threonine-protein kinase	RAF1	RAF proto-oncogene serine/threonine-protein kinase OS=Homo sapiens OX=9606 GN=RAF1 PE=1 SV=1	1	14	9	8	14	9	8	28.1	20.5	18.8	73.051	648	648	315750	312050	300370	306910	296020	341740	316520	299090	318840	354480
P04062	P04062	10	10	10	Glucosylceramidase	GBA	Lysosomal acid glucosylceramidase OS=Homo sapiens OX=9606 GN=GBA PE=1 SV=3	1	10	10	10	10	10	10	21.6	21.6	21.6	59.716	536	536	617780	662040	562270	595350	590150	654460	631850	610670	630300	686120
P04066	P04066	4	4	4	Tissue alpha-L-fucosidase	FUCA1	Tissue alpha-L-fucosidase OS=Homo sapiens OX=9606 GN=FUCA1 PE=1 SV=4	1	4	4	4	4	4	4	9.9	9.9	9.9	53.688	466	466	268180	284280	263650	265240	275800	306170	281590	302450	304470	282270
P04075	P04075	35	35	26	Fructose-bisphosphate aldolase A	ALDOA	Fructose-bisphosphate aldolase A OS=Homo sapiens OX=9606 GN=ALDOA PE=1 SV=2	1	35	35	26	35	35	26	87.4	87.4	73.1	39.42	364	364	65176000	66355000	60196000	62820000	60656000	67968000	65410000	64166000	61759000	64762000
P04080	P04080	3	3	3	Cystatin-B	CSTB	Cystatin-B OS=Homo sapiens OX=9606 GN=CSTB PE=1 SV=2	1	3	3	3	3	3	3	31.6	31.6	31.6	11.139	98	98	565690	587180	604340	581650	610980	698700	679550	628010	624610	668310
P04083	P04083	20	20	20	Annexin A1	ANXA1	Annexin A1 OS=Homo sapiens OX=9606 GN=ANXA1 PE=1 SV=2	1	20	20	20	20	20	20	64.7	64.7	64.7	38.714	346	346	2067000	2230900	2152600	2231100	2118300	2483200	2414800	2418600	2228000	2420400
P04114	P04114	4	3	3	Apolipoprotein B-100;Apolipoprotein B-48	APOB	Apolipoprotein B-100 OS=Homo sapiens OX=9606 GN=APOB PE=1 SV=2	1	4	3	3	4	3	3	0.8	0.5	0.5	515.6	4563	4563	116650	120140	100510	107320	108270	140550	127560	124170	126630	141890
P04150;P08235	P04150	14;1	14;1	14;1	Glucocorticoid receptor	NR3C1	Glucocorticoid receptor OS=Homo sapiens OX=9606 GN=NR3C1 PE=1 SV=1	2	14	14	14	14	14	14	26.1	26.1	26.1	85.658	777	777;984	448140	459780	409930	442030	408890	469480	440240	428740	446640	466350
P04156	P04156	2	2	2	Major prion protein	PRNP	Major prion protein OS=Homo sapiens OX=9606 GN=PRNP PE=1 SV=1	1	2	2	2	2	2	2	8.3	8.3	8.3	27.661	253	253	30290	26648	18632	17899	19887	21506	20235	22798	28581	24073
P04179	P04179	5	5	5	Superoxide dismutase [Mn], mitochondrial	SOD2	Superoxide dismutase [Mn], mitochondrial OS=Homo sapiens OX=9606 GN=SOD2 PE=1 SV=3	1	5	5	5	5	5	5	23	23	23	24.75	222	222	437370	417030	230260	313330	403510	520390	459670	444460	454440	422460
P04181	P04181	8	8	8	Ornithine aminotransferase, mitochondrial;Ornithine aminotransferase, hepatic form;Ornithine aminotransferase, renal form	OAT	Ornithine aminotransferase, mitochondrial OS=Homo sapiens OX=9606 GN=OAT PE=1 SV=1	1	8	8	8	8	8	8	22.3	22.3	22.3	48.534	439	439	343880	362890	300060	317040	316960	327870	326590	311780	351620	365580
P04183	P04183	10	10	10	Thymidine kinase, cytosolic	TK1	Thymidine kinase, cytosolic OS=Homo sapiens OX=9606 GN=TK1 PE=1 SV=2	1	10	10	10	10	10	10	41.5	41.5	41.5	25.468	234	234	965380	1031000	1080700	1063700	1077200	1223300	1117700	1144100	1031200	1152700
P04233	P04233	4	4	4	HLA class II histocompatibility antigen gamma chain	CD74	HLA class II histocompatibility antigen gamma chain OS=Homo sapiens OX=9606 GN=CD74 PE=1 SV=3	1	4	4	4	4	4	4	15.2	15.2	15.2	33.515	296	296	190830	186010	169440	145590	161550	189840	163300	165710	211310	208340
P04264;CON__P04264;CON__H-INV:HIT000016045;CON__Q9R0H5	P04264;CON__P04264	28;27;3;1	28;27;3;1	16;15;0;0	Keratin, type II cytoskeletal 1	KRT1	Keratin, type II cytoskeletal 1 OS=Homo sapiens OX=9606 GN=KRT1 PE=1 SV=6;	4	28	28	16	28	28	16	41.9	41.9	29	66.038	644	644;644;99;524	3114800	5096900	12291000	2294000	1665600	2711700	4148100	3855700	3963000	2659700
P04279;Q02383	P04279;Q02383	1;1	1;1	1;1	Semenogelin-1;Alpha-inhibin-92;Alpha-inhibin-31;Seminal basic protein;Semenogelin-2	SEMG1;SEMG2	Semenogelin-1 OS=Homo sapiens OX=9606 GN=SEMG1 PE=1 SV=2;Semenogelin-2 OS=Homo sapiens OX=9606 GN=SEMG2 PE=1 SV=1	2	1	1	1	1	1	1	4.8	4.8	4.8	52.13	462	462;582	12201	10487	12376	6454.3	3712.4	6588.5	7771.6	6017.6	8575.9	10722
P04350	P04350	22	1	0	Tubulin beta-4A chain	TUBB4A	Tubulin beta-4A chain OS=Homo sapiens OX=9606 GN=TUBB4A PE=1 SV=2	1	22	1	0	21	0	0	60.6	3.8	0	49.585	444	444	0	0	0	0	0	0	0	0	0	0
P04406;O14556	P04406	20;1	20;1	20;1	Glyceraldehyde-3-phosphate dehydrogenase	GAPDH	Glyceraldehyde-3-phosphate dehydrogenase OS=Homo sapiens OX=9606 GN=GAPDH PE=1 SV=3	2	20	20	20	20	20	20	78.8	78.8	78.8	36.053	335	335;408	64948000	66648000	60569000	61374000	60349000	63119000	65421000	61895000	63508000	66482000
P04424	P04424	2	2	2	Argininosuccinate lyase	ASL	Argininosuccinate lyase OS=Homo sapiens OX=9606 GN=ASL PE=1 SV=4	1	2	2	2	2	2	2	5	5	5	51.657	464	464	16941	18404	21094	19856	19354	25697	19699	20671	21562	26564
P04632;Q96L46	P04632	13;2	13;2	13;2	Calpain small subunit 1	CAPNS1	Calpain small subunit 1 OS=Homo sapiens OX=9606 GN=CAPNS1 PE=1 SV=1	2	13	13	13	13	13	13	80.6	80.6	80.6	28.315	268	268;248	2144200	2223200	1982900	2147200	2169500	2371600	2337900	2144400	2187700	2231200
P04733	P04733	1	1	1	Metallothionein-1F	MT1F	Metallothionein-1F OS=Homo sapiens OX=9606 GN=MT1F PE=1 SV=1	1	1	1	1	1	1	1	19.7	19.7	19.7	6.0863	61	61	135690	134230	115420	113840	112320	113850	123340	122640	125740	112550
P04792	P04792	16	16	16	Heat shock protein beta-1	HSPB1	Heat shock protein beta-1 OS=Homo sapiens OX=9606 GN=HSPB1 PE=1 SV=2	1	16	16	16	16	16	16	85.9	85.9	85.9	22.782	205	205	7167200	8367900	6564300	6988900	7657900	7487000	7922300	7634500	6774300	8126100
P04818	P04818	15	15	15	Thymidylate synthase	TYMS	Thymidylate synthase OS=Homo sapiens OX=9606 GN=TYMS PE=1 SV=3	1	15	15	15	15	15	15	58.8	58.8	58.8	35.716	313	313	1898000	1856300	1808800	1780000	1717500	1860300	1844500	1742300	1797900	1778300
P04843	P04843	32	32	32	Dolichyl-diphosphooligosaccharide--protein glycosyltransferase subunit 1	RPN1	Dolichyl-diphosphooligosaccharide--protein glycosyltransferase subunit 1 OS=Homo sapiens OX=9606 GN=RPN1 PE=1 SV=1	1	32	32	32	32	32	32	59.3	59.3	59.3	68.569	607	607	9559300	9261600	7775700	7742600	8617400	9754900	8527800	9317800	9906100	9587200
P04844	P04844	20	20	20	Dolichyl-diphosphooligosaccharide--protein glycosyltransferase subunit 2	RPN2	Dolichyl-diphosphooligosaccharide--protein glycosyltransferase subunit 2 OS=Homo sapiens OX=9606 GN=RPN2 PE=1 SV=3	1	20	20	20	20	20	20	42.6	42.6	42.6	69.283	631	631	1576900	1545700	1210600	1270000	1520800	1641700	1371600	1510600	1802600	1646000
P04899;P63096;P19087;P11488;P09471;A8MTJ3	P04899	18;7;3;2;2;2	18;7;3;2;2;2	11;0;0;0;0;0	Guanine nucleotide-binding protein G(i) subunit alpha-2	GNAI2	Guanine nucleotide-binding protein G(i) subunit alpha-2 OS=Homo sapiens OX=9606 GN=GNAI2 PE=1 SV=3	6	18	18	11	18	18	11	61.7	61.7	40.6	40.45	355	355;354;354;350;354;354	3542000	3630400	3239600	3289400	3440300	3771400	3618400	3512300	3544400	3589700
P04920	P04920	3	3	3	Anion exchange protein 2	SLC4A2	Anion exchange protein 2 OS=Homo sapiens OX=9606 GN=SLC4A2 PE=1 SV=4	1	3	3	3	3	3	3	2.9	2.9	2.9	137.01	1241	1241	494630	435460	436660	416010	372830	599020	405460	487940	417650	423130
P04921	P04921	1	1	1	Glycophorin-C	GYPC	Glycophorin-C OS=Homo sapiens OX=9606 GN=GYPC PE=1 SV=1	1	1	1	1	1	1	1	20.3	20.3	20.3	13.81	128	128	17726	17005	18545	20009	20332	20209	15371	19107	15101	20695
P05023;P13637;Q13733;P20648	P05023	43;15;7;3	43;15;7;3	29;3;0;0	Sodium/potassium-transporting ATPase subunit alpha-1	ATP1A1	Sodium/potassium-transporting ATPase subunit alpha-1 OS=Homo sapiens OX=9606 GN=ATP1A1 PE=1 SV=1	4	43	43	29	43	43	29	45.7	45.7	29	112.89	1023	1023;1013;1029;1035	8823900	9370500	8147000	8041700	8393100	9588200	9061100	8840600	9050000	9058400
P05067	P05067	6	6	6	Amyloid beta A4 protein;N-APP;Soluble APP-alpha;Soluble APP-beta;C99;Beta-amyloid protein 42;Beta-amyloid protein 40;C83;P3(42);P3(40);C80;Gamma-secretase C-terminal fragment 59;Gamma-secretase C-terminal fragment 57;Gamma-secretase C-terminal fragment 50;C31	APP	Amyloid-beta precursor protein OS=Homo sapiens OX=9606 GN=APP PE=1 SV=3	1	6	6	6	6	6	6	10	10	10	86.942	770	770	176080	176310	163610	161100	178360	189180	182070	180260	171260	191400
P05091;P00352	P05091	21;3	21;3	18;1	Aldehyde dehydrogenase, mitochondrial	ALDH2	Aldehyde dehydrogenase, mitochondrial OS=Homo sapiens OX=9606 GN=ALDH2 PE=1 SV=2	2	21	21	18	21	21	18	52.6	52.6	49.3	56.381	517	517;501	3139700	3301600	3168300	3276800	3199000	3472100	3427700	3369500	3098400	3258400
P05107	P05107	36	36	36	Integrin beta-2	ITGB2	Integrin beta-2 OS=Homo sapiens OX=9606 GN=ITGB2 PE=1 SV=2	1	36	36	36	36	36	36	55.3	55.3	55.3	84.781	769	769	8551000	8767000	7173600	7435500	7724100	8746800	7875600	8255200	8565900	8538300
P05109	P05109	4	4	4	Protein S100-A8;Protein S100-A8, N-terminally processed	S100A8	Protein S100-A8 OS=Homo sapiens OX=9606 GN=S100A8 PE=1 SV=1	1	4	4	4	4	4	4	39.8	39.8	39.8	10.834	93	93	343020	370810	363370	286310	331620	315910	401560	402340	284900	326060
P05114	P05114	5	5	5	Non-histone chromosomal protein HMG-14	HMGN1	Non-histone chromosomal protein HMG-14 OS=Homo sapiens OX=9606 GN=HMGN1 PE=1 SV=3	1	5	5	5	5	5	5	50	50	50	10.659	100	100	1340100	1391000	1227600	1269300	1242700	1546100	1427300	1233000	1613200	1579900
P05141;Q9H0C2	P05141	15;3	5;0	5;0	ADP/ATP translocase 2;ADP/ATP translocase 2, N-terminally processed	SLC25A5	ADP/ATP translocase 2 OS=Homo sapiens OX=9606 GN=SLC25A5 PE=1 SV=7	2	15	5	5	15	5	5	42.3	16.4	16.4	32.852	298	298;315	6315900	6226300	5380200	5272600	5922900	6372300	6051200	5993400	6440800	6410400
P05161	P05161	5	5	5	Ubiquitin-like protein ISG15	ISG15	Ubiquitin-like protein ISG15 OS=Homo sapiens OX=9606 GN=ISG15 PE=1 SV=5	1	5	5	5	5	5	5	29.1	29.1	29.1	17.887	165	165	268070	268310	292200	281620	269630	315180	275510	296790	298650	298220
P05164	P05164	17	17	16	Myeloperoxidase;Myeloperoxidase;89 kDa myeloperoxidase;84 kDa myeloperoxidase;Myeloperoxidase light chain;Myeloperoxidase heavy chain	MPO	Myeloperoxidase OS=Homo sapiens OX=9606 GN=MPO PE=1 SV=1	1	17	17	16	17	17	16	30.9	30.9	29.4	83.868	745	745	593290	583260	574700	568620	565040	631850	593750	581640	600580	619010
P05165	P05165	21	21	21	Propionyl-CoA carboxylase alpha chain, mitochondrial	PCCA	Propionyl-CoA carboxylase alpha chain, mitochondrial OS=Homo sapiens OX=9606 GN=PCCA PE=1 SV=4	1	21	21	21	21	21	21	35.4	35.4	35.4	80.058	728	728	961420	1013400	957640	931370	938970	1073100	1014900	971350	989530	1117700
P05166	P05166	19	19	19	Propionyl-CoA carboxylase beta chain, mitochondrial	PCCB	Propionyl-CoA carboxylase beta chain, mitochondrial OS=Homo sapiens OX=9606 GN=PCCB PE=1 SV=3	1	19	19	19	19	19	19	48.8	48.8	48.8	58.215	539	539	808090	830870	746730	764360	750190	845080	808980	798280	794680	850360
P05198	P05198	28	28	28	Eukaryotic translation initiation factor 2 subunit 1	EIF2S1	Eukaryotic translation initiation factor 2 subunit 1 OS=Homo sapiens OX=9606 GN=EIF2S1 PE=1 SV=3	1	28	28	28	28	28	28	69.2	69.2	69.2	36.112	315	315	6071500	6329200	5637700	5807800	5594100	6243900	6152100	5876900	5842400	6172900
P05204	P05204	3	1	1	Non-histone chromosomal protein HMG-17	HMGN2	Non-histone chromosomal protein HMG-17 OS=Homo sapiens OX=9606 GN=HMGN2 PE=1 SV=3	1	3	1	1	3	1	1	33.3	18.9	18.9	9.3926	90	90	120350	130530	97014	106820	123510	111770	124890	121950	152140	112310
P05362	P05362	8	8	8	Intercellular adhesion molecule 1	ICAM1	Intercellular adhesion molecule 1 OS=Homo sapiens OX=9606 GN=ICAM1 PE=1 SV=2	1	8	8	8	8	8	8	20.7	20.7	20.7	57.825	532	532	279650	285460	287760	253330	243780	291390	256940	274180	276670	296130
P05386	P05386	2	1	1	60S acidic ribosomal protein P1	RPLP1	60S acidic ribosomal protein P1 OS=Homo sapiens OX=9606 GN=RPLP1 PE=1 SV=1	1	2	1	1	2	1	1	28.9	14	14	11.514	114	114	3388400	3695100	3316100	3401400	3331000	3698000	3524700	3448100	3405800	3787900
P05387	P05387	7	7	6	60S acidic ribosomal protein P2	RPLP2	60S acidic ribosomal protein P2 OS=Homo sapiens OX=9606 GN=RPLP2 PE=1 SV=1	1	7	7	6	7	7	6	91.3	91.3	76.5	11.665	115	115	10388000	10772000	10276000	9972000	9623000	10014000	10743000	9995900	9806200	10822000
P05388;Q8NHW5	P05388;Q8NHW5	17;12	17;12	17;12	60S acidic ribosomal protein P0;60S acidic ribosomal protein P0-like	RPLP0;RPLP0P6	60S acidic ribosomal protein P0 OS=Homo sapiens OX=9606 GN=RPLP0 PE=1 SV=1;60S acidic ribosomal protein P0-like OS=Homo sapiens OX=9606 GN=RPLP0P6 PE=5 SV=1	2	17	17	17	17	17	17	55.5	55.5	55.5	34.273	317	317;317	16371000	17267000	16205000	15581000	15012000	16806000	16592000	16019000	15657000	16617000
P05423	P05423	7	7	7	DNA-directed RNA polymerase III subunit RPC4	POLR3D	DNA-directed RNA polymerase III subunit RPC4 OS=Homo sapiens OX=9606 GN=POLR3D PE=1 SV=2	1	7	7	7	7	7	7	23.6	23.6	23.6	44.395	398	398	265370	269300	261100	241320	222840	284830	256900	228800	271860	296330
P05455	P05455	25	25	25	Lupus La protein	SSB	Lupus La protein OS=Homo sapiens OX=9606 GN=SSB PE=1 SV=2	1	25	25	25	25	25	25	53.2	53.2	53.2	46.836	408	408	13981000	14481000	14312000	13221000	12228000	14011000	13825000	12925000	13253000	14185000
P05549	P05549	3	3	3	Transcription factor AP-2-alpha	TFAP2A	Transcription factor AP-2-alpha OS=Homo sapiens OX=9606 GN=TFAP2A PE=1 SV=1	1	3	3	3	3	3	3	8.9	8.9	8.9	48.062	437	437	21576	20807	22989	19755	24050	23924	19375	23877	20909	24728
P05556	P05556	21	21	21	Integrin beta-1	ITGB1	Integrin beta-1 OS=Homo sapiens OX=9606 GN=ITGB1 PE=1 SV=2	1	21	21	21	21	21	21	30.5	30.5	30.5	88.414	798	798	2180900	2243400	2018500	1946700	2035200	2225200	2131200	2154700	2180300	2152600
P05771	P05771	23	23	15	Protein kinase C beta type	PRKCB	Protein kinase C beta type OS=Homo sapiens OX=9606 GN=PRKCB PE=1 SV=4	1	23	23	15	23	23	15	43.8	43.8	27.4	76.868	671	671	2417000	2644100	2391400	2488100	2374700	2701100	2543100	2620500	2504900	2692400
P05976;P08590	P05976;P08590	2;2	2;2	2;2	Myosin light chain 1/3, skeletal muscle isoform;Myosin light chain 3	MYL1;MYL3	Myosin light chain 1/3, skeletal muscle isoform OS=Homo sapiens OX=9606 GN=MYL1 PE=2 SV=3;Myosin light chain 3 OS=Homo sapiens OX=9606 GN=MYL3 PE=1 SV=3	2	2	2	2	2	2	2	8.2	8.2	8.2	21.145	194	194;195	660340	685170	646780	639620	603480	577600	644970	639410	603960	650690
P06132	P06132	10	10	10	Uroporphyrinogen decarboxylase	UROD	Uroporphyrinogen decarboxylase OS=Homo sapiens OX=9606 GN=UROD PE=1 SV=2	1	10	10	10	10	10	10	34.3	34.3	34.3	40.786	367	367	557360	606630	547250	560320	570930	610700	587850	596360	575990	617100
P06213	P06213	11	11	10	Insulin receptor;Insulin receptor subunit alpha;Insulin receptor subunit beta	INSR	Insulin receptor OS=Homo sapiens OX=9606 GN=INSR PE=1 SV=4	1	11	11	10	11	11	10	8.4	8.4	7.7	156.33	1382	1382	388310	384120	349810	344860	357040	405230	378960	380070	401950	428460
P06241;P07947;P06239	P06241;P07947	4;3;1	4;3;1	2;1;0	Tyrosine-protein kinase Fyn;Tyrosine-protein kinase Yes	FYN;YES1	Tyrosine-protein kinase Fyn OS=Homo sapiens OX=9606 GN=FYN PE=1 SV=3;Tyrosine-protein kinase Yes OS=Homo sapiens OX=9606 GN=YES1 PE=1 SV=3	3	4	4	2	4	4	2	11.5	11.5	7.6	60.761	537	537;543;509	125190	128350	75235	71173	109620	120870	72741	69777	109580	130550
P06280	P06280	11	11	11	Alpha-galactosidase A	GLA	Alpha-galactosidase A OS=Homo sapiens OX=9606 GN=GLA PE=1 SV=1	1	11	11	11	11	11	11	33.3	33.3	33.3	48.766	429	429	633040	694100	574530	637970	612310	696080	667310	660010	673170	718870
P06307	P06307	1	1	1	Cholecystokinin;Cholecystokinin-58;Cholecystokinin-58 desnonopeptide;Cholecystokinin-39;Cholecystokinin-33;Cholecystokinin-25;Cholecystokinin-18;Cholecystokinin-12;Cholecystokinin-8;Cholecystokinin-7;Cholecystokinin-5	CCK	Cholecystokinin OS=Homo sapiens OX=9606 GN=CCK PE=1 SV=1	1	1	1	1	1	1	1	7.8	7.8	7.8	12.669	115	115	54245	75116	67854	103300	62078	73674	139360	56398	71411	532890
P06396;REV__Q6TDU7	P06396	32;1	32;1	12;1	Gelsolin	GSN	Gelsolin OS=Homo sapiens OX=9606 GN=GSN PE=1 SV=1	2	32	32	12	32	32	12	54.2	54.2	29.8	85.696	782	782;716	9589000	10008000	9247100	9037400	9131100	9897200	9442100	9314600	9416000	9628500
P06400	P06400	32	32	32	Retinoblastoma-associated protein	RB1	Retinoblastoma-associated protein OS=Homo sapiens OX=9606 GN=RB1 PE=1 SV=2	1	32	32	32	32	32	32	39.1	39.1	39.1	106.16	928	928	4109700	4259200	3830200	4010000	3839000	4397900	4206900	4113800	4106700	4226900
P06454	P06454	6	6	6	Prothymosin alpha;Prothymosin alpha, N-terminally processed;Thymosin alpha-1	PTMA	Prothymosin alpha OS=Homo sapiens OX=9606 GN=PTMA PE=1 SV=2	1	6	6	6	6	6	6	23.4	23.4	23.4	12.203	111	111	23668000	24734000	24061000	22415000	21461000	22846000	25871000	23051000	22332000	24636000
P06493;Q07002	P06493	17;1	17;1	15;0	Cyclin-dependent kinase 1	CDK1	Cyclin-dependent kinase 1 OS=Homo sapiens OX=9606 GN=CDK1 PE=1 SV=3	2	17	17	15	17	17	15	70	70	63.6	34.095	297	297;474	5145200	5317400	4312300	4718200	4558500	5152900	4929500	4727600	4892000	5005200
P06576	P06576	30	30	30	ATP synthase subunit beta, mitochondrial	ATP5B	ATP synthase subunit beta, mitochondrial OS=Homo sapiens OX=9606 GN=ATP5F1B PE=1 SV=3	1	30	30	30	30	30	30	82.2	82.2	82.2	56.559	529	529	21992000	23428000	21740000	21184000	20544000	22916000	21545000	21313000	21295000	23436000
P06702	P06702	3	3	3	Protein S100-A9	S100A9	Protein S100-A9 OS=Homo sapiens OX=9606 GN=S100A9 PE=1 SV=1	1	3	3	3	3	3	3	32.5	32.5	32.5	13.242	114	114	250280	284610	265810	174310	261640	182690	171260	266370	184790	177210
P06703	P06703	3	3	3	Protein S100-A6	S100A6	Protein S100-A6 OS=Homo sapiens OX=9606 GN=S100A6 PE=1 SV=1	1	3	3	3	3	3	3	24.4	24.4	24.4	10.18	90	90	5831500	6372200	5924200	5821800	5515200	6265100	5890700	6040100	5543300	5910100
P06730	P06730	9	9	9	Eukaryotic translation initiation factor 4E	EIF4E	Eukaryotic translation initiation factor 4E OS=Homo sapiens OX=9606 GN=EIF4E PE=1 SV=2	1	9	9	9	9	9	9	35	35	35	25.097	217	217	3948500	4069200	3598000	3525000	3480400	3703800	3887100	3671700	3772800	4084600
P06733;P13929	P06733	25;3	25;3	22;0	Alpha-enolase	ENO1	Alpha-enolase OS=Homo sapiens OX=9606 GN=ENO1 PE=1 SV=2	2	25	25	22	25	25	22	68	68	59.4	47.168	434	434;434	124380000	129610000	117400000	119910000	111700000	125000000	124910000	119030000	116800000	122970000
P06737	P06737	50	50	42	Glycogen phosphorylase, liver form	PYGL	Glycogen phosphorylase, liver form OS=Homo sapiens OX=9606 GN=PYGL PE=1 SV=4	1	50	50	42	50	50	42	61.3	61.3	50.4	97.147	847	847	21537000	22522000	19271000	19971000	19245000	21841000	21100000	20526000	20581000	21410000
P06744;Q8N196	P06744	25;1	25;1	20;1	Glucose-6-phosphate isomerase	GPI	Glucose-6-phosphate isomerase OS=Homo sapiens OX=9606 GN=GPI PE=1 SV=4	2	25	25	20	25	25	20	53.2	53.2	41	63.146	558	558;739	22409000	22343000	21296000	20639000	20359000	22304000	22759000	21202000	21244000	22162000
P06746	P06746	8	8	8	DNA polymerase beta	POLB	DNA polymerase beta OS=Homo sapiens OX=9606 GN=POLB PE=1 SV=3	1	8	8	8	8	8	8	34.9	34.9	34.9	38.177	335	335	407610	411330	395170	386580	388690	451690	403130	402460	400030	427560
P06748	P06748	10	10	10	Nucleophosmin	NPM1	Nucleophosmin OS=Homo sapiens OX=9606 GN=NPM1 PE=1 SV=2	1	10	10	10	10	10	10	39.1	39.1	39.1	32.575	294	294	55012000	59074000	47730000	51084000	50366000	52774000	53477000	49334000	51410000	55376000
P06753	P06753	17	9	8	Tropomyosin alpha-3 chain	TPM3	Tropomyosin alpha-3 chain OS=Homo sapiens OX=9606 GN=TPM3 PE=1 SV=2	1	17	9	8	17	9	8	38.2	20.7	17.9	32.95	285	285	3160600	3378300	3163500	3127600	2943300	3274500	3271000	2991500	2909600	3235200
P06865	P06865	10	10	10	Beta-hexosaminidase subunit alpha	HEXA	Beta-hexosaminidase subunit alpha OS=Homo sapiens OX=9606 GN=HEXA PE=1 SV=2	1	10	10	10	10	10	10	21.9	21.9	21.9	60.702	529	529	919120	964440	875860	864500	863670	996720	933550	883260	948090	992350
Q16778;P33778;P23527;P06899;Q8N257;Q6DRA6;Q6DN03	Q16778;P33778;P23527;P06899;Q8N257	8;8;8;8;6;3;3	2;2;2;2;2;2;2	2;2;2;2;2;2;2	Histone H2B type 2-E;Histone H2B type 1-B;Histone H2B type 1-O;Histone H2B type 1-J;Histone H2B type 3-B	HIST2H2BE;HIST1H2BB;HIST1H2BO;HIST1H2BJ;HIST3H2BB	Histone H2B type 2-E OS=Homo sapiens OX=9606 GN=HIST2H2BE PE=1 SV=3;Histone H2B type 1-B OS=Homo sapiens OX=9606 GN=HIST1H2BB PE=1 SV=2;Histone H2B type 1-O OS=Homo sapiens OX=9606 GN=HIST1H2BO PE=1 SV=3;Histone H2B type 1-J OS=Homo sapiens OX=9606 GN=HIST	7	8	2	2	8	2	2	53.2	7.9	7.9	13.92	126	126;126;126;126;126;164;193	8489000	9986100	8005700	7267900	7356400	6418500	7819600	7399900	8273200	8576500
P07099	P07099	12	12	12	Epoxide hydrolase 1	EPHX1	Epoxide hydrolase 1 OS=Homo sapiens OX=9606 GN=EPHX1 PE=1 SV=1	1	12	12	12	12	12	12	33.2	33.2	33.2	52.948	455	455	807130	727800	617050	643820	856190	999490	734780	833210	945130	909350
P07108	P07108	3	3	3	Acyl-CoA-binding protein	DBI	Acyl-CoA-binding protein OS=Homo sapiens OX=9606 GN=DBI PE=1 SV=2	1	3	3	3	3	3	3	50.6	50.6	50.6	10.044	87	87	4245400	4651900	4252300	3887700	3937400	4332300	4287800	4067000	3961800	4321500
P07195	P07195	19	19	18	L-lactate dehydrogenase B chain	LDHB	L-lactate dehydrogenase B chain OS=Homo sapiens OX=9606 GN=LDHB PE=1 SV=2	1	19	19	18	19	19	18	54.8	54.8	51.2	36.638	334	334	51856000	54696000	47691000	48913000	46607000	52422000	51429000	48733000	49550000	51964000
P07199	P07199	6	6	6	Major centromere autoantigen B	CENPB	Major centromere autoantigen B OS=Homo sapiens OX=9606 GN=CENPB PE=1 SV=2	1	6	6	6	6	6	6	11	11	11	65.171	599	599	184740	189350	162190	166690	167590	190050	188740	176850	180160	189480
P07203	P07203	12	12	12	Glutathione peroxidase 1	GPX1	Glutathione peroxidase 1 OS=Homo sapiens OX=9606 GN=GPX1 PE=1 SV=4	1	12	12	12	12	12	12	76.4	76.4	76.4	22.088	203	203	4091400	4259400	3817800	3826800	3861800	4443800	4132900	4036400	3873600	4015400
P07204	P07204	4	4	4	Thrombomodulin	THBD	Thrombomodulin OS=Homo sapiens OX=9606 GN=THBD PE=1 SV=2	1	4	4	4	4	4	4	13.7	13.7	13.7	60.329	575	575	25618	21362	29067	22169	21562	29541	26545	25870	20554	30174
P07205	P07205	6	2	2	Phosphoglycerate kinase 2	PGK2	Phosphoglycerate kinase 2 OS=Homo sapiens OX=9606 GN=PGK2 PE=1 SV=3	1	6	2	2	6	2	2	15.6	3.8	3.8	44.796	417	417	349180	357790	330530	327260	325200	368430	342410	319330	328470	326470
P07237	P07237	37	37	37	Protein disulfide-isomerase	P4HB	Protein disulfide-isomerase OS=Homo sapiens OX=9606 GN=P4HB PE=1 SV=3	1	37	37	37	37	37	37	70.7	70.7	70.7	57.116	508	508	36572000	38388000	37762000	38561000	35982000	40240000	40784000	38698000	35482000	37870000
P07305	P07305	1	1	1	Histone H1.0;Histone H1.0, N-terminally processed	H1F0	Histone H1.0 OS=Homo sapiens OX=9606 GN=H1F0 PE=1 SV=3	1	1	1	1	1	1	1	4.6	4.6	4.6	20.863	194	194	115860	114260	66121	101600	118300	128030	118330	120540	126890	114900
P07311	P07311	3	3	3	Acylphosphatase-1	ACYP1	Acylphosphatase-1 OS=Homo sapiens OX=9606 GN=ACYP1 PE=1 SV=2	1	3	3	3	3	3	3	32.3	32.3	32.3	11.261	99	99	104970	110070	108390	103320	97712	105700	105180	100190	104000	109860
P07332	P07332	17	17	16	Tyrosine-protein kinase Fes/Fps	FES	Tyrosine-protein kinase Fes/Fps OS=Homo sapiens OX=9606 GN=FES PE=1 SV=3	1	17	17	16	17	17	16	25.9	25.9	24.6	93.495	822	822	555840	591260	558160	581200	546240	638640	578280	567020	605670	661480
P07339	P07339	12	12	12	Cathepsin D;Cathepsin D light chain;Cathepsin D heavy chain	CTSD	Cathepsin D OS=Homo sapiens OX=9606 GN=CTSD PE=1 SV=1	1	12	12	12	12	12	12	32.8	32.8	32.8	44.552	412	412	1613600	1762400	1495800	1593900	1648400	1726400	1724900	1632400	1665400	1769300
P07355;A6NMY6	P07355;A6NMY6	28;21	28;21	28;21	Annexin A2;Putative annexin A2-like protein	ANXA2;ANXA2P2	Annexin A2 OS=Homo sapiens OX=9606 GN=ANXA2 PE=1 SV=2;Putative annexin A2-like protein OS=Homo sapiens OX=9606 GN=ANXA2P2 PE=5 SV=2	2	28	28	28	28	28	28	76.7	76.7	76.7	38.604	339	339;339	8601000	8992300	8556300	8881800	7849300	8933200	9021400	8450600	8558300	9263100
P07384	P07384	35	35	35	Calpain-1 catalytic subunit	CAPN1	Calpain-1 catalytic subunit OS=Homo sapiens OX=9606 GN=CAPN1 PE=1 SV=1	1	35	35	35	35	35	35	61.2	61.2	61.2	81.889	714	714	4364200	4434300	4475700	4401100	4118100	5074600	4507700	4356500	4288300	4587300
P07437	P07437	23	6	5	Tubulin beta chain	TUBB	Tubulin beta chain OS=Homo sapiens OX=9606 GN=TUBB PE=1 SV=2	1	23	6	5	23	6	5	61.9	19.6	16.2	49.67	444	444	16355000	17295000	15846000	15739000	15825000	16911000	15581000	15613000	17256000	17225000
P07602	P07602	19	19	19	Prosaposin;Saposin-A;Saposin-B-Val;Saposin-B;Saposin-C;Saposin-D	PSAP	Prosaposin OS=Homo sapiens OX=9606 GN=PSAP PE=1 SV=2	1	19	19	19	19	19	19	40.6	40.6	40.6	58.112	524	524	6614100	6834400	6261000	6540300	6230000	7029700	6949700	6583000	6551000	7040300
P07686	P07686	21	21	21	Beta-hexosaminidase subunit beta;Beta-hexosaminidase subunit beta chain B;Beta-hexosaminidase subunit beta chain A	HEXB	Beta-hexosaminidase subunit beta OS=Homo sapiens OX=9606 GN=HEXB PE=1 SV=3	1	21	21	21	21	21	21	34.9	34.9	34.9	63.111	556	556	3409500	3567000	3085900	3270400	3270100	3560300	3486200	3340200	3386800	3615500
P07711	P07711	1	1	1	Cathepsin L1;Cathepsin L1 heavy chain;Cathepsin L1 light chain	CTSL	Cathepsin L1 OS=Homo sapiens OX=9606 GN=CTSL PE=1 SV=2	1	1	1	1	1	1	1	4.2	4.2	4.2	37.564	333	333	8787.1	8448.3	10672	11205	10526	12982	9151.5	7316.4	9757.6	9420.2
P07737;CON__P02584	P07737	9;4	9;4	9;4	Profilin-1	PFN1	Profilin-1 OS=Homo sapiens OX=9606 GN=PFN1 PE=1 SV=2	2	9	9	9	9	9	9	70	70	70	15.054	140	140;140	35196000	36935000	33127000	32688000	31968000	35898000	35365000	34707000	34174000	36703000
P07738	P07738	2	2	2	Bisphosphoglycerate mutase	BPGM	Bisphosphoglycerate mutase OS=Homo sapiens OX=9606 GN=BPGM PE=1 SV=2	1	2	2	2	2	2	2	9.7	9.7	9.7	30.005	259	259	21010	21203	22222	21483	21419	24680	23059	22973	24118	21845
P07741	P07741	12	12	12	Adenine phosphoribosyltransferase	APRT	Adenine phosphoribosyltransferase OS=Homo sapiens OX=9606 GN=APRT PE=1 SV=2	1	12	12	12	12	12	12	82.8	82.8	82.8	19.608	180	180	4707100	5485000	3885000	4199500	4610600	4435800	4955800	4582000	4823900	5062700
P07814	P07814	78	78	77	Bifunctional glutamate/proline--tRNA ligase;Glutamate--tRNA ligase;Proline--tRNA ligase	EPRS	Bifunctional glutamate/proline--tRNA ligase OS=Homo sapiens OX=9606 GN=EPRS PE=1 SV=5	1	78	78	77	78	78	77	56.8	56.8	56.8	170.59	1512	1512	27580000	28233000	25150000	25746000	25210000	27319000	27095000	25872000	25847000	26885000
P07858	P07858	10	10	10	Cathepsin B;Cathepsin B light chain;Cathepsin B heavy chain	CTSB	Cathepsin B OS=Homo sapiens OX=9606 GN=CTSB PE=1 SV=3	1	10	10	10	10	10	10	40.7	40.7	40.7	37.821	339	339	873660	918440	836860	871000	878280	949950	916020	909450	924160	954690
P07900;Q14568	P07900	49;8	32;2	29;2	Heat shock protein HSP 90-alpha	HSP90AA1	Heat shock protein HSP 90-alpha OS=Homo sapiens OX=9606 GN=HSP90AA1 PE=1 SV=5	2	49	32	29	49	32	29	59.2	40.7	38.4	84.659	732	732;343	50931000	53664000	47375000	48815000	45318000	51354000	50074000	48910000	46784000	51872000
P07902	P07902	1	1	1	Galactose-1-phosphate uridylyltransferase	GALT	Galactose-1-phosphate uridylyltransferase OS=Homo sapiens OX=9606 GN=GALT PE=1 SV=3	1	1	1	1	1	1	1	4	4	4	43.363	379	379	9601.8	5983.4	6440.3	5947.5	6165.6	10419	6594.1	7328.7	7839.4	9631.7
P07910;P0DMR1;O60812;B7ZW38;B2RXH8;Q86SE5	P07910	16;6;6;6;6;1	16;6;6;6;6;1	16;6;6;6;6;1	Heterogeneous nuclear ribonucleoproteins C1/C2	HNRNPC	Heterogeneous nuclear ribonucleoproteins C1/C2 OS=Homo sapiens OX=9606 GN=HNRNPC PE=1 SV=4	6	16	16	16	16	16	16	53.3	53.3	53.3	33.67	306	306;293;293;293;293;291	12812000	13490000	14881000	13002000	11069000	14025000	12152000	12571000	13427000	13870000
P07919;A0A096LP55	P07919	5;2	5;2	5;2	Cytochrome b-c1 complex subunit 6, mitochondrial	UQCRH	Cytochrome b-c1 complex subunit 6, mitochondrial OS=Homo sapiens OX=9606 GN=UQCRH PE=1 SV=2	2	5	5	5	5	5	5	67	67	67	10.739	91	91;91	2929400	2891100	2564000	2392700	2648600	2789200	2825200	2677700	2947700	2791000
P07948	P07948	23	23	22	Tyrosine-protein kinase Lyn	LYN	Tyrosine-protein kinase Lyn OS=Homo sapiens OX=9606 GN=LYN PE=1 SV=3	1	23	23	22	23	23	22	50.8	50.8	48.8	58.573	512	512	2145200	2285300	1229900	1116200	2040300	2241900	1359700	1276700	2180500	2260400
P07949	P07949	17	17	17	Proto-oncogene tyrosine-protein kinase receptor Ret;Soluble RET kinase fragment;Extracellular cell-membrane anchored RET cadherin 120 kDa fragment	RET	Proto-oncogene tyrosine-protein kinase receptor Ret OS=Homo sapiens OX=9606 GN=RET PE=1 SV=3	1	17	17	17	17	17	17	20.6	20.6	20.6	124.32	1114	1114	655170	640650	589580	604390	661670	756690	656610	628620	703950	703110
P07951;CON__Q3SX28	P07951;CON__Q3SX28	11;10	1;1	1;1	Tropomyosin beta chain	TPM2	Tropomyosin beta chain OS=Homo sapiens OX=9606 GN=TPM2 PE=1 SV=1;	2	11	1	1	11	1	1	25.7	3.2	3.2	32.85	284	284;284	299190	347460	266510	263800	250810	277760	277120	270630	281630	281850
P07954	P07954	22	22	22	Fumarate hydratase, mitochondrial	FH	Fumarate hydratase, mitochondrial OS=Homo sapiens OX=9606 GN=FH PE=1 SV=3	1	22	22	22	22	22	22	58.8	58.8	58.8	54.636	510	510	11052000	11121000	10485000	10473000	10098000	11713000	11253000	10165000	10605000	10922000
P07992	P07992	1	1	1	DNA excision repair protein ERCC-1	ERCC1	DNA excision repair protein ERCC-1 OS=Homo sapiens OX=9606 GN=ERCC1 PE=1 SV=1	1	1	1	1	1	1	1	3	3	3	32.562	297	297	0	0	0	0	0	0	0	0	0	0
P08047	P08047	5	5	5	Transcription factor Sp1	SP1	Transcription factor Sp1 OS=Homo sapiens OX=9606 GN=SP1 PE=1 SV=3	1	5	5	5	5	5	5	9.8	9.8	9.8	80.692	785	785	392880	406130	299840	277690	333940	348160	288540	337920	434330	365680
P08048;P17010;Q9Y462	P08048;P17010	4;4;1	4;4;1	4;4;1	Zinc finger Y-chromosomal protein;Zinc finger X-chromosomal protein	ZFY;ZFX	Zinc finger Y-chromosomal protein OS=Homo sapiens OX=9606 GN=ZFY PE=1 SV=3;Zinc finger X-chromosomal protein OS=Homo sapiens OX=9606 GN=ZFX PE=2 SV=2	3	4	4	4	4	4	4	5.5	5.5	5.5	90.504	801	801;805;761	123090	121900	96403	105290	113490	121320	108950	119730	129970	128680
P08069	P08069	2	1	1	Insulin-like growth factor 1 receptor;Insulin-like growth factor 1 receptor alpha chain;Insulin-like growth factor 1 receptor beta chain	IGF1R	Insulin-like growth factor 1 receptor OS=Homo sapiens OX=9606 GN=IGF1R PE=1 SV=1	1	2	1	1	2	1	1	2	1.3	1.3	154.79	1367	1367	4079.9	6596.4	5288.5	4335.1	4521.4	5301.4	5190	5468.4	6590	4694.1
P08133	P08133	45	45	45	Annexin A6	ANXA6	Annexin A6 OS=Homo sapiens OX=9606 GN=ANXA6 PE=1 SV=3	1	45	45	45	45	45	45	70.7	70.7	70.7	75.872	673	673	11950000	12739000	12171000	12104000	11990000	13141000	12879000	12667000	11774000	12505000
P08134	P08134	8	1	1	Rho-related GTP-binding protein RhoC	RHOC	Rho-related GTP-binding protein RhoC OS=Homo sapiens OX=9606 GN=RHOC PE=1 SV=1	1	8	1	1	8	1	1	52.8	6.2	6.2	22.006	193	193	22585	19866	19510	20493	22422	22143	18480	19261	18071	24659
P08174	P08174	6	6	6	Complement decay-accelerating factor	CD55	Complement decay-accelerating factor OS=Homo sapiens OX=9606 GN=CD55 PE=1 SV=4	1	6	6	6	6	6	6	19.4	19.4	19.4	41.4	381	381	187910	194800	160800	168600	175250	200080	179790	187360	185580	189330
P08195	P08195	21	21	21	4F2 cell-surface antigen heavy chain	SLC3A2	4F2 cell-surface antigen heavy chain OS=Homo sapiens OX=9606 GN=SLC3A2 PE=1 SV=3	1	21	21	21	21	21	21	35.9	35.9	35.9	67.993	630	630	4240700	4304600	3669700	3499300	3648900	3941300	3917800	3778300	3758300	3758500
P08238;Q58FF7	P08238	52;18	50;18	30;7	Heat shock protein HSP 90-beta	HSP90AB1	Heat shock protein HSP 90-beta OS=Homo sapiens OX=9606 GN=HSP90AB1 PE=1 SV=4	2	52	50	30	52	50	30	62	60.4	36.7	83.263	724	724;597	169040000	175060000	157980000	159400000	149140000	172770000	166370000	160070000	157950000	171210000
P08240	P08240	25	25	25	Signal recognition particle receptor subunit alpha	SRPR	Signal recognition particle receptor subunit alpha OS=Homo sapiens OX=9606 GN=SRPRA PE=1 SV=2	1	25	25	25	25	25	25	44	44	44	69.81	638	638	2976700	2802100	2324000	2506600	2626900	3007200	2747500	2683000	3077400	2756400
P08243	P08243	21	21	21	Asparagine synthetase [glutamine-hydrolyzing]	ASNS	Asparagine synthetase [glutamine-hydrolyzing] OS=Homo sapiens OX=9606 GN=ASNS PE=1 SV=4	1	21	21	21	21	21	21	43.9	43.9	43.9	64.369	561	561	4710400	4928500	4036700	3839500	3888600	3895600	4054000	3678800	3951400	3905800
P08246	P08246	8	8	8	Neutrophil elastase	ELANE	Neutrophil elastase OS=Homo sapiens OX=9606 GN=ELANE PE=1 SV=1	1	8	8	8	8	8	8	40.4	40.4	40.4	28.518	267	267	1384800	1403900	1144300	1442900	1564300	1711800	1645500	1524300	1501600	1477000
P08311	P08311	10	10	10	Cathepsin G	CTSG	Cathepsin G OS=Homo sapiens OX=9606 GN=CTSG PE=1 SV=2	1	10	10	10	10	10	10	37.3	37.3	37.3	28.837	255	255	779110	843480	768300	817570	896540	1007300	884520	832370	887170	844130
P08397	P08397	14	14	14	Porphobilinogen deaminase	HMBS	Porphobilinogen deaminase OS=Homo sapiens OX=9606 GN=HMBS PE=1 SV=2	1	14	14	14	14	14	14	38.5	38.5	38.5	39.33	361	361	1196300	1294400	1316600	1344000	1186700	1357400	1434800	1264900	1201400	1321300
P08559;P29803	P08559	23;2	23;2	23;2	Pyruvate dehydrogenase E1 component subunit alpha, somatic form, mitochondrial	PDHA1	Pyruvate dehydrogenase E1 component subunit alpha, somatic form, mitochondrial OS=Homo sapiens OX=9606 GN=PDHA1 PE=1 SV=3	2	23	23	23	23	23	23	64.4	64.4	64.4	43.295	390	390;388	2710600	2936500	2423800	2527500	2506500	2750500	2686800	2629300	2594800	2703200
P08567	P08567	12	12	12	Pleckstrin	PLEK	Pleckstrin OS=Homo sapiens OX=9606 GN=PLEK PE=1 SV=3	1	12	12	12	12	12	12	43.1	43.1	43.1	40.124	350	350	406080	415520	411970	416290	420430	474930	470340	404240	405650	437640
P08574	P08574	11	11	11	Cytochrome c1, heme protein, mitochondrial	CYC1	Cytochrome c1, heme protein, mitochondrial OS=Homo sapiens OX=9606 GN=CYC1 PE=1 SV=3	1	11	11	11	11	11	11	38.8	38.8	38.8	35.422	325	325	4384100	4323000	3583800	3541800	4022800	4341700	3995100	4377200	4572600	4523300
P08575	P08575	44	44	44	Receptor-type tyrosine-protein phosphatase C	PTPRC	Receptor-type tyrosine-protein phosphatase C OS=Homo sapiens OX=9606 GN=PTPRC PE=1 SV=3	1	44	44	44	44	44	44	41.8	41.8	41.8	147.48	1306	1306	5758900	5947800	5131100	5052400	5214000	5719500	5532500	5485500	5841100	5969400
P08579	P08579	8	6	6	U2 small nuclear ribonucleoprotein B	SNRPB2	U2 small nuclear ribonucleoprotein B OS=Homo sapiens OX=9606 GN=SNRPB2 PE=1 SV=1	1	8	6	6	8	6	6	34.2	27.6	27.6	25.486	225	225	2086100	2239500	2266800	2008200	1911500	2217800	2184200	1998800	2161200	2197400
P08621	P08621	22	22	22	U1 small nuclear ribonucleoprotein 70 kDa	SNRNP70	U1 small nuclear ribonucleoprotein 70 kDa OS=Homo sapiens OX=9606 GN=SNRNP70 PE=1 SV=2	1	22	22	22	22	22	22	45.5	45.5	45.5	51.556	437	437	5941600	6064700	6261200	5540800	5315100	6040900	5778500	5615700	6271800	6106900
P08631;Q9H6Q3	P08631	10;1	9;1	9;1	Tyrosine-protein kinase HCK	HCK	Tyrosine-protein kinase HCK OS=Homo sapiens OX=9606 GN=HCK PE=1 SV=5	2	10	9	9	10	9	9	27.4	25.5	25.5	59.599	526	526;261	393920	384740	219450	207640	365650	430300	252590	232560	398870	420810
P08648	P08648	13	13	13	Integrin alpha-5;Integrin alpha-5 heavy chain;Integrin alpha-5 light chain	ITGA5	Integrin alpha-5 OS=Homo sapiens OX=9606 GN=ITGA5 PE=1 SV=2	1	13	13	13	13	13	13	16.3	16.3	16.3	114.54	1049	1049	610200	640230	587070	588930	610060	699560	637500	624390	628410	672230
P08651	P08651	7	7	7	Nuclear factor 1 C-type	NFIC	Nuclear factor 1 C-type OS=Homo sapiens OX=9606 GN=NFIC PE=1 SV=2	1	7	7	7	7	7	7	20.1	20.1	20.1	55.674	508	508	270200	243820	245940	249440	246260	262790	280780	255530	248660	252270
P08670;P41219;P17661;CON__Q9DCV7;CON__Q3KNV1;CON__P08729;P08729;CON__Q9NSB2;CON__Q6ISB0;Q9NSB2;CON__P78386;CON__Q8N1N4-2;CON__Q7RTT2;Q16352;P78386;Q8N1N4;P07196;P07197	P08670	40;4;4;3;3;3;3;2;2;2;1;1;1;1;1;1;1;1	40;4;4;3;3;3;3;2;2;2;1;1;1;1;1;1;1;1	35;2;1;0;0;0;0;0;0;0;0;0;0;0;0;0;0;0	Vimentin	VIM	Vimentin OS=Homo sapiens OX=9606 GN=VIM PE=1 SV=4	18	40	40	35	40	40	35	74	74	68.7	53.651	466	466;470;470;457;469;469;469;600;600;600;507;521;521;499;507;520;543;916	23414000	24552000	25632000	25146000	23319000	26933000	26805000	25415000	22857000	24297000
P08708	P08708	10	10	10	40S ribosomal protein S17	RPS17	40S ribosomal protein S17 OS=Homo sapiens OX=9606 GN=RPS17 PE=1 SV=2	1	10	10	10	10	10	10	59.3	59.3	59.3	15.55	135	135	4412900	4569700	4534500	4255600	4091400	4440600	4541300	4368600	4469800	4567700
P08754	P08754	17	10	10	Guanine nucleotide-binding protein G(k) subunit alpha	GNAI3	Guanine nucleotide-binding protein G(k) subunit alpha OS=Homo sapiens OX=9606 GN=GNAI3 PE=1 SV=3	1	17	10	10	17	10	10	56.2	35	35	40.532	354	354	1383000	1412800	1336900	1291700	1407100	1504600	1371300	1357700	1398900	1458800
P08758	P08758	19	19	19	Annexin A5	ANXA5	Annexin A5 OS=Homo sapiens OX=9606 GN=ANXA5 PE=1 SV=2	1	19	19	19	19	19	19	68.4	68.4	68.4	35.936	320	320	11354000	12028000	10814000	11442000	11209000	12646000	12591000	11809000	11439000	12469000
P08865	P08865	14	14	14	40S ribosomal protein SA	RPSA	40S ribosomal protein SA OS=Homo sapiens OX=9606 GN=RPSA PE=1 SV=4	1	14	14	14	14	14	14	53.2	53.2	53.2	32.854	295	295	9472700	10585000	9072600	9152300	8990000	9554700	10072000	9306200	9352100	10037000
P08887	P08887	4	4	4	Interleukin-6 receptor subunit alpha	IL6R	Interleukin-6 receptor subunit alpha OS=Homo sapiens OX=9606 GN=IL6R PE=1 SV=1	1	4	4	4	4	4	4	11.3	11.3	11.3	51.547	468	468	100190	106000	100880	100450	106590	112720	104300	107850	110410	110240
P08962	P08962	2	2	2	CD63 antigen	CD63	CD63 antigen OS=Homo sapiens OX=9606 GN=CD63 PE=1 SV=2	1	2	2	2	2	2	2	7.6	7.6	7.6	25.636	238	238	106980	114360	97903	109250	119700	120910	125310	118160	120910	123660
P09001	P09001	8	8	8	39S ribosomal protein L3, mitochondrial	MRPL3	39S ribosomal protein L3, mitochondrial OS=Homo sapiens OX=9606 GN=MRPL3 PE=1 SV=1	1	8	8	8	8	8	8	34.5	34.5	34.5	38.632	348	348	675670	743030	650580	636960	612470	641040	665600	638920	692430	676790
P09012	P09012	9	9	7	U1 small nuclear ribonucleoprotein A	SNRPA	U1 small nuclear ribonucleoprotein A OS=Homo sapiens OX=9606 GN=SNRPA PE=1 SV=3	1	9	9	7	9	9	7	39.4	39.4	34	31.279	282	282	5514400	5535800	5499000	5237700	4777100	5631100	5536900	5164400	5210400	5382000
P09104	P09104	7	4	4	Gamma-enolase	ENO2	Gamma-enolase OS=Homo sapiens OX=9606 GN=ENO2 PE=1 SV=3	1	7	4	4	7	4	4	27.2	14.5	14.5	47.268	434	434	93731	104150	82833	85294	101850	101720	97990	89907	91039	104390
P09110	P09110	12	12	12	3-ketoacyl-CoA thiolase, peroxisomal	ACAA1	3-ketoacyl-CoA thiolase, peroxisomal OS=Homo sapiens OX=9606 GN=ACAA1 PE=1 SV=2	1	12	12	12	12	12	12	38	38	38	44.292	424	424	412370	408280	390490	385250	390700	433110	426690	396470	405870	443580
P09132	P09132	6	6	6	Signal recognition particle 19 kDa protein	SRP19	Signal recognition particle 19 kDa protein OS=Homo sapiens OX=9606 GN=SRP19 PE=1 SV=3	1	6	6	6	6	6	6	47.2	47.2	47.2	16.156	144	144	381040	438850	422360	413720	380720	443270	407450	401970	430390	446720
P09211	P09211	12	12	12	Glutathione S-transferase P	GSTP1	Glutathione S-transferase P OS=Homo sapiens OX=9606 GN=GSTP1 PE=1 SV=2	1	12	12	12	12	12	12	60	60	60	23.356	210	210	8189700	8826900	7255900	7672900	7926300	8118000	8470500	8044100	8141700	8340500
P09234	P09234	3	3	3	U1 small nuclear ribonucleoprotein C	SNRPC	U1 small nuclear ribonucleoprotein C OS=Homo sapiens OX=9606 GN=SNRPC PE=1 SV=1	1	3	3	3	3	3	3	24.5	24.5	24.5	17.394	159	159	1164200	1149000	1265000	1307000	1151000	1373700	1345600	1191900	1127300	1276500
P09382	P09382	8	8	8	Galectin-1	LGALS1	Galectin-1 OS=Homo sapiens OX=9606 GN=LGALS1 PE=1 SV=2	1	8	8	8	8	8	8	77.8	77.8	77.8	14.716	135	135	9930600	10383000	10044000	11619000	9745200	11837000	11797000	11104000	9950200	10698000
P09417	P09417	10	10	10	Dihydropteridine reductase	QDPR	Dihydropteridine reductase OS=Homo sapiens OX=9606 GN=QDPR PE=1 SV=2	1	10	10	10	10	10	10	49.2	49.2	49.2	25.789	244	244	890320	972560	903150	886590	912700	983350	975730	930860	975180	1007900
P09429;B2RPK0	P09429;B2RPK0	10;5	10;5	8;3	High mobility group protein B1;Putative high mobility group protein B1-like 1	HMGB1;HMGB1P1	High mobility group protein B1 OS=Homo sapiens OX=9606 GN=HMGB1 PE=1 SV=3;Putative high mobility group protein B1-like 1 OS=Homo sapiens OX=9606 GN=HMGB1P1 PE=5 SV=1	2	10	10	8	10	10	8	43.3	43.3	34	24.893	215	215;211	14989000	15136000	12872000	14290000	13767000	14582000	14482000	14548000	14793000	15503000
P09467	P09467	3	3	3	Fructose-1,6-bisphosphatase 1	FBP1	Fructose-1,6-bisphosphatase 1 OS=Homo sapiens OX=9606 GN=FBP1 PE=1 SV=5	1	3	3	3	3	3	3	13.9	13.9	13.9	36.842	338	338	18450	15990	16399	18514	18545	18039	20793	18417	17923	19911
P09493	P09493	8	1	1	Tropomyosin alpha-1 chain	TPM1	Tropomyosin alpha-1 chain OS=Homo sapiens OX=9606 GN=TPM1 PE=1 SV=2	1	8	1	1	8	1	1	18.3	3.2	3.2	32.708	284	284	98663	95610	76217	77898	86443	89365	93632	85701	82919	88331
P09496	P09496	9	9	9	Clathrin light chain A	CLTA	Clathrin light chain A OS=Homo sapiens OX=9606 GN=CLTA PE=1 SV=1	1	9	9	9	9	9	9	20.2	20.2	20.2	27.076	248	248	5085000	5329400	4878800	4755800	4497800	5087800	4984700	4808000	4724300	4886600
P09497	P09497	8	8	8	Clathrin light chain B	CLTB	Clathrin light chain B OS=Homo sapiens OX=9606 GN=CLTB PE=1 SV=1	1	8	8	8	8	8	8	24.9	24.9	24.9	25.19	229	229	1759700	1820900	1670500	1695900	1655400	1821100	1782500	1717600	1748100	1801300
P09525	P09525	28	28	28	Annexin A4	ANXA4	Annexin A4 OS=Homo sapiens OX=9606 GN=ANXA4 PE=1 SV=4	1	28	28	28	28	28	28	74.9	74.9	74.9	35.882	319	319	26843000	29583000	24766000	25511000	25423000	27699000	27825000	27280000	27324000	29098000
P09543	P09543	18	18	18	2,3-cyclic-nucleotide 3-phosphodiesterase	CNP	2,3-cyclic-nucleotide 3-phosphodiesterase OS=Homo sapiens OX=9606 GN=CNP PE=1 SV=2	1	18	18	18	18	18	18	40.1	40.1	40.1	47.578	421	421	2221500	2266300	2073000	2132700	2161600	2431300	2253600	2188600	2243900	2407100
P09622	P09622	17	17	17	Dihydrolipoyl dehydrogenase, mitochondrial	DLD	Dihydrolipoyl dehydrogenase, mitochondrial OS=Homo sapiens OX=9606 GN=DLD PE=1 SV=2	1	17	17	17	17	17	17	39.9	39.9	39.9	54.177	509	509	4567400	4723000	5148800	4121200	4526200	5116800	4718600	4319400	4325800	4623600
P09651	P09651	23	23	10	Heterogeneous nuclear ribonucleoprotein A1;Heterogeneous nuclear ribonucleoprotein A1, N-terminally processed	HNRNPA1	Heterogeneous nuclear ribonucleoprotein A1 OS=Homo sapiens OX=9606 GN=HNRNPA1 PE=1 SV=5	1	23	23	10	23	23	10	63.4	63.4	34.1	38.746	372	372	34949000	37592000	34275000	33640000	32729000	37149000	35806000	34895000	34233000	36854000
P09661	P09661	14	14	14	U2 small nuclear ribonucleoprotein A	SNRPA1	U2 small nuclear ribonucleoprotein A OS=Homo sapiens OX=9606 GN=SNRPA1 PE=1 SV=2	1	14	14	14	14	14	14	54.1	54.1	54.1	28.415	255	255	2679300	2675300	2634900	2506300	2389400	2696400	2567300	2522900	2534400	2656600
P09669	P09669	7	7	7	Cytochrome c oxidase subunit 6C	COX6C	Cytochrome c oxidase subunit 6C OS=Homo sapiens OX=9606 GN=COX6C PE=1 SV=2	1	7	7	7	7	7	7	44	44	44	8.7813	75	75	5083800	4946700	3337100	3790700	4727300	4830100	4588500	4776800	5102000	4953800
P09874	P09874	53	53	53	Poly [ADP-ribose] polymerase 1	PARP1	Poly [ADP-ribose] polymerase 1 OS=Homo sapiens OX=9606 GN=PARP1 PE=1 SV=4	1	53	53	53	53	53	53	48.2	48.2	48.2	113.08	1014	1014	15283000	14209000	10781000	13117000	13212000	15409000	13246000	14583000	16872000	15218000
P09884	P09884	35	35	35	DNA polymerase alpha catalytic subunit	POLA1	DNA polymerase alpha catalytic subunit OS=Homo sapiens OX=9606 GN=POLA1 PE=1 SV=2	1	35	35	35	35	35	35	32.8	32.8	32.8	165.91	1462	1462	1360600	1376200	1222700	1337300	1240500	1465600	1363000	1372800	1369000	1464200
P09960	P09960	34	34	34	Leukotriene A-4 hydrolase	LTA4H	Leukotriene A-4 hydrolase OS=Homo sapiens OX=9606 GN=LTA4H PE=1 SV=2	1	34	34	34	34	34	34	57.6	57.6	57.6	69.284	611	611	5443800	5648400	5232200	5258500	5034400	5707300	5525800	5340300	5412900	5723000
P09972;P05062	P09972	29;2	20;1	20;1	Fructose-bisphosphate aldolase C	ALDOC	Fructose-bisphosphate aldolase C OS=Homo sapiens OX=9606 GN=ALDOC PE=1 SV=2	2	29	20	20	29	20	20	83	68.7	68.7	39.455	364	364;364	2657000	2800600	2554400	2673300	2549900	2821800	2671700	2687800	2615500	2829600
P0C024	P0C024	5	5	5	Peroxisomal coenzyme A diphosphatase NUDT7	NUDT7	Peroxisomal coenzyme A diphosphatase NUDT7 OS=Homo sapiens OX=9606 GN=NUDT7 PE=1 SV=1	1	5	5	5	5	5	5	26.5	26.5	26.5	26.942	238	238	72805	71933	68303	74603	67705	78246	70468	67966	70521	77461
Q71UI9;P0C0S5	Q71UI9;P0C0S5	4;4	2;2	2;2	Histone H2A.V;Histone H2A.Z	H2AFV;H2AFZ	Histone H2A.V OS=Homo sapiens OX=9606 GN=H2AFV PE=1 SV=3;Histone H2A.Z OS=Homo sapiens OX=9606 GN=H2AFZ PE=1 SV=2	2	4	2	2	4	2	2	20.3	13.3	13.3	13.509	128	128;128	903160	901610	917750	844000	807850	883310	902490	828670	949020	870270
P0C2W1	P0C2W1	5	5	5	F-box/SPRY domain-containing protein 1	FBXO45	F-box/SPRY domain-containing protein 1 OS=Homo sapiens OX=9606 GN=FBXO45 PE=1 SV=1	1	5	5	5	5	5	5	16.1	16.1	16.1	30.632	286	286	160860	175440	136060	139880	149250	174190	161030	145080	161910	169110
Q8N7N1;Q96G04;P0C5J1;A6NEL3	Q8N7N1;Q96G04;P0C5J1;A6NEL3	2;2;2;1	2;2;2;1	2;2;2;1	Putative protein N-methyltransferase FAM86B1;Protein-lysine N-methyltransferase EEF2KMT;Putative protein N-methyltransferase FAM86B2;Putative protein FAM86C2P	FAM86B1;EEF2KMT;FAM86B2;FAM86C2P	Putative protein N-methyltransferase FAM86B1 OS=Homo sapiens OX=9606 GN=FAM86B1 PE=2 SV=2;Protein-lysine N-methyltransferase EEF2KMT OS=Homo sapiens OX=9606 GN=EEF2KMT PE=1 SV=2;Putative protein N-methyltransferase FAM86B2 OS=Homo sapiens OX=9606 GN=FAM86B	4	2	2	2	2	2	2	9.5	9.5	9.5	32.864	296	296;330;330;165	28497	31860	28622	23679	26621	30482	31194	29256	32782	30939
P0C7P0	P0C7P0	4	4	4	CDGSH iron-sulfur domain-containing protein 3, mitochondrial	CISD3	CDGSH iron-sulfur domain-containing protein 3, mitochondrial OS=Homo sapiens OX=9606 GN=CISD3 PE=1 SV=1	1	4	4	4	4	4	4	26.8	26.8	26.8	14.215	127	127	472260	436290	508450	596570	491360	604320	636310	547030	465870	504720
P0C7P3	P0C7P3	1	1	1	Schlafen family member 14	SLFN14	Protein SLFN14 OS=Homo sapiens OX=9606 GN=SLFN14 PE=1 SV=2	1	1	1	1	1	1	1	1	1	1	103.91	912	912	37234	40312	33470	34438	37323	43299	37052	34076	35803	35066
P0C7T5	P0C7T5	1	1	1	Ataxin-1-like	ATXN1L	Ataxin-1-like OS=Homo sapiens OX=9606 GN=ATXN1L PE=1 SV=1	1	1	1	1	1	1	1	1.9	1.9	1.9	73.305	689	689	6721.2	8072.3	7249.1	6328.7	5849.7	5870.2	6805.2	7063.8	6850.5	7411
P0CAP2;Q9BZD3	P0CAP2	5;2	5;2	5;2	DNA-directed RNA polymerase II subunit GRINL1A	POLR2M	DNA-directed RNA polymerase II subunit GRINL1A OS=Homo sapiens OX=9606 GN=POLR2M PE=1 SV=1	2	5	5	5	5	5	5	20.4	20.4	20.4	41.739	368	368;368	113850	121030	122870	119240	104390	119880	120940	111820	110200	122930
P0CG12	P0CG12	4	4	4	Chromosome transmission fidelity protein 8 homolog isoform 2	CHTF8	Chromosome transmission fidelity protein 8 homolog isoform 2 OS=Homo sapiens OX=9606 GN=CHTF8 PE=1 SV=1	1	4	4	4	4	4	4	10.5	10.5	10.5	51.391	524	524	204440	205350	208260	181890	172720	215550	186940	195330	181520	199020
P0CG13	P0CG13	1	1	1	Chromosome transmission fidelity protein 8 homolog	CHTF8	Chromosome transmission fidelity protein 8 homolog OS=Homo sapiens OX=9606 GN=CHTF8 PE=1 SV=1	1	1	1	1	1	1	1	10.7	10.7	10.7	13.313	121	121	15072	15754	14033	14977	13790	15747	18512	18508	16602	17964
P0CG39;A0A0A6YYL3;Q6S8J7;Q6S5H5;A6NI47;B2RU33;H3BUK9;Q6S545;A0JP26	P0CG39	8;1;1;1;1;1;1;1;1	1;0;0;0;0;0;0;0;0	1;0;0;0;0;0;0;0;0	POTE ankyrin domain family member J	POTEJ	POTE ankyrin domain family member J OS=Homo sapiens OX=9606 GN=POTEJ PE=3 SV=1	9	8	1	1	8	1	1	9.7	2.2	2.2	117.39	1038	1038;544;498;508;508;542;544;545;581	0	0	0	0	0	0	0	0	0	0
P0CJ78	P0CJ78	1	1	1	Zinc finger protein 865	ZNF865	Zinc finger protein 865 OS=Homo sapiens OX=9606 GN=ZNF865 PE=1 SV=1	1	1	1	1	1	1	1	0.8	0.8	0.8	111.08	1059	1059	9143.5	8486.6	5907.8	7966.4	7983.7	7492.5	7970.5	10121	8913	6896.2
P0DI82;P0DI81	P0DI82;P0DI81	3;3	3;3	3;3	Trafficking protein particle complex subunit 2B;Trafficking protein particle complex subunit 2	TRAPPC2B;TRAPPC2	Trafficking protein particle complex subunit 2B OS=Homo sapiens OX=9606 GN=TRAPPC2B PE=1 SV=1;Trafficking protein particle complex subunit 2 OS=Homo sapiens OX=9606 GN=TRAPPC2 PE=1 SV=1	2	3	3	3	3	3	3	24.3	24.3	24.3	16.445	140	140;140	64123	64866	67850	64781	66046	69959	72360	70286	66212	74977
P0DJ07	P0DJ07	2	2	2	Protein PET100 homolog, mitochondrial	PET100	Protein PET100 homolog, mitochondrial OS=Homo sapiens OX=9606 GN=PET100 PE=1 SV=1	1	2	2	2	2	2	2	24.7	24.7	24.7	9.1135	73	73	232450	234520	225480	224740	229310	274460	233650	223850	227940	224080
P0DJ93	P0DJ93	1	1	1	Small integral membrane protein 13	SMIM13	Small integral membrane protein 13 OS=Homo sapiens OX=9606 GN=SMIM13 PE=3 SV=1	1	1	1	1	1	1	1	13.2	13.2	13.2	10.351	91	91	10204	12232	7728.2	9519.9	11354	12824	11442	10147	12285	10389
P0DMV9;P0DMV8	P0DMV9;P0DMV8	31;31	25;25	13;13	Heat shock 70 kDa protein 1B;Heat shock 70 kDa protein 1A	HSPA1B;HSPA1A	Heat shock 70 kDa protein 1B OS=Homo sapiens OX=9606 GN=HSPA1B PE=1 SV=1;Heat shock 70 kDa protein 1A OS=Homo sapiens OX=9606 GN=HSPA1A PE=1 SV=1	2	31	25	13	31	25	13	59.3	53.7	30	70.051	641	641;641	3920400	4559200	3947000	3978500	3859400	4345100	4276200	4128900	4046800	4500000
P0DN76;Q01081;Q8WU68	P0DN76;Q01081	8;8;3	8;8;3	8;8;3	Splicing factor U2AF 35 kDa subunit	U2AF1	Splicing factor U2AF 35 kDa subunit-like protein OS=Homo sapiens OX=9606 GN=U2AF1L5 PE=1 SV=1;Splicing factor U2AF 35 kDa subunit OS=Homo sapiens OX=9606 GN=U2AF1 PE=1 SV=3	3	8	8	8	8	8	8	40	40	40	27.872	240	240;240;220	4957400	5450900	4767700	4919000	4477700	5267700	5053300	4684600	4862200	5281000
P0DN79;P35520	P0DN79;P35520	14;14	14;14	14;14	Cystathionine beta-synthase	CBS	Cystathionine beta-synthase-like protein OS=Homo sapiens OX=9606 GN=CBSL PE=1 SV=1;Cystathionine beta-synthase OS=Homo sapiens OX=9606 GN=CBS PE=1 SV=2	2	14	14	14	14	14	14	26.7	26.7	26.7	60.586	551	551;551	1019800	1022800	937490	925310	870990	989540	932170	888450	916510	966510
P0DP25;P0DP24;P0DP23;P27482;P02585	P0DP25;P0DP24;P0DP23	12;12;12;2;1	12;12;12;2;1	12;12;12;2;1			Calmodulin-3 OS=Homo sapiens OX=9606 GN=CALM3 PE=1 SV=1;Calmodulin-2 OS=Homo sapiens OX=9606 GN=CALM2 PE=1 SV=1;Calmodulin-1 OS=Homo sapiens OX=9606 GN=CALM1 PE=1 SV=1	5	12	12	12	12	12	12	77.2	77.2	77.2	16.837	149	149;149;149;149;160	16785000	17739000	16661000	16047000	14964000	16826000	17275000	15913000	16727000	18035000
P0DPB5	P0DPB5	2	2	2			Protein POLR1D, isoform 2 OS=Homo sapiens OX=9606 GN=POLR1D PE=1 SV=1	1	2	2	2	2	2	2	12.3	12.3	12.3	14.332	122	122	66489	76282	73723	62340	50756	65676	65318	63080	73337	70367
P0DPB6	P0DPB6	4	4	4			DNA-directed RNA polymerases I and III subunit RPAC2 OS=Homo sapiens OX=9606 GN=POLR1D PE=1 SV=1	1	4	4	4	4	4	4	42.9	42.9	42.9	15.237	133	133	368600	390180	382520	347820	341940	381790	365900	351980	365370	376940
P0DPD7;P0DPD8	P0DPD7;P0DPD8	7;5	7;5	7;5			EEF1A lysine methyltransferase 4 OS=Homo sapiens OX=9606 GN=EEF1AKMT4 PE=1 SV=1;EEF1AKMT4-ECE2 readthrough transcript protein OS=Homo sapiens OX=9606 GN=EEF1AKMT4-ECE2 PE=1 SV=1	2	7	7	7	7	7	7	37.3	37.3	37.3	28.306	255	255;883	263850	262110	246930	254420	244480	279260	296760	246360	255150	278700
P10109	P10109	2	2	2	Adrenodoxin, mitochondrial	FDX1	Adrenodoxin, mitochondrial OS=Homo sapiens OX=9606 GN=FDX1 PE=1 SV=1	1	2	2	2	2	2	2	15.8	15.8	15.8	19.393	184	184	40605	39903	33952	36132	40897	39518	42421	37677	36364	36230
P10114	P10114	7	1	1	Ras-related protein Rap-2a	RAP2A	Ras-related protein Rap-2a OS=Homo sapiens OX=9606 GN=RAP2A PE=1 SV=1	1	7	1	1	7	1	1	43.2	8.7	8.7	20.615	183	183	7428.6	10795	8503.8	9812.1	7204.2	11031	10872	9666.2	9701.5	9417.7
P10124	P10124	5	5	5	Serglycin	SRGN	Serglycin OS=Homo sapiens OX=9606 GN=SRGN PE=1 SV=3	1	5	5	5	5	5	5	34.8	34.8	34.8	17.652	158	158	383990	437170	451280	435980	454110	505290	497310	462330	435330	447610
P10153	P10153	3	3	3	Non-secretory ribonuclease	RNASE2	Non-secretory ribonuclease OS=Homo sapiens OX=9606 GN=RNASE2 PE=1 SV=2	1	3	3	3	3	3	3	19.9	19.9	19.9	18.354	161	161	81078	84634	91404	87305	83288	93215	87857	92025	85873	102770
P10155	P10155	20	20	20	60 kDa SS-A/Ro ribonucleoprotein	TROVE2	60 kDa SS-A/Ro ribonucleoprotein OS=Homo sapiens OX=9606 GN=TROVE2 PE=1 SV=2	1	20	20	20	20	20	20	42.8	42.8	42.8	60.67	538	538	3728300	3822200	2991900	3460700	3383900	3943000	3634400	3564300	3752000	3852600
P10176	P10176	1	1	1	Cytochrome c oxidase subunit 8A, mitochondrial	COX8A	Cytochrome c oxidase subunit 8A, mitochondrial OS=Homo sapiens OX=9606 GN=COX8A PE=1 SV=2	1	1	1	1	1	1	1	13	13	13	7.579	69	69	139940	142110	125280	128940	155410	161770	140090	140200	161360	165030
P10242	P10242	6	6	6	Transcriptional activator Myb	MYB	Transcriptional activator Myb OS=Homo sapiens OX=9606 GN=MYB PE=1 SV=2	1	6	6	6	6	6	6	10.5	10.5	10.5	72.34	640	640	103100	106130	107690	109700	94952	119920	111790	111580	109360	126400
P10244	P10244	1	1	1	Myb-related protein B	MYBL2	Myb-related protein B OS=Homo sapiens OX=9606 GN=MYBL2 PE=1 SV=1	1	1	1	1	1	1	1	1.1	1.1	1.1	78.763	700	700	41324	38951	31173	36729	33739	36794	34822	35077	33273	34937
P10253	P10253	7	7	7	Lysosomal alpha-glucosidase;76 kDa lysosomal alpha-glucosidase;70 kDa lysosomal alpha-glucosidase	GAA	Lysosomal alpha-glucosidase OS=Homo sapiens OX=9606 GN=GAA PE=1 SV=4	1	7	7	7	7	7	7	9.3	9.3	9.3	105.32	952	952	366530	371380	374580	356240	335900	379930	396200	378610	376440	387120
P10826;P10276	P10826;P10276	1;1	1;1	1;1	Retinoic acid receptor beta;Retinoic acid receptor alpha	RARB;RARA	Retinoic acid receptor beta OS=Homo sapiens OX=9606 GN=RARB PE=1 SV=2;Retinoic acid receptor alpha OS=Homo sapiens OX=9606 GN=RARA PE=1 SV=2	2	1	1	1	1	1	1	3.3	3.3	3.3	50.489	455	455;462	11543	10912	10571	12866	10789	11080	11459	11176	11406	8637.7
P10301	P10301	2	2	2	Ras-related protein R-Ras	RRAS	Ras-related protein R-Ras OS=Homo sapiens OX=9606 GN=RRAS PE=1 SV=1	1	2	2	2	2	2	2	12.8	12.8	12.8	23.48	218	218	13891	12664	14518	12568	15189	15358	13802	12145	14980	14235
P10398	P10398	15	15	9	Serine/threonine-protein kinase A-Raf	ARAF	Serine/threonine-protein kinase A-Raf OS=Homo sapiens OX=9606 GN=ARAF PE=1 SV=2	1	15	15	9	15	15	9	25.7	25.7	16.2	67.585	606	606	921540	918150	817390	870460	863300	959120	885340	886450	907310	981310
P10412;P16403;P16402;P22492;Q02539	P10412;P16403;P16402	9;8;7;4;4	7;6;6;3;3	7;6;6;3;3	Histone H1.4;Histone H1.2;Histone H1.3	HIST1H1E;HIST1H1C;HIST1H1D	Histone H1.4 OS=Homo sapiens OX=9606 GN=HIST1H1E PE=1 SV=2;Histone H1.2 OS=Homo sapiens OX=9606 GN=HIST1H1C PE=1 SV=2;Histone H1.3 OS=Homo sapiens OX=9606 GN=HIST1H1D PE=1 SV=2	5	9	7	7	9	7	7	32.9	24.7	24.7	21.865	219	219;213;221;207;215	11396000	11020000	6099500	9870400	10043000	11219000	11073000	10244000	11852000	10894000
P10415;Q07817	P10415;Q07817	2;1	2;1	2;1	Apoptosis regulator Bcl-2;Bcl-2-like protein 1	BCL2;BCL2L1	Apoptosis regulator Bcl-2 OS=Homo sapiens OX=9606 GN=BCL2 PE=1 SV=2;Bcl-2-like protein 1 OS=Homo sapiens OX=9606 GN=BCL2L1 PE=1 SV=1	2	2	2	2	2	2	2	7.1	7.1	7.1	26.266	239	239;233	168800	161400	148750	136970	151880	184970	159910	140420	167500	180610
P10515	P10515	16	16	16	Dihydrolipoyllysine-residue acetyltransferase component of pyruvate dehydrogenase complex, mitochondrial	DLAT	Dihydrolipoyllysine-residue acetyltransferase component of pyruvate dehydrogenase complex, mitochondrial OS=Homo sapiens OX=9606 GN=DLAT PE=1 SV=3	1	16	16	16	16	16	16	28.7	28.7	28.7	68.996	647	647	4423300	4551100	3908600	3830300	3783100	4277800	4128600	4106000	4107100	4379500
P10589;P24468	P10589;P24468	4;3	4;3	4;3	COUP transcription factor 1;COUP transcription factor 2	NR2F1;NR2F2	COUP transcription factor 1 OS=Homo sapiens OX=9606 GN=NR2F1 PE=1 SV=1;COUP transcription factor 2 OS=Homo sapiens OX=9606 GN=NR2F2 PE=1 SV=1	2	4	4	4	4	4	4	9.2	9.2	9.2	46.155	423	423;414	102180	104960	87147	106140	93843	120240	103710	96951	111390	105970
P10599	P10599	8	8	8	Thioredoxin	TXN	Thioredoxin OS=Homo sapiens OX=9606 GN=TXN PE=1 SV=3	1	8	8	8	8	8	8	88.6	88.6	88.6	11.737	105	105	9710500	10459000	8556600	8862500	9118200	10072000	9484000	9101500	9522700	10135000
P10606	P10606	10	10	10	Cytochrome c oxidase subunit 5B, mitochondrial	COX5B	Cytochrome c oxidase subunit 5B, mitochondrial OS=Homo sapiens OX=9606 GN=COX5B PE=1 SV=2	1	10	10	10	10	10	10	66.7	66.7	66.7	13.696	129	129	2516900	2500800	2083900	2083700	2261100	2459800	2426400	2502500	2416000	2491400
P10619	P10619	8	8	8	Lysosomal protective protein;Lysosomal protective protein 32 kDa chain;Lysosomal protective protein 20 kDa chain	CTSA	Lysosomal protective protein OS=Homo sapiens OX=9606 GN=CTSA PE=1 SV=2	1	8	8	8	8	8	8	23.5	23.5	23.5	54.465	480	480	853130	943370	755190	808980	869560	895300	937620	881600	957450	974820
P10620	P10620	4	4	4	Microsomal glutathione S-transferase 1	MGST1	Microsomal glutathione S-transferase 1 OS=Homo sapiens OX=9606 GN=MGST1 PE=1 SV=1	1	4	4	4	4	4	4	27.1	27.1	27.1	17.598	155	155	1167400	1114300	887280	950310	1098200	1301300	1131900	1117900	1273700	1226300
P10644	P10644	19	19	17	cAMP-dependent protein kinase type I-alpha regulatory subunit;cAMP-dependent protein kinase type I-alpha regulatory subunit, N-terminally processed	PRKAR1A	cAMP-dependent protein kinase type I-alpha regulatory subunit OS=Homo sapiens OX=9606 GN=PRKAR1A PE=1 SV=1	1	19	19	17	19	19	17	46.5	46.5	42.3	42.981	381	381	2561000	2757800	2724700	2790300	2658700	2865200	2893900	2647900	2635900	2860900
P10746	P10746	9	9	9	Uroporphyrinogen-III synthase	UROS	Uroporphyrinogen-III synthase OS=Homo sapiens OX=9606 GN=UROS PE=1 SV=1	1	9	9	9	9	9	9	44.5	44.5	44.5	28.627	265	265	570110	630850	536630	553120	547800	620270	546390	555900	580100	581900
P10768	P10768	15	15	15	S-formylglutathione hydrolase	ESD	S-formylglutathione hydrolase OS=Homo sapiens OX=9606 GN=ESD PE=1 SV=2	1	15	15	15	15	15	15	78.4	78.4	78.4	31.462	282	282	7020600	7381400	6332300	6497800	6450500	6994100	7009700	6858300	6876600	7022200
P10809	P10809	35	35	35	60 kDa heat shock protein, mitochondrial	HSPD1	60 kDa heat shock protein, mitochondrial OS=Homo sapiens OX=9606 GN=HSPD1 PE=1 SV=2	1	35	35	35	35	35	35	69.5	69.5	69.5	61.054	573	573	51920000	55224000	49733000	50436000	45772000	51969000	51580000	49636000	49073000	52517000
P11021	P11021	34	32	32	78 kDa glucose-regulated protein	HSPA5	Endoplasmic reticulum chaperone BiP OS=Homo sapiens OX=9606 GN=HSPA5 PE=1 SV=2	1	34	32	32	34	32	32	53.8	52.8	52.8	72.332	654	654	14838000	15743000	16462000	14264000	13184000	15770000	15315000	15635000	13948000	15852000
P11047	P11047	4	4	4	Laminin subunit gamma-1	LAMC1	Laminin subunit gamma-1 OS=Homo sapiens OX=9606 GN=LAMC1 PE=1 SV=3	1	4	4	4	4	4	4	3.9	3.9	3.9	177.6	1609	1609	19202	19476	16967	15939	16710	15680	18607	18597	21328	19063
P11117	P11117	1	1	1	Lysosomal acid phosphatase	ACP2	Lysosomal acid phosphatase OS=Homo sapiens OX=9606 GN=ACP2 PE=1 SV=3	1	1	1	1	1	1	1	5	5	5	48.344	423	423	12523	12330	10646	10936	12889	14660	14545	11952	12038	11312
P11142;P54652	P11142	48;15	48;15	38;7	Heat shock cognate 71 kDa protein	HSPA8	Heat shock cognate 71 kDa protein OS=Homo sapiens OX=9606 GN=HSPA8 PE=1 SV=1	2	48	48	38	48	48	38	70	70	62.1	70.897	646	646;639	70822000	79848000	71295000	71091000	69844000	73169000	80520000	74182000	68286000	73409000
P11166	P11166	5	5	5	Solute carrier family 2, facilitated glucose transporter member 1	SLC2A1	Solute carrier family 2, facilitated glucose transporter member 1 OS=Homo sapiens OX=9606 GN=SLC2A1 PE=1 SV=2	1	5	5	5	5	5	5	12	12	12	54.083	492	492	280820	297650	241590	245160	265530	277130	274640	263030	280150	302670
P11169;Q8TDB8	P11169;Q8TDB8	6;4	6;4	6;4	Solute carrier family 2, facilitated glucose transporter member 3;Solute carrier family 2, facilitated glucose transporter member 14	SLC2A3;SLC2A14	Solute carrier family 2, facilitated glucose transporter member 3 OS=Homo sapiens OX=9606 GN=SLC2A3 PE=1 SV=1;Solute carrier family 2, facilitated glucose transporter member 14 OS=Homo sapiens OX=9606 GN=SLC2A14 PE=2 SV=1	2	6	6	6	6	6	6	12.1	12.1	12.1	53.924	496	496;520	304450	309260	248740	251810	269500	294020	293340	278780	283530	285400
P11171	P11171	16	13	12	Protein 4.1	EPB41	Protein 4.1 OS=Homo sapiens OX=9606 GN=EPB41 PE=1 SV=4	1	16	13	12	16	13	12	23.8	21.5	19.8	97.016	864	864	515260	509970	488240	483620	472350	532880	507460	488100	513300	543670
P11172	P11172	28	28	28	Uridine 5-monophosphate synthase;Orotate phosphoribosyltransferase;Orotidine 5-phosphate decarboxylase	UMPS	Uridine 5-monophosphate synthase OS=Homo sapiens OX=9606 GN=UMPS PE=1 SV=1	1	28	28	28	28	28	28	49.6	49.6	49.6	52.221	480	480	4113800	4406500	3634300	3758500	3921700	4055800	4140000	3852900	4023900	4173100
P11177	P11177	15	15	15	Pyruvate dehydrogenase E1 component subunit beta, mitochondrial	PDHB	Pyruvate dehydrogenase E1 component subunit beta, mitochondrial OS=Homo sapiens OX=9606 GN=PDHB PE=1 SV=3	1	15	15	15	15	15	15	64.1	64.1	64.1	39.233	359	359	1874300	1983500	1813500	1827600	1732500	1958800	1908300	1834300	1815200	1972700
P11182	P11182	9	9	9	Lipoamide acyltransferase component of branched-chain alpha-keto acid dehydrogenase complex, mitochondrial	DBT	Lipoamide acyltransferase component of branched-chain alpha-keto acid dehydrogenase complex, mitochondrial OS=Homo sapiens OX=9606 GN=DBT PE=1 SV=3	1	9	9	9	9	9	9	26.6	26.6	26.6	53.486	482	482	398960	479840	394470	387720	423810	439070	425530	410880	408820	469930
P11215	P11215	3	3	3	Integrin alpha-M	ITGAM	Integrin alpha-M OS=Homo sapiens OX=9606 GN=ITGAM PE=1 SV=2	1	3	3	3	3	3	3	2.7	2.7	2.7	127.18	1152	1152	15205	11554	14897	16705	16119	17195	18515	20239	11871	14601
P11216	P11216	37	30	28	Glycogen phosphorylase, brain form	PYGB	Glycogen phosphorylase, brain form OS=Homo sapiens OX=9606 GN=PYGB PE=1 SV=5	1	37	30	28	37	30	28	49.7	40.1	38.1	96.695	843	843	2273000	2333400	2138000	2136600	2026200	2353100	2193700	2166200	2243500	2302900
P11217	P11217	11	1	1	Glycogen phosphorylase, muscle form	PYGM	Glycogen phosphorylase, muscle form OS=Homo sapiens OX=9606 GN=PYGM PE=1 SV=6	1	11	1	1	11	1	1	13.8	0.8	0.8	97.091	842	842	57545	55321	53763	56462	56706	61501	57317	57034	57404	60078
P11233	P11233	5	3	3	Ras-related protein Ral-A	RALA	Ras-related protein Ral-A OS=Homo sapiens OX=9606 GN=RALA PE=1 SV=1	1	5	3	3	5	3	3	26.2	17.5	17.5	23.567	206	206	128030	130670	144460	151830	146250	163390	180580	161720	142320	145640
P11234	P11234	6	6	4	Ras-related protein Ral-B	RALB	Ras-related protein Ral-B OS=Homo sapiens OX=9606 GN=RALB PE=1 SV=1	1	6	6	4	6	6	4	31.1	31.1	22.3	23.408	206	206	200010	217030	192340	205140	217440	228100	233860	226510	217010	206610
P11274	P11274	5	3	3	Breakpoint cluster region protein	BCR	Breakpoint cluster region protein OS=Homo sapiens OX=9606 GN=BCR PE=1 SV=2	1	5	3	3	5	3	3	4.5	3.1	3.1	142.82	1271	1271	32459	32286	26948	30675	25617	33426	31084	26803	30810	34050
P11279	P11279	7	7	7	Lysosome-associated membrane glycoprotein 1	LAMP1	Lysosome-associated membrane glycoprotein 1 OS=Homo sapiens OX=9606 GN=LAMP1 PE=1 SV=3	1	7	7	7	7	7	7	14.4	14.4	14.4	44.882	417	417	1680300	1839000	1544500	1644900	1642800	1810600	1857600	1653100	1715200	1701700
P11310	P11310	23	23	23	Medium-chain specific acyl-CoA dehydrogenase, mitochondrial	ACADM	Medium-chain specific acyl-CoA dehydrogenase, mitochondrial OS=Homo sapiens OX=9606 GN=ACADM PE=1 SV=1	1	23	23	23	23	23	23	60.3	60.3	60.3	46.588	421	421	5739500	5957400	5594900	5540000	5318500	5998200	5895800	5814200	5665300	5987100
P11362	P11362	1	1	1	Fibroblast growth factor receptor 1	FGFR1	Fibroblast growth factor receptor 1 OS=Homo sapiens OX=9606 GN=FGFR1 PE=1 SV=3	1	1	1	1	1	1	1	1.6	1.6	1.6	91.867	822	822	7118.4	6736.6	5877.9	5833.7	6341.3	7845.3	5454.6	5814.5	5274.9	6210.2
P11387;Q969P6	P11387	23;3	23;3	23;3	DNA topoisomerase 1	TOP1	DNA topoisomerase 1 OS=Homo sapiens OX=9606 GN=TOP1 PE=1 SV=2	2	23	23	23	23	23	23	29.7	29.7	29.7	90.725	765	765;601	2447400	2443500	2291000	1997700	2053800	2486400	2096900	2325700	2683000	2269100
P11388	P11388	40	30	30	DNA topoisomerase 2-alpha	TOP2A	DNA topoisomerase 2-alpha OS=Homo sapiens OX=9606 GN=TOP2A PE=1 SV=3	1	40	30	30	40	30	30	28.7	22.3	22.3	174.38	1531	1531	1977700	1946400	1707500	1733700	1883200	2214400	1815700	1990900	2437900	2112300
P11413	P11413	26	26	26	Glucose-6-phosphate 1-dehydrogenase	G6PD	Glucose-6-phosphate 1-dehydrogenase OS=Homo sapiens OX=9606 GN=G6PD PE=1 SV=4	1	26	26	26	26	26	26	55.5	55.5	55.5	59.256	515	515	4581200	4858600	4325200	4460900	4380800	4847600	4750500	4649700	4520600	4783400
P11441	P11441	8	8	8	Ubiquitin-like protein 4A	UBL4A	Ubiquitin-like protein 4A OS=Homo sapiens OX=9606 GN=UBL4A PE=1 SV=1	1	8	8	8	8	8	8	50.3	50.3	50.3	17.776	157	157	515350	538630	487610	491740	498140	525530	526330	480720	487400	518850
P11473	P11473	4	4	4	Vitamin D3 receptor	VDR	Vitamin D3 receptor OS=Homo sapiens OX=9606 GN=VDR PE=1 SV=1	1	4	4	4	4	4	4	9.8	9.8	9.8	48.289	427	427	50606	52795	49713	46955	46318	56980	59119	57349	51543	51611
P11498	P11498	25	25	25	Pyruvate carboxylase, mitochondrial	PC	Pyruvate carboxylase, mitochondrial OS=Homo sapiens OX=9606 GN=PC PE=1 SV=2	1	25	25	25	25	25	25	27.6	27.6	27.6	129.63	1178	1178	1276500	1359300	1258200	1263400	1204000	1405000	1298600	1257900	1313200	1392300
P11586	P11586	49	49	48	C-1-tetrahydrofolate synthase, cytoplasmic;Methylenetetrahydrofolate dehydrogenase;Methenyltetrahydrofolate cyclohydrolase;Formyltetrahydrofolate synthetase;C-1-tetrahydrofolate synthase, cytoplasmic, N-terminally processed	MTHFD1	C-1-tetrahydrofolate synthase, cytoplasmic OS=Homo sapiens OX=9606 GN=MTHFD1 PE=1 SV=3	1	49	49	48	49	49	48	61.4	61.4	60.6	101.56	935	935	21217000	21696000	20719000	20518000	19419000	21629000	21596000	20416000	20359000	21841000
P11678	P11678	3	2	2	Eosinophil peroxidase;Eosinophil peroxidase light chain;Eosinophil peroxidase heavy chain	EPX	Eosinophil peroxidase OS=Homo sapiens OX=9606 GN=EPX PE=1 SV=2	1	3	2	2	3	2	2	4.5	2.9	2.9	81.04	715	715	28519	30403	22039	30286	26243	30137	30363	25711	27315	30218
P11717	P11717	78	78	78	Cation-independent mannose-6-phosphate receptor	IGF2R	Cation-independent mannose-6-phosphate receptor OS=Homo sapiens OX=9606 GN=IGF2R PE=1 SV=3	1	78	78	78	78	78	78	44.4	44.4	44.4	274.37	2491	2491	6354600	6470500	5701100	5860000	6122400	6763300	6679800	6319900	6654900	6647600
P11766	P11766	10	10	10	Alcohol dehydrogenase class-3	ADH5	Alcohol dehydrogenase class-3 OS=Homo sapiens OX=9606 GN=ADH5 PE=1 SV=4	1	10	10	10	10	10	10	29.7	29.7	29.7	39.724	374	374	5560500	5967700	5432200	5524000	5354900	5831500	5816500	5644200	5385200	5716300
P11802	P11802	8	7	7	Cyclin-dependent kinase 4	CDK4	Cyclin-dependent kinase 4 OS=Homo sapiens OX=9606 GN=CDK4 PE=1 SV=2	1	8	7	7	8	7	7	26.4	23.8	23.8	33.729	303	303	200890	214390	181860	191220	186200	205410	198220	200820	198060	212570
P11908	P11908	18	7	6	Ribose-phosphate pyrophosphokinase 2	PRPS2	Ribose-phosphate pyrophosphokinase 2 OS=Homo sapiens OX=9606 GN=PRPS2 PE=1 SV=2	1	18	7	6	18	7	6	60.1	26.4	22.3	34.769	318	318	953550	896500	909790	900000	898640	1039400	971470	898600	933790	942610
P11940;Q9H361;Q4VXU2;Q96DU9	P11940;Q9H361	35;18;7;1	35;18;7;1	25;14;3;1	Polyadenylate-binding protein 1;Polyadenylate-binding protein 3	PABPC1;PABPC3	Polyadenylate-binding protein 1 OS=Homo sapiens OX=9606 GN=PABPC1 PE=1 SV=2;Polyadenylate-binding protein 3 OS=Homo sapiens OX=9606 GN=PABPC3 PE=1 SV=2	4	35	35	25	35	35	25	57.2	57.2	39.5	70.67	636	636;631;614;382	12987000	13588000	13901000	12793000	11474000	13268000	13408000	12491000	12931000	13626000
P12004	P12004	17	17	17	Proliferating cell nuclear antigen	PCNA	Proliferating cell nuclear antigen OS=Homo sapiens OX=9606 GN=PCNA PE=1 SV=1	1	17	17	17	17	17	17	75.5	75.5	75.5	28.768	261	261	25429000	26441000	25025000	24671000	24808000	26477000	26657000	25364000	25341000	27613000
P12081	P12081	26	26	20	Histidine--tRNA ligase, cytoplasmic	HARS	Histidine--tRNA ligase, cytoplasmic OS=Homo sapiens OX=9606 GN=HARS PE=1 SV=2	1	26	26	20	26	26	20	57	57	45.6	57.41	509	509	5700100	5945200	5396800	5405400	5288100	5775500	5681400	5340100	5507300	5628100
P12235	P12235	13	2	2	ADP/ATP translocase 1	SLC25A4	ADP/ATP translocase 1 OS=Homo sapiens OX=9606 GN=SLC25A4 PE=1 SV=4	1	13	2	2	13	2	2	46	8.1	8.1	33.064	298	298	60725	55700	45481	55374	54495	60326	55242	53356	63463	61755
P12236	P12236	17	17	3	ADP/ATP translocase 3;ADP/ATP translocase 3, N-terminally processed	SLC25A6	ADP/ATP translocase 3 OS=Homo sapiens OX=9606 GN=SLC25A6 PE=1 SV=4	1	17	17	3	17	17	3	58.7	58.7	12.1	32.866	298	298	11355000	11047000	9452600	9730400	10252000	11678000	10652000	10817000	11386000	11255000
P12268	P12268	24	24	21	Inosine-5-monophosphate dehydrogenase 2	IMPDH2	Inosine-5-monophosphate dehydrogenase 2 OS=Homo sapiens OX=9606 GN=IMPDH2 PE=1 SV=2	1	24	24	21	24	24	21	57.2	57.2	53.9	55.804	514	514	13912000	14610000	13153000	12996000	12573000	14167000	13753000	13487000	13158000	13931000
P12270	P12270	109	109	109	Nucleoprotein TPR	TPR	Nucleoprotein TPR OS=Homo sapiens OX=9606 GN=TPR PE=1 SV=3	1	109	109	109	109	109	109	44.1	44.1	44.1	267.29	2363	2363	18781000	19338000	18780000	18327000	17510000	20078000	19365000	18692000	18054000	19439000
P12277	P12277	2	2	2	Creatine kinase B-type	CKB	Creatine kinase B-type OS=Homo sapiens OX=9606 GN=CKB PE=1 SV=1	1	2	2	2	2	2	2	9.4	9.4	9.4	42.644	381	381	11534	9523.3	10165	10753	10469	10068	9651.1	9525.9	10759	17189
P12318;P31995	P12318;P31995	2;1	2;1	2;1	Low affinity immunoglobulin gamma Fc region receptor II-a;Low affinity immunoglobulin gamma Fc region receptor II-c	FCGR2A;FCGR2C	Low affinity immunoglobulin gamma Fc region receptor II-a OS=Homo sapiens OX=9606 GN=FCGR2A PE=1 SV=4;Low affinity immunoglobulin gamma Fc region receptor II-c OS=Homo sapiens OX=9606 GN=FCGR2C PE=1 SV=1	2	2	2	2	2	2	2	10.1	10.1	10.1	35	317	317;323	108790	130070	111890	134250	126180	134480	142590	119790	123110	264170
P12694	P12694	14	14	14	2-oxoisovalerate dehydrogenase subunit alpha, mitochondrial	BCKDHA	2-oxoisovalerate dehydrogenase subunit alpha, mitochondrial OS=Homo sapiens OX=9606 GN=BCKDHA PE=1 SV=2	1	14	14	14	14	14	14	44.7	44.7	44.7	50.47	445	445	688270	745870	679810	647430	642420	697510	690150	660870	674840	738570
P12755	P12755	2	2	2	Ski oncogene	SKI	Ski oncogene OS=Homo sapiens OX=9606 GN=SKI PE=1 SV=1	1	2	2	2	2	2	2	4.5	4.5	4.5	80.004	728	728	7422.3	8050	6745.1	6774.8	6802.2	7288.9	10193	8988.4	8110.4	8632.5
P12814;P35609;Q08043	P12814	58;17;11	38;5;2	38;5;2	Alpha-actinin-1	ACTN1	Alpha-actinin-1 OS=Homo sapiens OX=9606 GN=ACTN1 PE=1 SV=2	3	58	38	38	58	38	38	69.1	49.3	49.3	103.06	892	892;894;901	6654700	6959500	6740200	6723700	6677300	7403900	7143700	6882100	6293800	6739300
P12931	P12931	3	1	1	Proto-oncogene tyrosine-protein kinase Src	SRC	Proto-oncogene tyrosine-protein kinase Src OS=Homo sapiens OX=9606 GN=SRC PE=1 SV=3	1	3	1	1	3	1	1	7.6	3.7	3.7	59.834	536	536	0	1743.2	0	1793.3	1470.9	1378.3	1060.8	0	0	1790
P12955	P12955	17	17	17	Xaa-Pro dipeptidase	PEPD	Xaa-Pro dipeptidase OS=Homo sapiens OX=9606 GN=PEPD PE=1 SV=3	1	17	17	17	17	17	17	37.3	37.3	37.3	54.548	493	493	3798900	3927800	3673700	3678600	3621300	3940700	3962500	3629200	3548600	3919000
P12956	P12956	40	40	40	X-ray repair cross-complementing protein 6	XRCC6	X-ray repair cross-complementing protein 6 OS=Homo sapiens OX=9606 GN=XRCC6 PE=1 SV=2	1	40	40	40	40	40	40	60.9	60.9	60.9	69.842	609	609	24291000	24133000	23516000	23666000	22164000	25240000	24454000	24029000	24201000	24544000
P13010	P13010	44	44	44	X-ray repair cross-complementing protein 5	XRCC5	X-ray repair cross-complementing protein 5 OS=Homo sapiens OX=9606 GN=XRCC5 PE=1 SV=3	1	44	44	44	44	44	44	65.2	65.2	65.2	82.704	732	732	33245000	34089000	31324000	32350000	29961000	35131000	34668000	32431000	31054000	33674000
P13051	P13051	6	6	6	Uracil-DNA glycosylase	UNG	Uracil-DNA glycosylase OS=Homo sapiens OX=9606 GN=UNG PE=1 SV=2	1	6	6	6	6	6	6	17.9	17.9	17.9	34.645	313	313	280620	295930	291080	294550	297990	323910	317810	310110	301510	313680
P13056	P13056	2	2	2	Nuclear receptor subfamily 2 group C member 1	NR2C1	Nuclear receptor subfamily 2 group C member 1 OS=Homo sapiens OX=9606 GN=NR2C1 PE=1 SV=2	1	2	2	2	2	2	2	3.6	3.6	3.6	67.314	603	603	14949	14868	13471	11587	14521	16135	17958	16687	19243	13600
P13073	P13073	11	11	11	Cytochrome c oxidase subunit 4 isoform 1, mitochondrial	COX4I1	Cytochrome c oxidase subunit 4 isoform 1, mitochondrial OS=Homo sapiens OX=9606 GN=COX4I1 PE=1 SV=1	1	11	11	11	11	11	11	47.3	47.3	47.3	19.576	169	169	3997000	4106600	3514200	3322800	3939400	4235200	3744200	3964600	4184300	4270500
P13196	P13196	7	7	7	5-aminolevulinate synthase, nonspecific, mitochondrial	ALAS1	5-aminolevulinate synthase, nonspecific, mitochondrial OS=Homo sapiens OX=9606 GN=ALAS1 PE=1 SV=2	1	7	7	7	7	7	7	10.6	10.6	10.6	70.58	640	640	301020	306190	304850	299880	289730	320710	329290	300270	296590	298850
P13473	P13473	4	4	4	Lysosome-associated membrane glycoprotein 2	LAMP2	Lysosome-associated membrane glycoprotein 2 OS=Homo sapiens OX=9606 GN=LAMP2 PE=1 SV=2	1	4	4	4	4	4	4	9.3	9.3	9.3	44.96	410	410	129260	150590	112860	125560	130370	131680	128310	120420	132440	134640
P13489	P13489	25	25	25	Ribonuclease inhibitor	RNH1	Ribonuclease inhibitor OS=Homo sapiens OX=9606 GN=RNH1 PE=1 SV=2	1	25	25	25	25	25	25	80.7	80.7	80.7	49.973	461	461	10488000	11303000	9548100	9772300	9848300	10690000	10312000	10081000	10348000	10790000
P13498	P13498	4	4	4	Cytochrome b-245 light chain	CYBA	Cytochrome b-245 light chain OS=Homo sapiens OX=9606 GN=CYBA PE=1 SV=3	1	4	4	4	4	4	4	21.5	21.5	21.5	21.012	195	195	1591700	1574500	1138300	1103900	1578500	1694100	1361500	1380900	1785600	1612800
P13591	P13591	25	25	25	Neural cell adhesion molecule 1	NCAM1	Neural cell adhesion molecule 1 OS=Homo sapiens OX=9606 GN=NCAM1 PE=1 SV=3	1	25	25	25	25	25	25	36.6	36.6	36.6	94.573	858	858	3289900	3365000	3128300	3145800	3212000	3575900	3399200	3340800	3392800	3428800
P13598	P13598	1	1	1	Intercellular adhesion molecule 2	ICAM2	Intercellular adhesion molecule 2 OS=Homo sapiens OX=9606 GN=ICAM2 PE=1 SV=2	1	1	1	1	1	1	1	3.3	3.3	3.3	30.654	275	275	19008	19741	15356	13420	17057	19252	14266	13779	20739	19805
P13612	P13612	15	15	15	Integrin alpha-4	ITGA4	Integrin alpha-4 OS=Homo sapiens OX=9606 GN=ITGA4 PE=1 SV=3	1	15	15	15	15	15	15	18.6	18.6	18.6	114.9	1032	1032	693780	697520	604980	590030	589560	662440	611210	581940	693180	722160
P13639	P13639	53	53	52	Elongation factor 2	EEF2	Elongation factor 2 OS=Homo sapiens OX=9606 GN=EEF2 PE=1 SV=4	1	53	53	52	53	53	52	66.4	66.4	65.3	95.337	858	858	92341000	94903000	86757000	86143000	84736000	92798000	91120000	86988000	88663000	92140000
P13640;P80297;P02795;CON__P67983;Q8N339;P04732;P80294;P04731	P13640;P80297;P02795;CON__P67983;Q8N339;P04732	4;3;3;2;2;2;1;1	4;3;3;2;2;2;1;1	4;3;3;2;2;2;1;1	Metallothionein-1G;Metallothionein-1X;Metallothionein-2;Metallothionein-1M;Metallothionein-1E	MT1G;MT1X;MT2A;MT1M;MT1E	Metallothionein-1G OS=Homo sapiens OX=9606 GN=MT1G PE=1 SV=2;Metallothionein-1X OS=Homo sapiens OX=9606 GN=MT1X PE=1 SV=1;Metallothionein-2 OS=Homo sapiens OX=9606 GN=MT2A PE=1 SV=1;;Metallothionein-1M OS=Homo sapiens OX=9606 GN=MT1M PE=3 SV=2;Metallothion	8	4	4	4	4	4	4	67.7	67.7	67.7	6.1414	62	62;61;61;61;61;61;61;61	487800	455500	478950	526320	412320	451600	526240	494510	420060	399220
P13667	P13667	39	38	38	Protein disulfide-isomerase A4	PDIA4	Protein disulfide-isomerase A4 OS=Homo sapiens OX=9606 GN=PDIA4 PE=1 SV=2	1	39	38	38	39	38	38	58.6	58.6	58.6	72.932	645	645	12332000	13005000	11588000	11726000	11330000	12761000	11926000	11915000	12024000	12741000
P13674	P13674	19	19	19	Prolyl 4-hydroxylase subunit alpha-1	P4HA1	Prolyl 4-hydroxylase subunit alpha-1 OS=Homo sapiens OX=9606 GN=P4HA1 PE=1 SV=2	1	19	19	19	19	19	19	43.4	43.4	43.4	61.049	534	534	1675700	1765000	1579500	1644100	1588000	1703300	1750900	1697500	1684100	1862400
P13693;Q56UQ5;Q9HAU6	P13693	10;2;1	10;2;1	10;2;1	Translationally-controlled tumor protein	TPT1	Translationally-controlled tumor protein OS=Homo sapiens OX=9606 GN=TPT1 PE=1 SV=1	3	10	10	10	10	10	10	57.6	57.6	57.6	19.595	172	172;140;139	10877000	11522000	9912500	10078000	10030000	10982000	11000000	10671000	10425000	10999000
P13716	P13716	10	10	10	Delta-aminolevulinic acid dehydratase	ALAD	Delta-aminolevulinic acid dehydratase OS=Homo sapiens OX=9606 GN=ALAD PE=1 SV=1	1	10	10	10	10	10	10	30.3	30.3	30.3	36.294	330	330	522630	559210	506060	527750	497530	614320	563730	508560	539820	592480
P13725	P13725	1	1	1	Oncostatin-M	OSM	Oncostatin-M OS=Homo sapiens OX=9606 GN=OSM PE=1 SV=2	1	1	1	1	1	1	1	3.2	3.2	3.2	28.484	252	252	78105	57256	125480	103620	41687	106110	88092	76678	59064	74993
P13727	P13727	3	3	3	Bone marrow proteoglycan;Eosinophil granule major basic protein	PRG2	Bone marrow proteoglycan OS=Homo sapiens OX=9606 GN=PRG2 PE=1 SV=2	1	3	3	3	3	3	3	14	14	14	25.205	222	222	51268	52421	46989	53114	51278	56025	50678	46387	52779	54224
P13747	P13747	5	4	4	HLA class I histocompatibility antigen, alpha chain E	HLA-E	HLA class I histocompatibility antigen, alpha chain E OS=Homo sapiens OX=9606 GN=HLA-E PE=1 SV=4	1	5	4	4	5	4	4	15.4	11.7	11.7	40.057	358	358	157070	154960	141660	127960	126950	154000	147810	139310	165670	162470
P13796	P13796	44	44	35	Plastin-2	LCP1	Plastin-2 OS=Homo sapiens OX=9606 GN=LCP1 PE=1 SV=6	1	44	44	35	44	44	35	72.2	72.2	58.9	70.288	627	627	66506000	69050000	63224000	62981000	59457000	67218000	65754000	64212000	62570000	66075000
P13797	P13797	9	1	1	Plastin-3	PLS3	Plastin-3 OS=Homo sapiens OX=9606 GN=PLS3 PE=1 SV=4	1	9	1	1	9	1	1	15.7	4.3	4.3	70.81	630	630	70284	64473	62593	63761	67119	73160	60890	65012	66380	69277
P13798	P13798	21	21	21	Acylamino-acid-releasing enzyme	APEH	Acylamino-acid-releasing enzyme OS=Homo sapiens OX=9606 GN=APEH PE=1 SV=4	1	21	21	21	21	21	21	41.9	41.9	41.9	81.224	732	732	4492900	4730200	3525400	3947500	4029000	4597100	4399500	4287600	4328200	4506300
P13804	P13804	14	14	14	Electron transfer flavoprotein subunit alpha, mitochondrial	ETFA	Electron transfer flavoprotein subunit alpha, mitochondrial OS=Homo sapiens OX=9606 GN=ETFA PE=1 SV=1	1	14	14	14	14	14	14	52.6	52.6	52.6	35.079	333	333	3703600	3796300	3646000	3726700	3572700	4166300	3933000	3872000	3603500	3857900
P13807;P54840	P13807	14;1	14;1	14;1	Glycogen [starch] synthase, muscle	GYS1	Glycogen [starch] synthase, muscle OS=Homo sapiens OX=9606 GN=GYS1 PE=1 SV=2	2	14	14	14	14	14	14	26.9	26.9	26.9	83.785	737	737;703	676070	676500	645460	659370	672520	755530	720870	684740	653760	658490
P13861	P13861	17	17	15	cAMP-dependent protein kinase type II-alpha regulatory subunit	PRKAR2A	cAMP-dependent protein kinase type II-alpha regulatory subunit OS=Homo sapiens OX=9606 GN=PRKAR2A PE=1 SV=2	1	17	17	15	17	17	15	48	48	40.8	45.518	404	404	1713400	1737500	1600700	1581800	1553700	1746600	1702000	1624400	1580000	1655900
P13928;Q5VT79	P13928;Q5VT79	5;4	5;4	5;4	Annexin A8;Annexin A8-like protein 2	ANXA8;ANXA8L2	Annexin A8 OS=Homo sapiens OX=9606 GN=ANXA8 PE=1 SV=3;Annexin A8-like protein 1 OS=Homo sapiens OX=9606 GN=ANXA8L1 PE=2 SV=2	2	5	5	5	5	5	5	22	22	22	36.881	327	327;327	165340	165340	134270	134890	142210	157460	153810	139850	151430	158870
P13984	P13984	18	18	18	General transcription factor IIF subunit 2	GTF2F2	General transcription factor IIF subunit 2 OS=Homo sapiens OX=9606 GN=GTF2F2 PE=1 SV=2	1	18	18	18	18	18	18	77.1	77.1	77.1	28.38	249	249	4528300	4567600	4330200	4262100	4109700	4572000	4592700	4379900	4397000	4630800
P13987	P13987	3	3	3	CD59 glycoprotein	CD59	CD59 glycoprotein OS=Homo sapiens OX=9606 GN=CD59 PE=1 SV=1	1	3	3	3	3	3	3	25	25	25	14.177	128	128	181730	178690	160710	164370	175500	205260	181040	178400	181600	175740
P13994	P13994	3	3	3	Coiled-coil domain-containing protein 130	CCDC130	Coiled-coil domain-containing protein 130 OS=Homo sapiens OX=9606 GN=CCDC130 PE=1 SV=2	1	3	3	3	3	3	3	9.3	9.3	9.3	44.802	396	396	40213	43713	48284	49061	43691	58877	55152	48369	48169	50251
P13995	P13995	10	10	10	Bifunctional methylenetetrahydrofolate dehydrogenase/cyclohydrolase, mitochondrial;NAD-dependent methylenetetrahydrofolate dehydrogenase;Methenyltetrahydrofolate cyclohydrolase	MTHFD2	Bifunctional methylenetetrahydrofolate dehydrogenase/cyclohydrolase, mitochondrial OS=Homo sapiens OX=9606 GN=MTHFD2 PE=1 SV=2	1	10	10	10	10	10	10	33.4	33.4	33.4	37.895	350	350	1343400	1324800	1192400	1170700	1077900	1204800	1219800	1120000	1156700	1227000
P14174	P14174	4	4	4	Macrophage migration inhibitory factor	MIF	Macrophage migration inhibitory factor OS=Homo sapiens OX=9606 GN=MIF PE=1 SV=4	1	4	4	4	4	4	4	36.5	36.5	36.5	12.476	115	115	6833300	7380000	5939100	5830600	6091400	6884300	6560500	6866900	6632100	6902300
P14314	P14314	22	22	22	Glucosidase 2 subunit beta	PRKCSH	Glucosidase 2 subunit beta OS=Homo sapiens OX=9606 GN=PRKCSH PE=1 SV=2	1	22	22	22	22	22	22	44.7	44.7	44.7	59.425	528	528	7446800	7994700	7374800	7226700	6928100	7847300	7639600	7346100	7217800	7856700
P14316	P14316	5	5	5	Interferon regulatory factor 2	IRF2	Interferon regulatory factor 2 OS=Homo sapiens OX=9606 GN=IRF2 PE=1 SV=2	1	5	5	5	5	5	5	19.2	19.2	19.2	39.354	349	349	167480	166930	165970	176950	169610	178850	175170	181870	175580	175380
P14317	P14317	20	20	20	Hematopoietic lineage cell-specific protein	HCLS1	Hematopoietic lineage cell-specific protein OS=Homo sapiens OX=9606 GN=HCLS1 PE=1 SV=3	1	20	20	20	20	20	20	43.4	43.4	43.4	54.013	486	486	7450800	7826600	7281700	7004500	6698000	7511100	7279400	7117600	6916900	7289200
P14324	P14324	11	11	11	Farnesyl pyrophosphate synthase	FDPS	Farnesyl pyrophosphate synthase OS=Homo sapiens OX=9606 GN=FDPS PE=1 SV=4	1	11	11	11	11	11	11	27.4	27.4	27.4	48.275	419	419	2587600	2587300	2342700	2430600	2370000	2657100	2560300	2450600	2452900	2509200
P14373;Q9HCM9	P14373	9;1	9;1	9;1	Zinc finger protein RFP	TRIM27	Zinc finger protein RFP OS=Homo sapiens OX=9606 GN=TRIM27 PE=1 SV=1	2	9	9	9	9	9	9	22.8	22.8	22.8	58.489	513	513;518	381480	396640	379560	365080	373590	401790	393350	365190	362820	414690
P14384	P14384	11	11	11	Carboxypeptidase M	CPM	Carboxypeptidase M OS=Homo sapiens OX=9606 GN=CPM PE=1 SV=2	1	11	11	11	11	11	11	29.6	29.6	29.6	50.513	443	443	844300	906930	933260	997700	964000	1154800	1059200	981570	927680	944670
P14406	P14406	2	2	2	Cytochrome c oxidase subunit 7A2, mitochondrial	COX7A2	Cytochrome c oxidase subunit 7A2, mitochondrial OS=Homo sapiens OX=9606 GN=COX7A2 PE=1 SV=1	1	2	2	2	2	2	2	27.7	27.7	27.7	9.3959	83	83	1554400	1527900	1247900	1309000	1358800	1555500	1431900	1508800	1489800	1615800
P14550	P14550	18	18	18	Alcohol dehydrogenase [NADP(+)]	AKR1A1	Alcohol dehydrogenase [NADP(+)] OS=Homo sapiens OX=9606 GN=AKR1A1 PE=1 SV=3	1	18	18	18	18	18	18	67.7	67.7	67.7	36.573	325	325	3616600	4059000	3239700	3360500	3504300	3664200	3770300	3610700	3769200	3970800
P14618	P14618	38	38	37	Pyruvate kinase PKM	PKM	Pyruvate kinase PKM OS=Homo sapiens OX=9606 GN=PKM PE=1 SV=4	1	38	38	37	38	38	37	69.9	69.9	67.8	57.936	531	531	35232000	38472000	35011000	34642000	32847000	34783000	36716000	35203000	33668000	37306000
P14621	P14621	2	2	2	Acylphosphatase-2	ACYP2	Acylphosphatase-2 OS=Homo sapiens OX=9606 GN=ACYP2 PE=1 SV=2	1	2	2	2	2	2	2	22.2	22.2	22.2	11.139	99	99	100670	90038	81509	78366	83962	98159	91268	92455	84461	91928
P14625	P14625	55	55	45	Endoplasmin	HSP90B1	Endoplasmin OS=Homo sapiens OX=9606 GN=HSP90B1 PE=1 SV=1	1	55	55	45	55	55	45	57.7	57.7	50.7	92.468	803	803	42106000	45141000	38642000	39588000	38850000	43191000	41675000	41507000	40095000	43278000
P14635	P14635	4	4	4	G2/mitotic-specific cyclin-B1	CCNB1	G2/mitotic-specific cyclin-B1 OS=Homo sapiens OX=9606 GN=CCNB1 PE=1 SV=1	1	4	4	4	4	4	4	12.7	12.7	12.7	48.337	433	433	230620	206470	196960	224030	200300	240070	219740	213500	230100	222230
P14649	P14649	6	4	4	Myosin light chain 6B	MYL6B	Myosin light chain 6B OS=Homo sapiens OX=9606 GN=MYL6B PE=1 SV=1	1	6	4	4	6	4	4	33.7	22.1	22.1	22.764	208	208	122400	123210	113130	109140	111130	143620	115750	122660	112770	122640
P63162;P14678	P63162;P14678	9;9	9;9	9;9	Small nuclear ribonucleoprotein-associated protein N;Small nuclear ribonucleoprotein-associated proteins B and B	SNRPN;SNRPB	Small nuclear ribonucleoprotein-associated protein N OS=Homo sapiens OX=9606 GN=SNRPN PE=1 SV=1;Small nuclear ribonucleoprotein-associated proteins B and B OS=Homo sapiens OX=9606 GN=SNRPB PE=1 SV=2	2	9	9	9	9	9	9	27.5	27.5	27.5	24.614	240	240;240	6679500	7110900	6527500	6657600	6042900	7094100	6931400	6288900	6336200	6856900
P14735	P14735	39	39	39	Insulin-degrading enzyme	IDE	Insulin-degrading enzyme OS=Homo sapiens OX=9606 GN=IDE PE=1 SV=4	1	39	39	39	39	39	39	37.6	37.6	37.6	117.97	1019	1019	5362200	5523900	5175400	5200100	4995600	5560600	5551500	5163700	5211300	5523600
P14854	P14854	9	9	9	Cytochrome c oxidase subunit 6B1	COX6B1	Cytochrome c oxidase subunit 6B1 OS=Homo sapiens OX=9606 GN=COX6B1 PE=1 SV=2	1	9	9	9	9	9	9	75.6	75.6	75.6	10.192	86	86	4075200	4289000	4010000	3598200	3783100	4047400	4022800	3736400	3858600	4267300
P14859;Q9UKI9;P09086	P14859	7;3;2	7;3;2	7;3;2	POU domain, class 2, transcription factor 1	POU2F1	POU domain, class 2, transcription factor 1 OS=Homo sapiens OX=9606 GN=POU2F1 PE=1 SV=2	3	7	7	7	7	7	7	15.6	15.6	15.6	76.471	743	743;436;479	400060	414410	378410	383040	368500	418920	396620	373260	403440	447490
P14866	P14866	23	22	22	Heterogeneous nuclear ribonucleoprotein L	HNRNPL	Heterogeneous nuclear ribonucleoprotein L OS=Homo sapiens OX=9606 GN=HNRNPL PE=1 SV=2	1	23	22	22	23	22	22	52.1	50.9	50.9	64.132	589	589	21005000	22057000	21184000	20509000	19365000	21970000	21263000	19969000	20599000	21536000
P14868	P14868	38	38	38	Aspartate--tRNA ligase, cytoplasmic	DARS	Aspartate--tRNA ligase, cytoplasmic OS=Homo sapiens OX=9606 GN=DARS PE=1 SV=2	1	38	38	38	38	38	38	76.8	76.8	76.8	57.136	501	501	14479000	15114000	12911000	13700000	13325000	14444000	14504000	13873000	13717000	14659000
P14921	P14921	3	3	3	Protein C-ets-1	ETS1	Protein C-ets-1 OS=Homo sapiens OX=9606 GN=ETS1 PE=1 SV=1	1	3	3	3	3	3	3	9.8	9.8	9.8	50.407	441	441	53498	59119	66192	60333	59791	68887	61146	62708	53341	60150
P14927	P14927	8	8	8	Cytochrome b-c1 complex subunit 7	UQCRB	Cytochrome b-c1 complex subunit 7 OS=Homo sapiens OX=9606 GN=UQCRB PE=1 SV=2	1	8	8	8	8	8	8	61.3	61.3	61.3	13.53	111	111	2465100	2494200	2084900	2080600	2311300	2424700	2334400	2372600	2617000	2511700
P15056	P15056	7	2	2	Serine/threonine-protein kinase B-raf	BRAF	Serine/threonine-protein kinase B-raf OS=Homo sapiens OX=9606 GN=BRAF PE=1 SV=4	1	7	2	2	7	2	2	8.6	2.5	2.5	84.436	766	766	14983	16996	19346	22496	19806	22237	20168	18245	16860	18967
P15104	P15104	12	12	12	Glutamine synthetase	GLUL	Glutamine synthetase OS=Homo sapiens OX=9606 GN=GLUL PE=1 SV=4	1	12	12	12	12	12	12	34	34	34	42.064	373	373	958010	1009900	864840	920680	914970	967880	1007400	897710	943080	974990
P15121;C9JRZ8	P15121	12;1	12;1	12;1	Aldose reductase	AKR1B1	Aldose reductase OS=Homo sapiens OX=9606 GN=AKR1B1 PE=1 SV=3	2	12	12	12	12	12	12	39.6	39.6	39.6	35.853	316	316;316	3052100	3345500	2755900	2849900	2970300	3099400	3152800	2999600	3087100	3289000
P15151	P15151	1	1	1	Poliovirus receptor	PVR	Poliovirus receptor OS=Homo sapiens OX=9606 GN=PVR PE=1 SV=2	1	1	1	1	1	1	1	2.2	2.2	2.2	45.302	417	417	34164	33553	33549	25973	29421	31954	29159	31261	32839	34488
P15153;P17081;Q9H4E5	P15153	9;1;1	3;0;0	3;0;0	Ras-related C3 botulinum toxin substrate 2	RAC2	Ras-related C3 botulinum toxin substrate 2 OS=Homo sapiens OX=9606 GN=RAC2 PE=1 SV=1	3	9	3	3	9	3	3	56.8	26.6	26.6	21.429	192	192;205;214	928480	979400	809370	837600	783690	876520	842830	854200	920720	948370
P15170	P15170	25	25	13	Eukaryotic peptide chain release factor GTP-binding subunit ERF3A	GSPT1	Eukaryotic peptide chain release factor GTP-binding subunit ERF3A OS=Homo sapiens OX=9606 GN=GSPT1 PE=1 SV=1	1	25	25	13	25	25	13	54.3	54.3	30.1	55.755	499	499	8455100	8999000	7848100	7652100	4772800	5292100	8288000	8085400	8041100	8572900
P15260	P15260	2	2	2	Interferon gamma receptor 1	IFNGR1	Interferon gamma receptor 1 OS=Homo sapiens OX=9606 GN=IFNGR1 PE=1 SV=1	1	2	2	2	2	2	2	4.5	4.5	4.5	54.404	489	489	26010	31417	31969	35694	31268	37599	38794	34851	32234	32018
P15289	P15289	5	4	4	Arylsulfatase A;Arylsulfatase A component B;Arylsulfatase A component C	ARSA	Arylsulfatase A OS=Homo sapiens OX=9606 GN=ARSA PE=1 SV=3	1	5	4	4	5	4	4	15	13.6	13.6	53.588	507	507	27270	32013	27863	27885	29588	33600	28353	30201	31264	33263
P15291	P15291	1	1	1	Beta-1,4-galactosyltransferase 1;Lactose synthase A protein;N-acetyllactosamine synthase;Beta-N-acetylglucosaminylglycopeptide beta-1,4-galactosyltransferase;Beta-N-acetylglucosaminyl-glycolipid beta-1,4-galactosyltransferase;Processed beta-1,4-galactosyltransferase 1	B4GALT1	Beta-1,4-galactosyltransferase 1 OS=Homo sapiens OX=9606 GN=B4GALT1 PE=1 SV=5	1	1	1	1	1	1	1	7.3	7.3	7.3	43.92	398	398	30619	28765	26864	28679	27081	32364	32089	32445	27138	33214
P15309	P15309	7	7	7	Prostatic acid phosphatase;PAPf39	ACPP	Prostatic acid phosphatase OS=Homo sapiens OX=9606 GN=ACPP PE=1 SV=3	1	7	7	7	7	7	7	19.9	19.9	19.9	44.566	386	386	298570	318040	292250	266610	293850	312340	326680	311580	307680	289600
P15311	P15311	42	29	28	Ezrin	EZR	Ezrin OS=Homo sapiens OX=9606 GN=EZR PE=1 SV=4	1	42	29	28	42	29	28	58.7	44.7	43.5	69.412	586	586	12746000	13561000	11667000	11497000	11258000	12442000	12414000	11908000	12222000	12577000
P15336	P15336	4	3	3	Cyclic AMP-dependent transcription factor ATF-2	ATF2	Cyclic AMP-dependent transcription factor ATF-2 OS=Homo sapiens OX=9606 GN=ATF2 PE=1 SV=4	1	4	3	3	4	3	3	7.1	5.7	5.7	54.537	505	505	97094	99717	88759	99691	87906	98999	95828	99757	106090	102970
P15374	P15374	13	13	13	Ubiquitin carboxyl-terminal hydrolase isozyme L3	UCHL3	Ubiquitin carboxyl-terminal hydrolase isozyme L3 OS=Homo sapiens OX=9606 GN=UCHL3 PE=1 SV=1	1	13	13	13	13	13	13	68.7	68.7	68.7	26.182	230	230	1892900	1995100	1814600	1836500	1697000	1961100	1831000	1786500	1790900	1938700
P15408	P15408	3	3	3	Fos-related antigen 2	FOSL2	Fos-related antigen 2 OS=Homo sapiens OX=9606 GN=FOSL2 PE=1 SV=1	1	3	3	3	3	3	3	15.6	15.6	15.6	35.193	326	326	110680	121800	111770	106170	92027	115050	105150	108550	99355	109500
P15498	P15498	34	34	33	Proto-oncogene vav	VAV1	Proto-oncogene vav OS=Homo sapiens OX=9606 GN=VAV1 PE=1 SV=4	1	34	34	33	34	34	33	47.1	47.1	45.9	98.313	845	845	4022500	4106400	3509600	3700800	3691900	4150400	3949800	3790500	4045400	4152600
P15509	P15509	1	1	1	Granulocyte-macrophage colony-stimulating factor receptor subunit alpha	CSF2RA	Granulocyte-macrophage colony-stimulating factor receptor subunit alpha OS=Homo sapiens OX=9606 GN=CSF2RA PE=1 SV=1	1	1	1	1	1	1	1	2.8	2.8	2.8	46.206	400	400	32496	32079	24707	25435	28433	29070	24794	28348	30256	30379
P15529	P15529	6	6	6	Membrane cofactor protein	CD46	Membrane cofactor protein OS=Homo sapiens OX=9606 GN=CD46 PE=1 SV=3	1	6	6	6	6	6	6	13.5	13.5	13.5	43.747	392	392	602330	621070	557900	563810	584870	633430	601280	613620	619190	626700
P15531	P15531	12	12	6	Nucleoside diphosphate kinase A	NME1	Nucleoside diphosphate kinase A OS=Homo sapiens OX=9606 GN=NME1 PE=1 SV=1	1	12	12	6	12	12	6	70.4	70.4	39.5	17.149	152	152	18578000	19840000	17298000	16984000	17012000	17899000	18812000	17604000	17124000	18843000
P15559	P15559	2	2	2	NAD(P)H dehydrogenase [quinone] 1	NQO1	NAD(P)H dehydrogenase [quinone] 1 OS=Homo sapiens OX=9606 GN=NQO1 PE=1 SV=1	1	2	2	2	2	2	2	8	8	8	30.867	274	274	177010	183910	153440	159820	165360	173530	161560	148780	178120	184920
P15586	P15586	10	10	10	N-acetylglucosamine-6-sulfatase	GNS	N-acetylglucosamine-6-sulfatase OS=Homo sapiens OX=9606 GN=GNS PE=1 SV=3	1	10	10	10	10	10	10	17.8	17.8	17.8	62.081	552	552	1283000	1378800	1257800	1264400	1229500	1420500	1339600	1292600	1333100	1389600
P15622	P15622	2	1	1	Zinc finger protein 250	ZNF250	Zinc finger protein 250 OS=Homo sapiens OX=9606 GN=ZNF250 PE=1 SV=3	1	2	1	1	2	1	1	5.4	2.7	2.7	63.467	560	560	1897.6	2156	2205.2	2467.4	3100.3	4317.6	2757.7	2845.7	4088.1	2238.7
P15735;Q16816	P15735	4;1	4;1	4;1	Phosphorylase b kinase gamma catalytic chain, liver/testis isoform	PHKG2	Phosphorylase b kinase gamma catalytic chain, liver/testis isoform OS=Homo sapiens OX=9606 GN=PHKG2 PE=1 SV=1	2	4	4	4	4	4	4	10.3	10.3	10.3	46.442	406	406;387	116290	117700	123290	120660	115820	131870	130070	117980	122790	133470
P15848;Q5FYB1	P15848	15;1	15;1	15;1	Arylsulfatase B	ARSB	Arylsulfatase B OS=Homo sapiens OX=9606 GN=ARSB PE=1 SV=1	2	15	15	15	15	15	15	32.3	32.3	32.3	59.687	533	533;569	833700	922090	769170	780050	814740	873660	859600	838610	836710	910120
P15880	P15880	16	16	16	40S ribosomal protein S2	RPS2	40S ribosomal protein S2 OS=Homo sapiens OX=9606 GN=RPS2 PE=1 SV=2	1	16	16	16	16	16	16	56	56	56	31.324	293	293	15523000	16279000	15130000	14449000	14077000	15103000	15632000	14640000	15687000	16226000
P15923	P15923	9	9	8	Transcription factor E2-alpha	TCF3	Transcription factor E2-alpha OS=Homo sapiens OX=9606 GN=TCF3 PE=1 SV=1	1	9	9	8	9	9	8	17.6	17.6	16.5	67.6	654	654	433070	453560	435670	410610	401780	461310	427280	417030	459270	504230
P15924	P15924	1	1	1	Desmoplakin	DSP	Desmoplakin OS=Homo sapiens OX=9606 GN=DSP PE=1 SV=3	1	1	1	1	1	1	1	0.5	0.5	0.5	331.77	2871	2871	2031.8	3512	5125.2	2196.5	2306.2	1842.8	2570.8	2216.9	3825.5	2854.6
P15927	P15927	9	9	9	Replication protein A 32 kDa subunit	RPA2	Replication protein A 32 kDa subunit OS=Homo sapiens OX=9606 GN=RPA2 PE=1 SV=1	1	9	9	9	9	9	9	60	60	60	29.247	270	270	1586100	1623900	1550900	1489300	1434000	1665500	1580400	1550900	1519200	1609900
P15941	P15941	1	1	1	Mucin-1;Mucin-1 subunit alpha;Mucin-1 subunit beta	MUC1	Mucin-1 OS=Homo sapiens OX=9606 GN=MUC1 PE=1 SV=3	1	1	1	1	1	1	1	0.9	0.9	0.9	122.1	1255	1255	2590.9	2831.8	1274.2	3640.1	2480.8	1809.4	1544.3	2580.7	1912.9	1714.1
P15954	P15954	1	1	1	Cytochrome c oxidase subunit 7C, mitochondrial	COX7C	Cytochrome c oxidase subunit 7C, mitochondrial OS=Homo sapiens OX=9606 GN=COX7C PE=1 SV=1	1	1	1	1	1	1	1	14.3	14.3	14.3	7.2454	63	63	897410	855650	702910	687110	839030	893360	835040	858630	877690	851960
P16070	P16070	9	9	9	CD44 antigen	CD44	CD44 antigen OS=Homo sapiens OX=9606 GN=CD44 PE=1 SV=3	1	9	9	9	9	9	9	11.7	11.7	11.7	81.537	742	742	1475100	1608900	1289800	1273200	1323100	1434800	1371200	1390600	1556700	1619900
P16083	P16083	2	2	2	Ribosyldihydronicotinamide dehydrogenase [quinone]	NQO2	Ribosyldihydronicotinamide dehydrogenase [quinone] OS=Homo sapiens OX=9606 GN=NQO2 PE=1 SV=5	1	2	2	2	2	2	2	19.9	19.9	19.9	25.918	231	231	48370	47023	39466	42890	46972	53061	45846	36107	36364	48081
P16104	P16104	6	6	2	Histone H2AX	H2AFX	Histone H2AX OS=Homo sapiens OX=9606 GN=H2AFX PE=1 SV=2	1	6	6	2	6	6	2	27.3	27.3	11.2	15.144	143	143	48714000	51063000	50113000	46320000	42891000	45187000	49042000	43445000	51138000	55865000
P16150	P16150	10	10	10	Leukosialin	SPN	Leukosialin OS=Homo sapiens OX=9606 GN=SPN PE=1 SV=1	1	10	10	10	10	10	10	27.5	27.5	27.5	40.321	400	400	1807500	1918700	1835900	1700100	1742000	1992800	1886700	1853300	1852500	1819500
P16152	P16152	16	16	13	Carbonyl reductase [NADPH] 1	CBR1	Carbonyl reductase [NADPH] 1 OS=Homo sapiens OX=9606 GN=CBR1 PE=1 SV=3	1	16	16	13	16	16	13	72.6	72.6	59.6	30.375	277	277	4128200	4500400	3601200	3864700	3938600	4097700	4180200	4053000	4055200	4372100
P16189;P30459;P10314	P16189;P30459;P10314	16;14;13	1;0;0	0;0;0	HLA class I histocompatibility antigen, A-31 alpha chain;HLA class I histocompatibility antigen, A-74 alpha chain;HLA class I histocompatibility antigen, A-32 alpha chain	HLA-A	HLA class I histocompatibility antigen, A-31 alpha chain OS=Homo sapiens OX=9606 GN=HLA-A PE=1 SV=2;HLA class I histocompatibility antigen, A-74 alpha chain OS=Homo sapiens OX=9606 GN=HLA-A PE=1 SV=1;HLA class I histocompatibility antigen, A-32 alpha chain	3	16	1	0	16	1	0	53.2	4.7	0	41.003	365	365;365;365	40744	39825	36693	35450	35559	42386	39471	34855	33565	38050
P16190	P16190	16	2	0	HLA class I histocompatibility antigen, A-33 alpha chain	HLA-A	HLA class I histocompatibility antigen, A-33 alpha chain OS=Homo sapiens OX=9606 GN=HLA-A PE=1 SV=3	1	16	2	0	16	2	0	52.3	6	0	40.891	365	365	179870	186420	153130	160560	178660	182380	191710	172580	173230	184900
P16219	P16219	8	8	8	Short-chain specific acyl-CoA dehydrogenase, mitochondrial	ACADS	Short-chain specific acyl-CoA dehydrogenase, mitochondrial OS=Homo sapiens OX=9606 GN=ACADS PE=1 SV=1	1	8	8	8	8	8	8	30.1	30.1	30.1	44.297	412	412	308240	292960	264120	282100	283070	315020	291790	282890	301540	309570
P16220	P16220	5	5	4	Cyclic AMP-responsive element-binding protein 1	CREB1	Cyclic AMP-responsive element-binding protein 1 OS=Homo sapiens OX=9606 GN=CREB1 PE=1 SV=2	1	5	5	4	5	5	4	23.8	23.8	21.1	36.688	341	341	730780	764680	725740	741680	634510	755770	742750	702550	694800	757130
P16278;Q6UWU2	P16278	11;1	11;1	11;1	Beta-galactosidase	GLB1	Beta-galactosidase OS=Homo sapiens OX=9606 GN=GLB1 PE=1 SV=2	2	11	11	11	11	11	11	21.4	21.4	21.4	76.074	677	677;654	247290	258070	233310	249460	236610	255530	252150	249060	242840	267510
P16284	P16284	19	19	19	Platelet endothelial cell adhesion molecule	PECAM1	Platelet endothelial cell adhesion molecule OS=Homo sapiens OX=9606 GN=PECAM1 PE=1 SV=2	1	19	19	19	19	19	19	30.9	30.9	30.9	82.521	738	738	1238500	1245900	1094000	1095700	1126200	1249100	1186300	1170000	1279900	1258500
P16298	P16298	15	7	7	Serine/threonine-protein phosphatase 2B catalytic subunit beta isoform	PPP3CB	Serine/threonine-protein phosphatase 2B catalytic subunit beta isoform OS=Homo sapiens OX=9606 GN=PPP3CB PE=1 SV=2	1	15	7	7	15	7	7	37.8	20.4	20.4	59.024	524	524	390030	378980	355490	334220	324180	366890	394710	342400	378670	388630
P16333	P16333	15	15	14	Cytoplasmic protein NCK1	NCK1	Cytoplasmic protein NCK1 OS=Homo sapiens OX=9606 GN=NCK1 PE=1 SV=1	1	15	15	14	15	15	14	58.1	58.1	56	42.864	377	377	825430	839570	822930	790840	775170	834700	805590	805360	812210	863360
P16383	P16383	6	6	6	GC-rich sequence DNA-binding factor 2	GCFC2	GC-rich sequence DNA-binding factor 2 OS=Homo sapiens OX=9606 GN=GCFC2 PE=1 SV=2	1	6	6	6	6	6	6	8.8	8.8	8.8	89.384	781	781	113220	119320	107900	108620	99638	107130	107150	105480	113790	128860
P16401	P16401	9	9	7	Histone H1.5	HIST1H1B	Histone H1.5 OS=Homo sapiens OX=9606 GN=HIST1H1B PE=1 SV=3	1	9	9	7	9	9	7	31	31	23	22.58	226	226	16738000	15967000	6145800	12874000	14200000	15522000	14736000	13956000	16736000	14990000
P16435	P16435	23	23	23	NADPH--cytochrome P450 reductase	POR	NADPH--cytochrome P450 reductase OS=Homo sapiens OX=9606 GN=POR PE=1 SV=2	1	23	23	23	23	23	23	43.7	43.7	43.7	76.689	677	677	1149200	1130100	966300	1031200	1092400	1231000	1084300	1138900	1194300	1198300
P16520	P16520	2	1	1	Guanine nucleotide-binding protein G(I)/G(S)/G(T) subunit beta-3	GNB3	Guanine nucleotide-binding protein G(I)/G(S)/G(T) subunit beta-3 OS=Homo sapiens OX=9606 GN=GNB3 PE=1 SV=1	1	2	1	1	2	1	1	5	2.1	2.1	37.221	340	340	2515700	2634600	2068100	2064900	1940100	2350700	2271300	2029100	2079700	2361700
P16591	P16591	4	3	3	Tyrosine-protein kinase Fer	FER	Tyrosine-protein kinase Fer OS=Homo sapiens OX=9606 GN=FER PE=1 SV=2	1	4	3	3	4	3	3	6	4.6	4.6	94.637	822	822	31387	37050	41062	37303	33788	42151	40674	32579	33981	41781
P16615;O14983	P16615	37;11	37;11	30;6	Sarcoplasmic/endoplasmic reticulum calcium ATPase 2	ATP2A2	Sarcoplasmic/endoplasmic reticulum calcium ATPase 2 OS=Homo sapiens OX=9606 GN=ATP2A2 PE=1 SV=1	2	37	37	30	37	37	30	45.6	45.6	38.8	114.76	1042	1042;1001	3651000	3396500	2652900	2847300	3271000	3733500	3158400	3416200	3975800	3538400
P16885	P16885	51	51	50	1-phosphatidylinositol 4,5-bisphosphate phosphodiesterase gamma-2	PLCG2	1-phosphatidylinositol 4,5-bisphosphate phosphodiesterase gamma-2 OS=Homo sapiens OX=9606 GN=PLCG2 PE=1 SV=4	1	51	51	50	51	51	50	48.9	48.9	48.4	147.87	1265	1265	5505900	5772700	5049100	5081600	5017000	5538800	5545700	5355400	5479200	5882100
P16930	P16930	15	15	15	Fumarylacetoacetase	FAH	Fumarylacetoacetase OS=Homo sapiens OX=9606 GN=FAH PE=1 SV=2	1	15	15	15	15	15	15	44.6	44.6	44.6	46.374	419	419	2754500	2916700	2678200	2691800	2606700	2820100	2841400	2713900	2671100	2800600
P16949;REV__P36956;Q9NZ72;Q9H169;H7BZ55	P16949	12;1;1;1;1	12;1;1;1;1	8;0;0;0;0	Stathmin	STMN1	Stathmin OS=Homo sapiens OX=9606 GN=STMN1 PE=1 SV=3	5	12	12	8	12	12	8	45.6	45.6	33.6	17.302	149	149;1147;180;189;1655	6532000	6593400	6433900	6591200	5927400	6749500	6779300	6383900	5891300	6141000
P16989	P16989	13	9	9	Y-box-binding protein 3	YBX3	Y-box-binding protein 3 OS=Homo sapiens OX=9606 GN=YBX3 PE=1 SV=4	1	13	9	9	13	9	9	41.1	31.2	31.2	40.089	372	372	675910	686220	760290	681910	586890	680610	666140	652320	701570	734540
P17014;A8MT65;Q9H0M5	P17014;A8MT65;Q9H0M5	2;1;1	1;1;1	0;0;0	Zinc finger protein 12;Zinc finger protein 891;Zinc finger protein 700	ZNF12;ZNF891;ZNF700	Zinc finger protein 12 OS=Homo sapiens OX=9606 GN=ZNF12 PE=1 SV=3;Zinc finger protein 891 OS=Homo sapiens OX=9606 GN=ZNF891 PE=2 SV=2;Zinc finger protein 700 OS=Homo sapiens OX=9606 GN=ZNF700 PE=2 SV=1	3	2	1	0	2	1	0	4.3	2.2	0	81.201	697	697;544;742	10430	10214	4308.3	7490.2	8089.4	7670.6	7377.7	8988.1	12986	10500
P17017	P17017	1	1	1	Zinc finger protein 14	ZNF14	Zinc finger protein 14 OS=Homo sapiens OX=9606 GN=ZNF14 PE=2 SV=3	1	1	1	1	1	1	1	1.4	1.4	1.4	75.353	642	642	123240	151220	119030	124970	123490	115550	144290	124090	127760	142220
P17020	P17020	2	2	2	Zinc finger protein 16	ZNF16	Zinc finger protein 16 OS=Homo sapiens OX=9606 GN=ZNF16 PE=1 SV=3	1	2	2	2	2	2	2	3.2	3.2	3.2	76.471	682	682	12821	11704	11477	9350.8	14064	14118	11516	13824	12118	12632
P17026	P17026	11	11	9	Zinc finger protein 22	ZNF22	Zinc finger protein 22 OS=Homo sapiens OX=9606 GN=ZNF22 PE=1 SV=3	1	11	11	9	11	11	9	52.7	52.7	42	25.915	224	224	723620	754980	359130	575250	646370	751890	629530	646910	774730	752130
P17028	P17028	10	10	10	Zinc finger protein 24	ZNF24	Zinc finger protein 24 OS=Homo sapiens OX=9606 GN=ZNF24 PE=1 SV=4	1	10	10	10	10	10	10	34.2	34.2	34.2	42.155	368	368	509120	546360	386770	480800	463560	541740	494520	505950	513680	524460
P17029	P17029	4	4	3	Zinc finger protein with KRAB and SCAN domains 1	ZKSCAN1	Zinc finger protein with KRAB and SCAN domains 1 OS=Homo sapiens OX=9606 GN=ZKSCAN1 PE=1 SV=3	1	4	4	3	4	4	3	10.7	10.7	8	63.629	563	563	106680	113660	44820	78504	91195	103860	73281	86332	113950	92075
P17031	P17031	1	1	1	Zinc finger protein 26	ZNF26	Zinc finger protein 26 OS=Homo sapiens OX=9606 GN=ZNF26 PE=1 SV=3	1	1	1	1	1	1	1	1.5	1.5	1.5	61.282	533	533	14014	15489	16559	13318	14773	16065	12754	13514	13517	18658
P17036	P17036	3	2	1	Zinc finger protein 3	ZNF3	Zinc finger protein 3 OS=Homo sapiens OX=9606 GN=ZNF3 PE=1 SV=3	1	3	2	1	3	2	1	16.4	6.3	2.9	50.915	446	446	13532	15994	11814	13661	13631	15780	11770	14259	18584	13144
P17050	P17050	8	8	8	Alpha-N-acetylgalactosaminidase	NAGA	Alpha-N-acetylgalactosaminidase OS=Homo sapiens OX=9606 GN=NAGA PE=1 SV=2	1	8	8	8	8	8	8	24.8	24.8	24.8	46.564	411	411	689830	727380	673870	730830	696090	793500	746060	714950	710750	715330
P17066;P48741	P17066;P48741	12;6	1;1	1;1	Heat shock 70 kDa protein 6;Putative heat shock 70 kDa protein 7	HSPA6;HSPA7	Heat shock 70 kDa protein 6 OS=Homo sapiens OX=9606 GN=HSPA6 PE=1 SV=2;Putative heat shock 70 kDa protein 7 OS=Homo sapiens OX=9606 GN=HSPA7 PE=5 SV=2	2	12	1	1	12	1	1	16.3	1.7	1.7	71.027	643	643;367	4236900	5259200	4062400	4023100	4255800	4128800	4731900	4294700	4060700	4299000
P17096	P17096	4	4	4	High mobility group protein HMG-I/HMG-Y	HMGA1	High mobility group protein HMG-I/HMG-Y OS=Homo sapiens OX=9606 GN=HMGA1 PE=1 SV=3	1	4	4	4	4	4	4	26.2	26.2	26.2	11.676	107	107	314830	322970	297170	313350	276830	315380	311500	292000	291300	323330
P17097	P17097	3	3	3	Zinc finger protein 7	ZNF7	Zinc finger protein 7 OS=Homo sapiens OX=9606 GN=ZNF7 PE=1 SV=1	1	3	3	3	3	3	3	4.8	4.8	4.8	77.886	686	686	17808	17430	18468	18210	18112	21525	17497	20244	20111	18558
P17098	P17098	1	1	1	Zinc finger protein 8	ZNF8	Zinc finger protein 8 OS=Homo sapiens OX=9606 GN=ZNF8 PE=1 SV=2	1	1	1	1	1	1	1	2.6	2.6	2.6	64.97	575	575	3525.7	6259.9	4885.8	4124.7	3790.7	6072.7	5905.4	5222.1	4505.4	5948.1
P17152	P17152	4	4	4	Transmembrane protein 11, mitochondrial	TMEM11	Transmembrane protein 11, mitochondrial OS=Homo sapiens OX=9606 GN=TMEM11 PE=1 SV=1	1	4	4	4	4	4	4	19.3	19.3	19.3	21.541	192	192	143300	153490	140550	131640	133550	161240	157790	157990	142800	150850
P17174	P17174	26	26	26	Aspartate aminotransferase, cytoplasmic	GOT1	Aspartate aminotransferase, cytoplasmic OS=Homo sapiens OX=9606 GN=GOT1 PE=1 SV=3	1	26	26	26	26	26	26	74.6	74.6	74.6	46.247	413	413	3480300	3615600	3261400	3212800	3193300	3439400	3444700	3244700	3341800	3428100
P17181	P17181	1	1	1	Interferon alpha/beta receptor 1	IFNAR1	Interferon alpha/beta receptor 1 OS=Homo sapiens OX=9606 GN=IFNAR1 PE=1 SV=3	1	1	1	1	1	1	1	2	2	2	63.525	557	557	11885	8635.2	9198.3	9826.2	8823.5	13111	10529	10426	10862	10861
P17252	P17252	15	8	8	Protein kinase C alpha type	PRKCA	Protein kinase C alpha type OS=Homo sapiens OX=9606 GN=PRKCA PE=1 SV=4	1	15	8	8	15	8	8	30.5	16.5	16.5	76.749	672	672	361840	410430	342310	384190	369230	380230	398280	358200	366570	407510
P17275	P17275	7	6	6	Transcription factor jun-B	JUNB	Transcription factor jun-B OS=Homo sapiens OX=9606 GN=JUNB PE=1 SV=1	1	7	6	6	7	6	6	32.9	30.8	30.8	35.879	347	347	211960	206040	206220	207730	176410	213280	209740	210150	206580	213180
P17480	P17480	31	31	31	Nucleolar transcription factor 1	UBTF	Nucleolar transcription factor 1 OS=Homo sapiens OX=9606 GN=UBTF PE=1 SV=1	1	31	31	31	31	31	31	38.9	38.9	38.9	89.405	764	764	5624200	5524200	5052800	5703600	5371100	6054500	5841300	5612500	5667400	5990200
Q04828;P52895;P42330;P17516	Q04828;P52895;P42330;P17516	1;1;1;1	1;1;1;1	1;1;1;1	Aldo-keto reductase family 1 member C1;Aldo-keto reductase family 1 member C2;Aldo-keto reductase family 1 member C3;Aldo-keto reductase family 1 member C4	AKR1C1;AKR1C2;AKR1C3;AKR1C4	Aldo-keto reductase family 1 member C1 OS=Homo sapiens OX=9606 GN=AKR1C1 PE=1 SV=1;Aldo-keto reductase family 1 member C2 OS=Homo sapiens OX=9606 GN=AKR1C2 PE=1 SV=3;Aldo-keto reductase family 1 member C3 OS=Homo sapiens OX=9606 GN=AKR1C3 PE=1 SV=4;Aldo-ke	4	1	1	1	1	1	1	2.8	2.8	2.8	36.788	323	323;323;323;323	30531	33610	26107	26363	26797	34049	29851	34306	28374	29976
P17535;P05412	P17535	7;2	7;2	6;1	Transcription factor jun-D	JUND	Transcription factor jun-D OS=Homo sapiens OX=9606 GN=JUND PE=1 SV=3	2	7	7	6	7	7	6	27.1	27.1	25.1	35.173	347	347;331	796270	810370	775670	729090	632740	765050	744260	692950	700830	760880
P17544	P17544	5	5	4	Cyclic AMP-dependent transcription factor ATF-7	ATF7	Cyclic AMP-dependent transcription factor ATF-7 OS=Homo sapiens OX=9606 GN=ATF7 PE=1 SV=2	1	5	5	4	5	5	4	12.1	12.1	10.7	52.967	494	494	189780	196170	182760	190940	168170	203620	199780	178430	187980	286370
P17568	P17568	6	6	6	NADH dehydrogenase [ubiquinone] 1 beta subcomplex subunit 7	NDUFB7	NADH dehydrogenase [ubiquinone] 1 beta subcomplex subunit 7 OS=Homo sapiens OX=9606 GN=NDUFB7 PE=1 SV=4	1	6	6	6	6	6	6	41.6	41.6	41.6	16.402	137	137	375190	383500	311490	327860	365320	375650	361780	362100	388610	391900
P17612;P22612	P17612	15;3	3;0	3;0	cAMP-dependent protein kinase catalytic subunit alpha	PRKACA	cAMP-dependent protein kinase catalytic subunit alpha OS=Homo sapiens OX=9606 GN=PRKACA PE=1 SV=2	2	15	3	3	15	3	3	40.2	10.3	10.3	40.589	351	351;351	114120	115660	108790	110460	94113	127350	116170	107920	107720	119730
P17655	P17655	19	19	19	Calpain-2 catalytic subunit	CAPN2	Calpain-2 catalytic subunit OS=Homo sapiens OX=9606 GN=CAPN2 PE=1 SV=6	1	19	19	19	19	19	19	38.7	38.7	38.7	79.994	700	700	894350	963360	914810	931100	936650	1036300	1006700	975240	918760	1009800
P17676	P17676	1	1	1	CCAAT/enhancer-binding protein beta	CEBPB	CCAAT/enhancer-binding protein beta OS=Homo sapiens OX=9606 GN=CEBPB PE=1 SV=2	1	1	1	1	1	1	1	2.9	2.9	2.9	36.105	345	345	36364	42258	32139	32114	26340	28632	29858	29709	31667	31893
P17706	P17706	9	9	9	Tyrosine-protein phosphatase non-receptor type 2	PTPN2	Tyrosine-protein phosphatase non-receptor type 2 OS=Homo sapiens OX=9606 GN=PTPN2 PE=1 SV=2	1	9	9	9	9	9	9	24.3	24.3	24.3	48.473	415	415	679700	705610	672130	661870	636550	751560	700120	650800	688630	725050
P17812	P17812	27	27	26	CTP synthase 1	CTPS1	CTP synthase 1 OS=Homo sapiens OX=9606 GN=CTPS1 PE=1 SV=2	1	27	27	26	27	27	26	53.8	53.8	51.4	66.69	591	591	3963900	4204100	3498000	3578700	3631100	3914200	3984900	3741900	3830100	3975200
P17813	P17813	9	9	9	Endoglin	ENG	Endoglin OS=Homo sapiens OX=9606 GN=ENG PE=1 SV=2	1	9	9	9	9	9	9	22.3	22.3	22.3	70.577	658	658	253470	257600	256470	236970	228570	245840	266310	262930	253810	268340
P17844	P17844	40	30	30	Probable ATP-dependent RNA helicase DDX5	DDX5	Probable ATP-dependent RNA helicase DDX5 OS=Homo sapiens OX=9606 GN=DDX5 PE=1 SV=1	1	40	30	30	40	30	30	59.6	45.6	45.6	69.147	614	614	11077000	11336000	11383000	10476000	9718700	11181000	11132000	10460000	10670000	10692000
P17858;P08237	P17858	27;3	23;1	23;1	ATP-dependent 6-phosphofructokinase, liver type	PFKL	ATP-dependent 6-phosphofructokinase, liver type OS=Homo sapiens OX=9606 GN=PFKL PE=1 SV=6	2	27	23	23	27	23	23	51.8	46	46	85.018	780	780;780	3023000	3055600	2992400	3010200	2887000	3342400	3110900	3016100	3003100	3237700
P17900	P17900	5	5	5	Ganglioside GM2 activator;Ganglioside GM2 activator isoform short	GM2A	Ganglioside GM2 activator OS=Homo sapiens OX=9606 GN=GM2A PE=1 SV=4	1	5	5	5	5	5	5	22.8	22.8	22.8	20.838	193	193	841980	900800	816210	774470	815980	910260	841300	835130	860540	943790
P17931	P17931	5	5	5	Galectin-3	LGALS3	Galectin-3 OS=Homo sapiens OX=9606 GN=LGALS3 PE=1 SV=5	1	5	5	5	5	5	5	22.4	22.4	22.4	26.152	250	250	368980	376600	325180	315180	316420	332570	339230	342230	360720	374010
P17980	P17980	27	27	27	26S protease regulatory subunit 6A	PSMC3	26S proteasome regulatory subunit 6A OS=Homo sapiens OX=9606 GN=PSMC3 PE=1 SV=3	1	27	27	27	27	27	27	75.4	75.4	75.4	49.203	439	439	5751800	6106700	5730800	5471600	5251800	5853200	5744700	5563200	5551200	5934800
P17987	P17987	31	31	31	T-complex protein 1 subunit alpha	TCP1	T-complex protein 1 subunit alpha OS=Homo sapiens OX=9606 GN=TCP1 PE=1 SV=1	1	31	31	31	31	31	31	69.6	69.6	69.6	60.343	556	556	19528000	20385000	19180000	18934000	17717000	19906000	19889000	18871000	18516000	19700000
P18031	P18031	15	15	15	Tyrosine-protein phosphatase non-receptor type 1	PTPN1	Tyrosine-protein phosphatase non-receptor type 1 OS=Homo sapiens OX=9606 GN=PTPN1 PE=1 SV=1	1	15	15	15	15	15	15	43.9	43.9	43.9	49.966	435	435	999460	1025800	888280	967340	916230	1105100	983960	956510	1037100	1052100
P18065	P18065	2	2	2	Insulin-like growth factor-binding protein 2	IGFBP2	Insulin-like growth factor-binding protein 2 OS=Homo sapiens OX=9606 GN=IGFBP2 PE=1 SV=2	1	2	2	2	2	2	2	5.8	5.8	5.8	34.814	325	325	79819	88457	102440	93090	91564	107880	103590	100340	101020	103440
P18074	P18074	21	21	21	TFIIH basal transcription factor complex helicase XPD subunit	ERCC2	General transcription and DNA repair factor IIH helicase subunit XPD OS=Homo sapiens OX=9606 GN=ERCC2 PE=1 SV=1	1	21	21	21	21	21	21	31.2	31.2	31.2	86.908	760	760	1061600	1106600	984630	1035000	990300	1121300	1041400	1013800	1031800	1104100
P18077	P18077	6	6	6	60S ribosomal protein L35a	RPL35A	60S ribosomal protein L35a OS=Homo sapiens OX=9606 GN=RPL35A PE=1 SV=2	1	6	6	6	6	6	6	33.6	33.6	33.6	12.538	110	110	4917400	4986000	3962000	4681400	4683300	4876000	5081400	4875200	4843400	4788300
P18084	P18084	1	1	1	Integrin beta-5	ITGB5	Integrin beta-5 OS=Homo sapiens OX=9606 GN=ITGB5 PE=1 SV=1	1	1	1	1	1	1	1	1.1	1.1	1.1	88.053	799	799	541140	559540	458650	434880	479440	547980	499430	506650	528090	504020
P18085	P18085	10	6	6	ADP-ribosylation factor 4	ARF4	ADP-ribosylation factor 4 OS=Homo sapiens OX=9606 GN=ARF4 PE=1 SV=3	1	10	6	6	10	6	6	64.4	35.6	35.6	20.511	180	180	1274100	1238400	1120400	1203100	1180700	1324300	1270300	1206800	1221100	1249700
P18124	P18124	20	20	20	60S ribosomal protein L7	RPL7	60S ribosomal protein L7 OS=Homo sapiens OX=9606 GN=RPL7 PE=1 SV=1	1	20	20	20	20	20	20	56	56	56	29.225	248	248	12120000	12776000	11452000	10929000	11294000	11357000	11779000	11407000	11912000	12415000
P18206	P18206	65	65	65	Vinculin	VCL	Vinculin OS=Homo sapiens OX=9606 GN=VCL PE=1 SV=4	1	65	65	65	65	65	65	61.2	61.2	61.2	123.8	1134	1134	11304000	11862000	11684000	11601000	11083000	12653000	12362000	12070000	11072000	11876000
P18433	P18433	10	10	10	Receptor-type tyrosine-protein phosphatase alpha	PTPRA	Receptor-type tyrosine-protein phosphatase alpha OS=Homo sapiens OX=9606 GN=PTPRA PE=1 SV=3	1	10	10	10	10	10	10	17	17	17	90.718	802	802	218560	222480	205260	215650	235240	240790	239080	217040	224400	245820
P18440	P18440	10	10	10	Arylamine N-acetyltransferase 1	NAT1	Arylamine N-acetyltransferase 1 OS=Homo sapiens OX=9606 GN=NAT1 PE=1 SV=2	1	10	10	10	10	10	10	47.6	47.6	47.6	33.898	290	290	649160	671280	605870	623540	621410	704780	660060	626990	665920	673810
P18510	P18510	2	2	2	Interleukin-1 receptor antagonist protein	IL1RN	Interleukin-1 receptor antagonist protein OS=Homo sapiens OX=9606 GN=IL1RN PE=1 SV=1	1	2	2	2	2	2	2	14.7	14.7	14.7	20.055	177	177	9546.2	11107	10079	10887	11403	11896	13264	9855.9	11297	11772
P18564	P18564	1	1	1	Integrin beta-6	ITGB6	Integrin beta-6 OS=Homo sapiens OX=9606 GN=ITGB6 PE=1 SV=2	1	1	1	1	1	1	1	1.1	1.1	1.1	85.935	788	788	368010	381370	325680	318050	327820	363090	349570	369390	380170	358220
P18583	P18583	37	37	37	Protein SON	SON	Protein SON OS=Homo sapiens OX=9606 GN=SON PE=1 SV=4	1	37	37	37	37	37	37	20.3	20.3	20.3	263.83	2426	2426	2850600	2877200	2848100	2737800	2646700	2970300	2919200	2726400	2748500	2909300
P18615	P18615	14	14	14	Negative elongation factor E	NELFE	Negative elongation factor E OS=Homo sapiens OX=9606 GN=NELFE PE=1 SV=3	1	14	14	14	14	14	14	46.6	46.6	46.6	43.239	380	380	536730	570510	605940	548190	509960	593610	567150	539960	522960	597100
P18621	P18621	8	8	8	60S ribosomal protein L17	RPL17	60S ribosomal protein L17 OS=Homo sapiens OX=9606 GN=RPL17 PE=1 SV=3	1	8	8	8	8	8	8	40.8	40.8	40.8	21.397	184	184	7489400	7481000	6922800	7418100	7129600	8079200	8155600	7756500	7298800	7368500
P18669;P15259;Q8N0Y7	P18669	16;5;4	16;5;4	16;5;4	Phosphoglycerate mutase 1	PGAM1	Phosphoglycerate mutase 1 OS=Homo sapiens OX=9606 GN=PGAM1 PE=1 SV=2	3	16	16	16	16	16	16	65.7	65.7	65.7	28.804	254	254;253;254	12824000	14311000	11606000	12017000	12724000	13080000	13352000	12640000	13048000	13471000
P18754	P18754	16	16	16	Regulator of chromosome condensation	RCC1	Regulator of chromosome condensation OS=Homo sapiens OX=9606 GN=RCC1 PE=1 SV=1	1	16	16	16	16	16	16	53.9	53.9	53.9	44.969	421	421	3171000	3334700	2925300	2943000	2792800	3144900	3059700	2971200	3121700	3217200
P18846	P18846	3	2	2	Cyclic AMP-dependent transcription factor ATF-1	ATF1	Cyclic AMP-dependent transcription factor ATF-1 OS=Homo sapiens OX=9606 GN=ATF1 PE=1 SV=2	1	3	2	2	3	2	2	15.9	12.5	12.5	29.232	271	271	137390	142230	131610	125860	115120	149480	129910	131250	125590	131650
P18858	P18858	31	31	31	DNA ligase 1	LIG1	DNA ligase 1 OS=Homo sapiens OX=9606 GN=LIG1 PE=1 SV=1	1	31	31	31	31	31	31	41.5	41.5	41.5	101.73	919	919	2770900	2789600	2578800	2535800	2568300	2836900	2701900	2546500	2616300	2770600
P18859	P18859	6	6	6	ATP synthase-coupling factor 6, mitochondrial	ATP5J	ATP synthase-coupling factor 6, mitochondrial OS=Homo sapiens OX=9606 GN=ATP5PF PE=1 SV=1	1	6	6	6	6	6	6	50.9	50.9	50.9	12.587	108	108	1800900	1795900	1760700	1698200	1605800	1840900	1788900	1702200	1717300	1889500
P18887	P18887	16	16	16	DNA repair protein XRCC1	XRCC1	DNA repair protein XRCC1 OS=Homo sapiens OX=9606 GN=XRCC1 PE=1 SV=2	1	16	16	16	16	16	16	32.4	32.4	32.4	69.476	633	633	1597300	1699600	1667700	1626700	1566800	1805100	1715000	1669000	1603200	1738000
P19174	P19174	15	15	15	1-phosphatidylinositol 4,5-bisphosphate phosphodiesterase gamma-1	PLCG1	1-phosphatidylinositol 4,5-bisphosphate phosphodiesterase gamma-1 OS=Homo sapiens OX=9606 GN=PLCG1 PE=1 SV=1	1	15	15	15	15	15	15	12.9	12.9	12.9	148.53	1290	1290	512450	543480	464910	478690	479140	527160	511850	491830	518350	531980
P19256	P19256	1	1	1	Lymphocyte function-associated antigen 3	CD58	Lymphocyte function-associated antigen 3 OS=Homo sapiens OX=9606 GN=CD58 PE=1 SV=1	1	1	1	1	1	1	1	4	4	4	28.147	250	250	82190	88825	94805	83406	97110	94496	91716	90441	109500	111050
P19338	P19338	30	30	30	Nucleolin	NCL	Nucleolin OS=Homo sapiens OX=9606 GN=NCL PE=1 SV=3	1	30	30	30	30	30	30	36.9	36.9	36.9	76.613	710	710	67445000	71002000	69179000	65237000	60195000	66506000	67789000	64174000	65050000	68712000
P19367;Q2TB90	P19367	26;3	23;2	23;2	Hexokinase-1	HK1	Hexokinase-1 OS=Homo sapiens OX=9606 GN=HK1 PE=1 SV=3	2	26	23	23	26	23	23	32.5	29.6	29.6	102.48	917	917;917	1330600	1385000	1268000	1267400	1223100	1420500	1347300	1307200	1338700	1400800
P19387	P19387	11	11	11	DNA-directed RNA polymerase II subunit RPB3	POLR2C	DNA-directed RNA polymerase II subunit RPB3 OS=Homo sapiens OX=9606 GN=POLR2C PE=1 SV=2	1	11	11	11	11	11	11	54.9	54.9	54.9	31.441	275	275	644260	640090	594520	588660	573090	627770	610480	620630	625620	649450
P19388	P19388	8	8	8	DNA-directed RNA polymerases I, II, and III subunit RPABC1	POLR2E	DNA-directed RNA polymerases I, II, and III subunit RPABC1 OS=Homo sapiens OX=9606 GN=POLR2E PE=1 SV=4	1	8	8	8	8	8	8	40	40	40	24.551	210	210	1163300	1198000	1104800	1106400	1105300	1135100	1156300	1110800	1111200	1181500
P19397	P19397	2	2	2	Leukocyte surface antigen CD53	CD53	Leukocyte surface antigen CD53 OS=Homo sapiens OX=9606 GN=CD53 PE=1 SV=1	1	2	2	2	2	2	2	6.8	6.8	6.8	24.341	219	219	67753	65913	67026	65292	65893	74697	76766	66920	74965	80811
P19404	P19404	11	11	11	NADH dehydrogenase [ubiquinone] flavoprotein 2, mitochondrial	NDUFV2	NADH dehydrogenase [ubiquinone] flavoprotein 2, mitochondrial OS=Homo sapiens OX=9606 GN=NDUFV2 PE=1 SV=2	1	11	11	11	11	11	11	50.2	50.2	50.2	27.391	249	249	1578500	1704500	1553600	1516800	1466100	1662000	1586600	1545700	1513300	1619600
P19440;A6NGU5;Q14390;B5MD39;P36268	P19440;A6NGU5	5;3;2;2;1	5;3;2;2;1	5;3;2;2;1	Gamma-glutamyltranspeptidase 1;Gamma-glutamyltranspeptidase 1 heavy chain;Gamma-glutamyltranspeptidase 1 light chain;Putative gamma-glutamyltranspeptidase 3;Putative gamma-glutamyltranspeptidase 3 heavy chain;Putative gamma-glutamyltranspeptidase 3 light chain	GGT1;GGT3P	Glutathione hydrolase 1 proenzyme OS=Homo sapiens OX=9606 GN=GGT1 PE=1 SV=2;Putative glutathione hydrolase 3 proenzyme OS=Homo sapiens OX=9606 GN=GGT3P PE=5 SV=2	5	5	5	5	5	5	5	10.4	10.4	10.4	61.409	569	569;568;218;225;569	187880	202600	154090	154560	152830	179350	171710	165740	197210	185910
P19447	P19447	10	10	10	TFIIH basal transcription factor complex helicase XPB subunit	ERCC3	General transcription and DNA repair factor IIH helicase subunit XPB OS=Homo sapiens OX=9606 GN=ERCC3 PE=1 SV=1	1	10	10	10	10	10	10	17	17	17	89.277	782	782	360280	362940	314620	337490	343190	385600	348510	342310	376720	383960
P19474	P19474	14	14	14	E3 ubiquitin-protein ligase TRIM21	TRIM21	E3 ubiquitin-protein ligase TRIM21 OS=Homo sapiens OX=9606 GN=TRIM21 PE=1 SV=1	1	14	14	14	14	14	14	30.7	30.7	30.7	54.169	475	475	547510	583430	507620	543710	538600	573740	549250	549640	520710	572270
P19484;O14948	P19484	8;2	8;2	4;0	Transcription factor EB	TFEB	Transcription factor EB OS=Homo sapiens OX=9606 GN=TFEB PE=1 SV=3	2	8	8	4	8	8	4	18.3	18.3	13.4	52.864	476	476;347	173440	167950	162070	185800	166250	188810	182330	174200	168950	178610
P19525	P19525	16	16	16	Interferon-induced, double-stranded RNA-activated protein kinase	EIF2AK2	Interferon-induced, double-stranded RNA-activated protein kinase OS=Homo sapiens OX=9606 GN=EIF2AK2 PE=1 SV=2	1	16	16	16	16	16	16	26.7	26.7	26.7	62.094	551	551	1541100	1505300	1475700	1491100	1446000	1611200	1527700	1500000	1528000	1568800
P19544	P19544	3	3	3	Wilms tumor protein	WT1	Wilms tumor protein OS=Homo sapiens OX=9606 GN=WT1 PE=1 SV=2	1	3	3	3	3	3	3	10.7	10.7	10.7	49.188	449	449	39961	48019	41937	48249	42874	44214	44348	42956	43161	47492
P19623	P19623	15	15	15	Spermidine synthase	SRM	Spermidine synthase OS=Homo sapiens OX=9606 GN=SRM PE=1 SV=1	1	15	15	15	15	15	15	74.2	74.2	74.2	33.824	302	302	2650700	2745600	2324900	2451200	2460900	2683800	2578900	2524100	2514800	2681400
P19634	P19634	1	1	1	Sodium/hydrogen exchanger 1	SLC9A1	Sodium/hydrogen exchanger 1 OS=Homo sapiens OX=9606 GN=SLC9A1 PE=1 SV=2	1	1	1	1	1	1	1	1.6	1.6	1.6	90.762	815	815	3743.8	3774.8	3367.4	4016.7	4805.1	4467.6	4652.6	3567.2	4178.5	4070
P19784	P19784	17	17	17	Casein kinase II subunit alpha	CSNK2A2	Casein kinase II subunit alpha OS=Homo sapiens OX=9606 GN=CSNK2A2 PE=1 SV=1	1	17	17	17	17	17	17	56.3	56.3	56.3	41.213	350	350	1110200	1139400	1103400	1181100	1132900	1260200	1245300	1146400	1223900	1286200
P19793;P48443	P19793;P48443	16;8	16;8	10;3	Retinoic acid receptor RXR-alpha;Retinoic acid receptor RXR-gamma	RXRA;RXRG	Retinoic acid receptor RXR-alpha OS=Homo sapiens OX=9606 GN=RXRA PE=1 SV=1;Retinoic acid receptor RXR-gamma OS=Homo sapiens OX=9606 GN=RXRG PE=1 SV=1	2	16	16	10	16	16	10	38.7	38.7	24.5	50.811	462	462;463	654040	615400	451660	674230	651580	752230	708630	711090	693480	699420
P19838	P19838	21	21	21	Nuclear factor NF-kappa-B p105 subunit;Nuclear factor NF-kappa-B p50 subunit	NFKB1	Nuclear factor NF-kappa-B p105 subunit OS=Homo sapiens OX=9606 GN=NFKB1 PE=1 SV=2	1	21	21	21	21	21	21	29.2	29.2	29.2	105.35	968	968	1547100	1610300	1542800	1561700	1491500	1704700	1673800	1605200	1492700	1626100
P19878	P19878	3	3	3	Neutrophil cytosol factor 2	NCF2	Neutrophil cytosol factor 2 OS=Homo sapiens OX=9606 GN=NCF2 PE=1 SV=2	1	3	3	3	3	3	3	5.7	5.7	5.7	59.761	526	526	83430	86257	90553	83659	81968	93126	80810	80082	82113	93640
P19971	P19971	17	17	17	Thymidine phosphorylase	TYMP	Thymidine phosphorylase OS=Homo sapiens OX=9606 GN=TYMP PE=1 SV=2	1	17	17	17	17	17	17	48.8	48.8	48.8	49.955	482	482	823610	836040	776160	770860	754840	863770	791410	788890	800260	863950
P20020	P20020	19	8	8	Plasma membrane calcium-transporting ATPase 1	ATP2B1	Plasma membrane calcium-transporting ATPase 1 OS=Homo sapiens OX=9606 GN=ATP2B1 PE=1 SV=4	1	19	8	8	19	8	8	20.8	9.7	9.7	134.68	1220	1220	253890	251620	239270	231960	252000	270970	259030	249150	261120	291780
P20042	P20042	24	24	24	Eukaryotic translation initiation factor 2 subunit 2	EIF2S2	Eukaryotic translation initiation factor 2 subunit 2 OS=Homo sapiens OX=9606 GN=EIF2S2 PE=1 SV=2	1	24	24	24	24	24	24	67.3	67.3	67.3	38.388	333	333	4176200	4430000	3921800	3869300	3738600	4060300	4331800	4091200	4288200	4198500
P20073	P20073	23	23	23	Annexin A7	ANXA7	Annexin A7 OS=Homo sapiens OX=9606 GN=ANXA7 PE=1 SV=3	1	23	23	23	23	23	23	43.2	43.2	43.2	52.739	488	488	4844200	5144100	4996100	4899400	4914100	5391200	5343600	4920500	4790600	5072000
P20138	P20138	4	4	4	Myeloid cell surface antigen CD33	CD33	Myeloid cell surface antigen CD33 OS=Homo sapiens OX=9606 GN=CD33 PE=1 SV=2	1	4	4	4	4	4	4	14	14	14	39.825	364	364	161930	170480	143870	157260	157810	181190	158760	157780	170580	178170
P20160	P20160	7	7	7	Azurocidin	AZU1	Azurocidin OS=Homo sapiens OX=9606 GN=AZU1 PE=1 SV=3	1	7	7	7	7	7	7	43.8	43.8	43.8	26.885	251	251	234190	240270	245270	235540	271880	271620	264600	242760	257970	255700
P20226;Q6SJ96	P20226;Q6SJ96	3;2	3;2	3;2	TATA-box-binding protein;TATA box-binding protein-like protein 2	TBP;TBPL2	TATA-box-binding protein OS=Homo sapiens OX=9606 GN=TBP PE=1 SV=2;TATA box-binding protein-like protein 2 OS=Homo sapiens OX=9606 GN=TBPL2 PE=2 SV=1	2	3	3	3	3	3	3	14.7	14.7	14.7	37.698	339	339;375	240900	256520	224430	224870	202980	248530	234660	236670	230360	241320
P20248	P20248	11	11	11	Cyclin-A2	CCNA2	Cyclin-A2 OS=Homo sapiens OX=9606 GN=CCNA2 PE=1 SV=2	1	11	11	11	11	11	11	33.3	33.3	33.3	48.55	432	432	336880	328810	325130	319100	319720	355690	345260	321810	330440	349820
P20290	P20290	12	12	12	Transcription factor BTF3	BTF3	Transcription factor BTF3 OS=Homo sapiens OX=9606 GN=BTF3 PE=1 SV=1	1	12	12	12	12	12	12	71.4	71.4	71.4	22.168	206	206	2701100	2840600	3011300	2702300	2528300	2794100	2816400	2584400	2654600	2811800
P20336	P20336	4	1	1	Ras-related protein Rab-3A	RAB3A	Ras-related protein Rab-3A OS=Homo sapiens OX=9606 GN=RAB3A PE=1 SV=1	1	4	1	1	4	1	1	22.7	6.8	6.8	24.984	220	220	75906	72748	67217	67345	62410	79225	66251	70726	73391	76004
P20338	P20338	9	9	8	Ras-related protein Rab-4A	RAB4A	Ras-related protein Rab-4A OS=Homo sapiens OX=9606 GN=RAB4A PE=1 SV=3	1	9	9	8	9	9	8	53.7	53.7	47.2	24.389	218	218	621220	637420	597400	583320	589990	715930	644460	604850	677780	664070
P20339	P20339	7	4	4	Ras-related protein Rab-5A	RAB5A	Ras-related protein Rab-5A OS=Homo sapiens OX=9606 GN=RAB5A PE=1 SV=2	1	7	4	4	7	4	4	42.3	27.4	27.4	23.658	215	215	180610	183300	165110	157050	168750	192160	169240	181030	174090	189970
P20340	P20340	11	11	3	Ras-related protein Rab-6A	RAB6A	Ras-related protein Rab-6A OS=Homo sapiens OX=9606 GN=RAB6A PE=1 SV=3	1	11	11	3	11	11	3	62	62	23.1	23.593	208	208	4236400	4441900	4001300	3677700	3974700	4568700	4204800	4018100	4061100	4258600
P20585	P20585	7	7	7	DNA mismatch repair protein Msh3	MSH3	DNA mismatch repair protein Msh3 OS=Homo sapiens OX=9606 GN=MSH3 PE=1 SV=4	1	7	7	7	7	7	7	6.1	6.1	6.1	127.41	1137	1137	133110	128050	113160	129740	127860	143550	125940	130230	151600	146510
P20618	P20618	15	15	15	Proteasome subunit beta type-1	PSMB1	Proteasome subunit beta type-1 OS=Homo sapiens OX=9606 GN=PSMB1 PE=1 SV=2	1	15	15	15	15	15	15	58.1	58.1	58.1	26.489	241	241	3969000	4136500	3836300	3835400	3806000	4088000	4066800	3851900	3985200	4288100
P20645	P20645	8	8	8	Cation-dependent mannose-6-phosphate receptor	M6PR	Cation-dependent mannose-6-phosphate receptor OS=Homo sapiens OX=9606 GN=M6PR PE=1 SV=1	1	8	8	8	8	8	8	31.8	31.8	31.8	30.993	277	277	2281200	2424600	1990100	2244600	2347700	2555800	2409300	2232400	2487100	2407500
P20674	P20674	6	6	6	Cytochrome c oxidase subunit 5A, mitochondrial	COX5A	Cytochrome c oxidase subunit 5A, mitochondrial OS=Homo sapiens OX=9606 GN=COX5A PE=1 SV=2	1	6	6	6	6	6	6	32.7	32.7	32.7	16.762	150	150	3871300	3917000	3389200	3413500	3769900	3889900	3946900	3674300	3968600	4038300
P20700	P20700	50	50	44	Lamin-B1	LMNB1	Lamin-B1 OS=Homo sapiens OX=9606 GN=LMNB1 PE=1 SV=2	1	50	50	44	50	50	44	75.9	75.9	71	66.408	586	586	33464000	34925000	32814000	32594000	30122000	34641000	33887000	31893000	31346000	32996000
P20701	P20701	33	33	33	Integrin alpha-L	ITGAL	Integrin alpha-L OS=Homo sapiens OX=9606 GN=ITGAL PE=1 SV=3	1	33	33	33	33	33	33	37.4	37.4	37.4	128.77	1170	1170	5272700	5466800	4412100	4448100	4557000	5157700	4956300	4879200	5509300	5572600
P20810	P20810	13	13	13	Calpastatin	CAST	Calpastatin OS=Homo sapiens OX=9606 GN=CAST PE=1 SV=4	1	13	13	13	13	13	13	24.9	24.9	24.9	76.572	708	708	613750	634730	642550	652510	611020	668860	679550	627010	605280	661680
P20839	P20839	19	16	16	Inosine-5-monophosphate dehydrogenase 1	IMPDH1	Inosine-5-monophosphate dehydrogenase 1 OS=Homo sapiens OX=9606 GN=IMPDH1 PE=1 SV=2	1	19	16	16	19	16	16	36.6	33.3	33.3	55.405	514	514	1496800	1629400	1517800	1469200	1448800	1615800	1587600	1523700	1493200	1640700
P20933	P20933	3	3	3	N(4)-(beta-N-acetylglucosaminyl)-L-asparaginase;Glycosylasparaginase alpha chain;Glycosylasparaginase beta chain	AGA	N(4)-(beta-N-acetylglucosaminyl)-L-asparaginase OS=Homo sapiens OX=9606 GN=AGA PE=1 SV=2	1	3	3	3	3	3	3	9.5	9.5	9.5	37.208	346	346	33811	32270	32774	28508	30053	35119	26303	33744	28794	33462
P20936	P20936	5	5	5	Ras GTPase-activating protein 1	RASA1	Ras GTPase-activating protein 1 OS=Homo sapiens OX=9606 GN=RASA1 PE=1 SV=1	1	5	5	5	5	5	5	7.2	7.2	7.2	116.4	1047	1047	90930	63611	130160	109500	62099	130260	76820	78971	84779	87082
P20962	P20962	5	5	5	Parathymosin	PTMS	Parathymosin OS=Homo sapiens OX=9606 GN=PTMS PE=1 SV=2	1	5	5	5	5	5	5	23.5	23.5	23.5	11.53	102	102	286510	283810	294060	281140	276240	326560	306200	290360	283360	294160
P21127	P21127	23	23	3	Cyclin-dependent kinase 11B	CDK11B	Cyclin-dependent kinase 11B OS=Homo sapiens OX=9606 GN=CDK11B PE=1 SV=4	1	23	23	3	23	23	3	27.5	27.5	3.5	92.619	795	795	2743800	2942000	2597700	2567400	2568300	2787000	2690400	2664300	2652000	2803300
P21281;P15313	P21281	22;6	22;6	22;6	V-type proton ATPase subunit B, brain isoform	ATP6V1B2	V-type proton ATPase subunit B, brain isoform OS=Homo sapiens OX=9606 GN=ATP6V1B2 PE=1 SV=3	2	22	22	22	22	22	22	63.4	63.4	63.4	56.5	511	511;513	2804700	3030600	2782900	2756100	2685400	2964100	2875500	2847800	2659500	3024800
P21283;Q8NEY4	P21283	24;1	24;1	24;1	V-type proton ATPase subunit C 1	ATP6V1C1	V-type proton ATPase subunit C 1 OS=Homo sapiens OX=9606 GN=ATP6V1C1 PE=1 SV=4	2	24	24	24	24	24	24	65.4	65.4	65.4	43.941	382	382;427	2750200	2802800	2684400	2674300	2551000	2860600	2825300	2636200	2634900	2716800
P21291	P21291	10	10	10	Cysteine and glycine-rich protein 1	CSRP1	Cysteine and glycine-rich protein 1 OS=Homo sapiens OX=9606 GN=CSRP1 PE=1 SV=3	1	10	10	10	10	10	10	64.8	64.8	64.8	20.567	193	193	2266100	2494400	2413200	2489000	2287900	2706700	2560200	2531400	2243600	2410600
P21333	P21333	117	106	103	Filamin-A	FLNA	Filamin-A OS=Homo sapiens OX=9606 GN=FLNA PE=1 SV=4	1	117	106	103	117	106	103	59	56	54.6	280.74	2647	2647	26282000	26849000	26919000	26763000	25860000	29282000	28556000	27061000	25142000	26359000
P21359	P21359	6	6	6	Neurofibromin;Neurofibromin truncated	NF1	Neurofibromin OS=Homo sapiens OX=9606 GN=NF1 PE=1 SV=2	1	6	6	6	6	6	6	2.4	2.4	2.4	319.37	2839	2839	121150	122660	98995	99804	115920	128210	106890	118280	108040	106450
P21399;O00408	P21399	27;1	27;1	27;1	Cytoplasmic aconitate hydratase	ACO1	Cytoplasmic aconitate hydratase OS=Homo sapiens OX=9606 GN=ACO1 PE=1 SV=3	2	27	27	27	27	27	27	42.7	42.7	42.7	98.398	889	889;941	2069400	2203600	2013200	1996000	1906800	2168200	2082900	1984800	2031400	2262100
P21439	P21439	1	1	1	Multidrug resistance protein 3	ABCB4	Phosphatidylcholine translocator ABCB4 OS=Homo sapiens OX=9606 GN=ABCB4 PE=1 SV=2	1	1	1	1	1	1	1	0.6	0.6	0.6	141.52	1286	1286	221330	237530	208420	205540	212680	246340	236520	200640	207510	229710
P21580	P21580	9	9	9	Tumor necrosis factor alpha-induced protein 3;A20p50;A20p37	TNFAIP3	Tumor necrosis factor alpha-induced protein 3 OS=Homo sapiens OX=9606 GN=TNFAIP3 PE=1 SV=1	1	9	9	9	9	9	9	12.9	12.9	12.9	89.613	790	790	251050	283180	248620	260720	234830	268730	251570	258750	265190	280520
Q8IZX4;P21675	Q8IZX4;P21675	2;2	2;2	2;2	Transcription initiation factor TFIID subunit 1-like;Transcription initiation factor TFIID subunit 1	TAF1L;TAF1	Transcription initiation factor TFIID subunit 1-like OS=Homo sapiens OX=9606 GN=TAF1L PE=1 SV=1;Transcription initiation factor TFIID subunit 1 OS=Homo sapiens OX=9606 GN=TAF1 PE=1 SV=2	2	2	2	2	2	2	2	1	1	1	207.3	1826	1826;1872	11552	12916	13552	10445	12476	14163	13251	15604	14376	14165
P21796	P21796	16	16	16	Voltage-dependent anion-selective channel protein 1	VDAC1	Voltage-dependent anion-selective channel protein 1 OS=Homo sapiens OX=9606 GN=VDAC1 PE=1 SV=2	1	16	16	16	16	16	16	72.1	72.1	72.1	30.772	283	283	10331000	10360000	8999500	8205900	9139400	9778600	8691900	9694200	10687000	11060000
P21912	P21912	17	17	17	Succinate dehydrogenase [ubiquinone] iron-sulfur subunit, mitochondrial	SDHB	Succinate dehydrogenase [ubiquinone] iron-sulfur subunit, mitochondrial OS=Homo sapiens OX=9606 GN=SDHB PE=1 SV=3	1	17	17	17	17	17	17	63.2	63.2	63.2	31.629	280	280	4897600	5058100	4540600	4598800	4305100	4868700	4788600	4713700	4580700	4893500
P21953	P21953	8	8	8	2-oxoisovalerate dehydrogenase subunit beta, mitochondrial	BCKDHB	2-oxoisovalerate dehydrogenase subunit beta, mitochondrial OS=Homo sapiens OX=9606 GN=BCKDHB PE=1 SV=2	1	8	8	8	8	8	8	37	37	37	43.122	392	392	395630	413610	332930	359380	395640	396670	374680	398700	397440	431710
P21964	P21964	14	14	14	Catechol O-methyltransferase	COMT	Catechol O-methyltransferase OS=Homo sapiens OX=9606 GN=COMT PE=1 SV=2	1	14	14	14	14	14	14	72	72	72	30.037	271	271	2847500	2830300	2335100	2298000	2445400	2822500	2530000	2690400	2865100	2806400
P22033	P22033	25	25	25	Methylmalonyl-CoA mutase, mitochondrial	MUT	Methylmalonyl-CoA mutase, mitochondrial OS=Homo sapiens OX=9606 GN=MMUT PE=1 SV=4	1	25	25	25	25	25	25	45.9	45.9	45.9	83.134	750	750	927130	937800	942610	936090	904220	1020600	991020	952530	918740	964110
P22059;Q969R2	P22059	23;2	23;2	23;2	Oxysterol-binding protein 1	OSBP	Oxysterol-binding protein 1 OS=Homo sapiens OX=9606 GN=OSBP PE=1 SV=1	2	23	23	23	23	23	23	33.3	33.3	33.3	89.42	807	807;916	1581300	1614600	1452600	1532900	1463000	1633600	1568800	1500200	1542500	1624900
P22061	P22061	10	10	10	Protein-L-isoaspartate(D-aspartate) O-methyltransferase	PCMT1	Protein-L-isoaspartate(D-aspartate) O-methyltransferase OS=Homo sapiens OX=9606 GN=PCMT1 PE=1 SV=4	1	10	10	10	10	10	10	43.6	43.6	43.6	24.636	227	227	2109100	2215800	2020900	1997400	1957000	2115300	2157500	2044100	2009600	2194200
P22079	P22079	1	1	1	Lactoperoxidase	LPO	Lactoperoxidase OS=Homo sapiens OX=9606 GN=LPO PE=1 SV=2	1	1	1	1	1	1	1	1.8	1.8	1.8	80.287	712	712	4694	6081.8	7469.7	4586.5	4514	6444.3	5204.9	5355.4	4194.1	6316.2
[truncated: 5,818 more rows]
