# Supplementary material for: Enhancing intracellular accumulation and target engagement of PROTACs with reversible covalent chemistry
Source: Nat Commun. 2020 Aug 26;11:4268. doi: 10.1038/s41467-020-17997-6 (PMC7450057; doi:10.1038/s41467-020-17997-6)
Supplement: Supplementary file 6 — Supplementary Data 3 [file 41467_2020_17997_MOESM6_ESM.xlsx]

## Sheet: Signature
Study Report
Report Name	Permeability Determination of 3 BCM Compounds by Lipid-PAMPA Method
Pharmaron Study Number	ADME-BCM-190227
Pharmaron Report Number	ADME-BCM-PAMPA-20190311
Sponsor Name	Baylor College of Medicine
Submitted by	in vitro ADME laboratory, Pharmaron
Study Start Date	03/08/2019
Report Submission Date	03/11/2019
Study Director	Yanguo Kang
Assay Scientist	Han Yue
QC for The Key Steps of The Experiment	Rongchun Gao
QC for Raw Data and Data Analysis	Rongchun Gao
QC for Report	Rongchun Gao
Report Approval	Ziwei Zhao

## Sheet: Summary
Data Summary
Table 1. The effective permeability coefficients (Pe) of control compounds and BCM compounds
Compound ID	Replicate	-Log Pe	Recovery%
Methotrexate	Replicate 1	>8.99*	104.72
	Replicate 2	>9.02*	103.558
	Replicate 3	>9.00*	99.7016
	Mean	>9.00*	102.66
Testosterone	Replicate 1	4.299	95.8382
	Replicate 2	4.50718	88.7146
	Replicate 3	4.29452	88.8763
	Mean	4.37	91.14
RC-1	Replicate 1	>8.19*	25.1036
	Replicate 2	>8.15*	23.5228
	Replicate 3	>8.12*	23.3994
	Mean	>8.16*	24.01
RNC-1	Replicate 1	>8.70*	30.0261
	Replicate 2	>8.75*	33.5086
	Replicate 3	>8.59*	24.9137
	Mean	>8.68*	29.48
IRC-1	Replicate 1	>7.61*	17.3828
	Replicate 2	>7.72*	21.748
	Replicate 3	>7.51*	15.0587
	Mean	>7.61*	18.06
The compounds can be categorized into high and low permeability. Generally speaking, compounds which have a -Log Pe < 6 are classified as high permeability and compounds with a -Log Pe > 6 are classified as low permeability.
*Compound could not be detected in the receptor side, cut off values were calculated by LLOD .

## Sheet: Materials
Materials
1. Test compounds were provided by the sponsor. The compound information is listed in Table 2.
Table 2. Compound information
Compound ID	MW (g/mol)
RC-1	906.393
RNC-1	855.382
IRC-1	853.366
2. The information of reagents and other materials is listed in Table 3.
Table 3. Reagent and other material information
Items	Supplier	Cat. No.
Lecithin	Shanghai yuanye	S30869
n-Dodecane	TCI	/
PBS	Solarbio	P1020-500
Multiscreen Transport(up)	Merk Millipore	MAIPN4550
Multiscreen Transport(down)	Merk Millipore	MATRNPS50

## Sheet: Study Design
Study Design
1. Preparation of Stock Solutions
1) The stock solutions of positive controls were prepared in DMSO or acetonitrile at the concentration of 10 mM. Testosterone and methotrexate were used as control compounds in this assay.
2) Prepare a stock solution of compounds in DMSO at the concentration of 10 mM, and further dilute with PBS (pH 7.4). The final concentration of the test compound is 10 μM.
2. Assay Procedures
1) Prepare a 1.8 % solution (w/v) of lecithin in dodecane, and sonicate the mixture to ensure a complete dissolution.
2) Carefully pipette 5 μL of the lecithin/dodecane mixture into each acceptor plate well (top compartment), avoiding pipette tip contact with the membrane.
3) Immediately after the application of the artificial membrane (within 10 minutes), add 300 μL of PBS (pH 7.4) solution to each well of the acceptor plate. Add 300 μL of drug-containing solutions to each well of the donor plate (bottom compartment) in triplicate.
4) Slowly and carefully place the acceptor plate into the donor plate, making sure the underside of the membrane is in contact with the drug-containing solutions in all wells.
5) Replace the plate lid and incubate at 25℃, 60 rpm for 16 hours.
6) After incubation, aliquots of 50 μL from each well of acceptor and donor plate are transferred into a 96-well plate. Add 450 μL of methanol (containing IS: 100 nM Alprazolam, 200 nM Caffeine, 100 nM Tolbutamide) into each well.
7) Cover with plate lid. Vortex at 750 rpm for 100 seconds. Samples were centrifuged at 3,220 g for 20 minutes. Determine the compound concentrations by LC/MS/MS.
3. Data Analysis
The effective permeability (Pe), in units of centimeter per second, can be calculated using the following equation:

## Sheet: Bioanalytical Method
Bioanalytical Method
1. Chromatographic conditions
LC system: Shimadzu
MS analysis: Triple Quad 5500 instrument from AB Inc with an ESI interface
Column temperature: 40°C
Injection volume: 1 µL
Column: XSelect HSS T3 2.5um 2.1×50mm Column
Mobile phase: 0.1% formic acid in water (A) and 0.1% formic acid in acetonitrile (B)
Elution rate: 0.5mL/min
Time (min)	0	0.3	0.8	1.2	1.5	2
% B	5	5	95	95	5	5
2. MS parameters
Ion source: Turbo spray
Ionization model: ESI
Scan type: MRM
Collision gas: 9 L/min
Curtain gas: 35 L/min
Nebulize gas: 50 L/min
Auxiliary gas: 50 L/min
Temperature: 500°C
Ionspray voltage: +5500 v (positive MRM)
Compound ID	Q1 (m/z)	Q3 (m/z)	DP (v)	CE (v)
RC-1	907.4	402.2	80	51
RNC-1	856.4	455.3	70	55
IRC-1	854.4	371.2	100	57
