# Supplementary material for: Enhancing intracellular accumulation and target engagement of PROTACs with reversible covalent chemistry
Source: Nat Commun. 2020 Aug 26;11:4268. doi: 10.1038/s41467-020-17997-6 (PMC7450057; doi:10.1038/s41467-020-17997-6)
Supplement: Supplementary file 7 — Supplementary Data 4 [file 41467_2020_17997_MOESM7_ESM.xlsx]

## Sheet: RC-1
RC-1 Standard Curve	Concentration of RC-1(µM)	Area of RC-1	Area of Internal standard
	0.0390625	10864.9	426438
	0.078125	20934.1	421406
	0.15625	42743.2	420264
	0.3125	85336.7	431526
	0.625	171461	433358
	1.25	343965	434452
	2.5	667510	450054
	5	1503970	445531
Intracellular concentraion of RC-1	Time	Area of RC-1	Area of Internal standard	Sample Volume (µL)	initial amount (nmol)	Concentration of RC-1(µM)	intracellular amount (nmol)
	BTK-RC-1-200 nM-5 min-1	42700	494000	400	0.4	0.151682	0.0606728	0.151682
	BTK-RC-1-200 nM-5 min-2	36000	485000	400	0.4	0.126657	0.0506626	0.126657
	BTK-RC-1-200 nM-5 min-3	32300	502000	400	0.4	0.112837	0.0451346	0.112837
					AVE	0.130392	0.0521567	0.130392
					STED	0.0196902	0.00787609	0.0196902
	BTK-RC-1-200 nM-15 min-1	34700	490000	400	0.4	0.121801	0.0487203	0.121801
	BTK-RC-1-200 nM-15 min-2	29800	492000	400	0.4	0.103499	0.0413995	0.103499
	BTK-RC-1-200 nM-15 min-3	32300	489000	400	0.4	0.112837	0.0451346	0.112837
					AVE	0.112712	0.0450848	0.112712
					STED	0.00915171	0.00366069	0.00915171
	BTK-RC-1-200 nM-30 min-1	33800	501000	400	0.4	0.118439	0.0473757	0.118439
	BTK-RC-1-200 nM-30 min-2	33600	541000	400	0.4	0.117692	0.0470769	0.117692
	BTK-RC-1-200 nM-30 min-3	32000	535000	400	0.4	0.111716	0.0446864	0.111716
					AVE	0.115949	0.0463797	0.115949
					STED	0.003685	0.001474	0.003685
	BTK-RC-1-200 nM-60 min-1	33600	494000	400	0.4	0.117692	0.0470769	0.117692
	BTK-RC-1-200 nM-60 min-2	28200	554000	400	0.4	0.0975225	0.039009	0.0975225
	BTK-RC-1-200 nM-60 min-3	34200	567000	400	0.4	0.119933	0.0479733	0.119933
					AVE	0.111716	0.0446864	0.111716
					STED	0.0123429	0.00493716	0.0123429
	BTK-RC-1-200 nM-90 min-1	31300	511000	400	0.4	0.109101	0.0436406	0.109101
	BTK-RC-1-200 nM-90 min-2	32500	512000	400	0.4	0.113584	0.0454334	0.113584
	BTK-RC-1-200 nM-90 min-3	29200	523000	400	0.4	0.101258	0.040503	0.101258
					AVE	0.107981	0.0431923	0.107981
					STED	0.0062389	0.00249556	0.0062389
	BTK-RC-1-200 nM-120 min-1	32900	524000	400	0.4	0.115078	0.046031	0.115078
	BTK-RC-1-200 nM-120 min-2	32900	522000	400	0.4	0.115078	0.046031	0.115078
	BTK-RC-1-200 nM-120 min-3	36400	522000	400	0.4	0.128151	0.0512602	0.128151
					AVE	0.119435	0.0477741	0.119435
					STED	0.00754768	0.00301907	0.00754768
	BTK-RC-1-200 nM-240 min-1	30600	524000	400	0.4	0.106487	0.0425947	0.106487
	BTK-RC-1-200 nM-240 min-2	30300	528000	400	0.4	0.105366	0.0421465	0.105366
	BTK-RC-1-200 nM-240 min-3	30500	530000	400	0.4	0.106113	0.0424453	0.106113
					AVE	0.105989	0.0423955	0.105989
					STED	0.000570551	0.00022822	0.000570551

## Sheet: IRC-1
IRC-1 Standard Curve	Concentration of IRC-1(µM)	Area of IRC-1	Area of Internal standard
	0.0195312	14247.5	1112050
	0.0390625	21138.9	1087570
	0.078125	38968.9	1097470
	0.15625	73634.1	1095650
	0.3125	143737	1094650
	0.625	277102	1115460
	1.25	551108	1116800
	2.5	1047220	1114700
	5	2205060	1121110
Intracellular concentraion of IRC-1	Time	Area of IRC-1	Area of Internal standard	Sample Volume (µL)	initial amount (nmol)	Concentration of IRC-1(µM)	intracellular amount (nmol)
	BTK-IRC-1-200 nM-5 min-1	32917.3	1111010	400	0.4	0.0712547	0.0285019
	BTK-IRC-1-200 nM-5 min-2	37261.3	1078420	400	0.4	0.0812081	0.0324832
	BTK-IRC-1-200 nM-5 min-3	38082.2	1105810	400	0.4	0.083089	0.0332356
					AVE	0.0785173	0.0314069
					STED	0.00635945	0.00254378
	BTK-IRC-1-200 nM-15 min-1	35302.6	1118350	400	0.4	0.0767201	0.030688
	BTK-IRC-1-200 nM-15 min-2	36995.7	1107790	400	0.4	0.0805995	0.0322398
	BTK-IRC-1-200 nM-15 min-3	35115.6	1108880	400	0.4	0.0762917	0.0305167
					AVE	0.0778704	0.0311482
					STED	0.00237313	0.000949253
	BTK-IRC-1-200 nM-30 min-1	30093.3	1111090	400	0.4	0.0647841	0.0259137
	BTK-IRC-1-200 nM-30 min-2	34119.5	1114720	400	0.4	0.0740093	0.0296037
	BTK-IRC-1-200 nM-30 min-3	33209.1	1111740	400	0.4	0.0719233	0.0287693
					AVE	0.0702389	0.0280956
					STED	0.00483775	0.0019351
	BTK-IRC-1-200 nM-60 min-1	31759.6	1111740	400	0.4	0.0686021	0.0274408
	BTK-IRC-1-200 nM-60 min-2	30894.3	1122450	400	0.4	0.0666195	0.0266478
	BTK-IRC-1-200 nM-60 min-3	28029.8	1125710	400	0.4	0.0600561	0.0240224
					AVE	0.0650926	0.026037
					STED	0.00447294	0.00178918
	BTK-IRC-1-200 nM-90 min-1	31863.2	1135220	400	0.4	0.0688395	0.0275358
	BTK-IRC-1-200 nM-90 min-2	33458.9	1136560	400	0.4	0.0724957	0.0289983
	BTK-IRC-1-200 nM-90 min-3	34008.9	1133140	400	0.4	0.0737559	0.0295024
					AVE	0.071697	0.0286788
					STED	0.00255365	0.00102146
	BTK-IRC-1-200 nM-120 min-1	27937.4	1128110	400	0.4	0.0598444	0.0239378
	BTK-IRC-1-200 nM-120 min-2	32506.5	1128110	400	0.4	0.0703135	0.0281254
	BTK-IRC-1-200 nM-120 min-3	30326.3	1136810	400	0.4	0.065318	0.0261272
					AVE	0.0651586	0.0260634
					STED	0.00523637	0.00209455
	BTK-IRC-1-200 nM-240 min-1	26740.1	1125950	400	0.4	0.057101	0.0228404
	BTK-IRC-1-200 nM-240 min-2	27938.3	1124910	400	0.4	0.0598464	0.0239386
	BTK-IRC-1-200 nM-240 min-3	28692.6	1143570	400	0.4	0.0615748	0.0246299
					AVE	0.0595074	0.023803
					STED	0.00225605	0.00090242

## Sheet: RNC-1
RNC-1 Standard Curve		Concentration of RNC-1(µM)	Area of RNC-1	Area of Internal standard
		0.0195312	11320.2	1108940
		0.0390625	18372.3	1104060
		0.078125	35447.7	1106690
		0.15625	67207	1117120
		0.3125	135690	1117200
		0.625	266708	1121160
		1.25	515804	1114330
		2.5	1011720	1118030
		5	1976120	1133140
Intracellular concentraion of RNC-1	Time	Area of RNC-1	Area of Internal standard	Sample Volume (µL)	initial amount (nmol)	Concentration of RNC-1(µM)	intracellular amount (nmol)
	BTK-RNC-1-200 nM-5 min-1	38395	975161	400	0.4	0.0707313	0.0282925
	BTK-RNC-1-200 nM-5 min-2	47835.7	987493	400	0.4	0.0946189	0.0378475
	BTK-RNC-1-200 nM-5 min-3	41361.4	974924	400	0.4	0.0782371	0.0312948
					AVE	0.0811958	0.0324783
					STED	0.0122155	0.00488621
	BTK-RNC-1-200 nM-15 min-1	38656.3	993529	400	0.4	0.0713925	0.028557
	BTK-RNC-1-200 nM-15 min-2	39275.2	979894	400	0.4	0.0729584	0.0291834
	BTK-RNC-1-200 nM-15 min-3	40848.6	980139	400	0.4	0.0769396	0.0307758
					AVE	0.0737635	0.0295054
					STED	0.00285985	0.00114394
	BTK-RNC-1-200 nM-30 min-1	35593.2	976451	400	0.4	0.063642	0.0254568
	BTK-RNC-1-200 nM-30 min-2	37638.6	975843	400	0.4	0.0688174	0.027527
	BTK-RNC-1-200 nM-30 min-3	38777.2	986763	400	0.4	0.0716984	0.0286793
					AVE	0.0680526	0.027221
					STED	0.00408229	0.00163292
	BTK-RNC-1-200 nM-60 min-1	28483.4	971772	400	0.4	0.0456522	0.0182609
	BTK-RNC-1-200 nM-60 min-2	28969.6	980087	400	0.4	0.0468824	0.018753
	BTK-RNC-1-200 nM-60 min-3	28222.6	981199	400	0.4	0.0449923	0.0179969
					AVE	0.0458423	0.0183369
					STED	0.000959291	0.000383716
	BTK-RNC-1-200 nM-90 min-1	29741.1	998675	400	0.4	0.0488346	0.0195338
	BTK-RNC-1-200 nM-90 min-2	28335.3	1005170	400	0.4	0.0452775	0.018111
	BTK-RNC-1-200 nM-90 min-3	28932.6	996358	400	0.4	0.0467888	0.0187155
					AVE	0.046967	0.0187868
					STED	0.00178521	0.000714083
	BTK-RNC-1-200 nM-120 min-1	26801.7	998887	400	0.4	0.0413971	0.0165588
	BTK-RNC-1-200 nM-120 min-2	27152.1	999526	400	0.4	0.0422837	0.0169135
	BTK-RNC-1-200 nM-120 min-3	30122	988860	400	0.4	0.0497983	0.0199193
					AVE	0.044493	0.0177972
					STED	0.00461587	0.00184635
	BTK-RNC-1-200 nM-240 min-1	26320.4	990537	400	0.4	0.0401792	0.0160717
	BTK-RNC-1-200 nM-240 min-2	26572	993055	400	0.4	0.0408159	0.0163263
	BTK-RNC-1-200 nM-240 min-3	25741	996287	400	0.4	0.0387132	0.0154853
					AVE	0.0399028	0.0159611
					STED	0.00107825	0.0004313

## Sheet: comparison of three compounds
Compound ID	Replicate	Cellular concentration (nmol/million cells)
		5 min	15 min	30 min	60 min	90 min	120 min	240 min
RC-1	Replicate 1	0.0607	0.0487	0.0474	0.0471	0.0436	0.046	0.0426
	Replicate 2	0.0507	0.0414	0.0471	0.039	0.0454	0.046	0.0421
	Replicate 3	0.0451	0.0451	0.0447	0.048	0.0405	0.0513	0.0424
	Mean	0.0522	0.0451	0.0464	0.0447	0.0432	0.0478	0.0424
RNC-1	Replicate 1	0.0283	0.0286	0.0255	0.0183	0.0195	0.0166	0.0161
	Replicate 2	0.0378	0.0292	0.0275	0.0188	0.0181	0.0169	0.0163
	Replicate 3	0.0313	0.0308	0.0287	0.018	0.0187	0.0199	0.0155
	Mean	0.0325	0.0295	0.0272	0.0183	0.0188	0.0178	0.016
IRC-1	Replicate 1	0.0285	0.0307	0.0259	0.0274	0.0275	0.0239	0.0228
	Replicate 2	0.0325	0.0322	0.0296	0.0266	0.029	0.0281	0.0239
	Replicate 3	0.0332	0.0305	0.0288	0.024	0.0295	0.0261	0.0246
	Mean	0.0314	0.0311	0.0281	0.026	0.0287	0.0261	0.0238
