# Supplementary material for: Enhancing intracellular accumulation and target engagement of PROTACs with reversible covalent chemistry
Source: Nat Commun. 2020 Aug 26;11:4268. doi: 10.1038/s41467-020-17997-6 (PMC7450057; doi:10.1038/s41467-020-17997-6)
Supplement: Supplementary file 9 — Source Data [file 41467_2020_17997_MOESM9_ESM.xlsx]

## Sheet: Figure 2b
Figure 2b	anti-BTK	anti-β-actin
Quantification
	DMSO		8 nM		40 nM		200 nM
RC-1	91.0603	108.94	63.6968	56.9893	41.0784	35.9122	29.8182	40.565
IRC-1	115.481	84.519	93.1337	89.8918	73.5656	73.5943	64.1549	63.4726
RNC-1	87.0527	112.947	97.1575	95.3789	69.0679	73.2452	33.5661	27.9942
MT-802	97.227	102.773	79.5706	82.6481	47.7374	48.0125	22.5968	20.4165

## Sheet: Figure 2c
Figure 2c	anti-BTK	anti-β-actin
Quantification
	RC-1(nM)	BTK%
	DMSO	100	100
	1.6	93.8522	87.3729
	8	68.8086	49.2324
	40	48.0339	21.3824
	200	29.085	28.987
	1000	33.1562	45.5509

## Sheet: Figure 2d
Figure 2d	anti-BTK	anti-β-actin
Quantification
DMSO		RC-1		RC-ctrl		Pomalidomide		RC-Ctrl + Pomalidomide		RC-1-Me
100	0	23.0985	2.64623	83.2734	17.3356	81.7787	15.3192	87.8205	12.1005	91.1107	12.3911

## Sheet: Figure 2f
Figure 2f
		MOLM-14 Cell Viability%
	Drug Concentration (M)	RC-1					RNC-1					DD-03-171					MT-802
	6.4e-10	94.6269	96.3301	81.3058	78.386	72.2831	87.8023	83.7127	80.761	75.0356	77.596	106.497	80.5215	63.4862	80.6741	69.8495	81.9593	80.8361	77.1985	75.6192	75.9328
	3.2e-09	89.923	89.9432	89.2741	70.2555	64.2336	86.6821	75.5334	84.3883	88.958	75.6935	93.7588	71.6575	86.4445	88.7633	72.8844	96.9942	95.4205	85.785	84.5706	80.2089
	1.6e-08	88.4631	84.0227	77.0073	72.5061	64.8418	82.3435	80.6899	90.8606	88.2112	80.7255	83.9791	92.5848	65.981	62.9872	76.0308	94.0978	96.8402	91.572	84.5934	78.4642
	8e-08	69.5864	88.0779	68.3495	63.8078	82.5426	79.712	75.2134	77.276	68.7056	84.1394	102.353	96.782	97.1048	76.9172	82.8931	97.8209	89.394	93.0772	82.672	84.7872
	4e-07	53.7916	40.7948	45.6813	36.6383	39.4972	78.325	79.1785	78.2717	78.8051	78.5206	97.2809	75.3792	70.6831	69.0687	74.7981	88.0029	82.2386	86.6288	76.8507	80.4769
	2e-06	14.0511	10.5434	12.6318	8.94161	10.7462	65.6472	60.4907	61.7354	59.495	70.377	93.025	80.0636	90.2426	67.3429	78.4493	75.5166	72.09	75.4424	57.762	72.8197
	1e-05	9.06326	7.78589	9.63098	4.44039	5.17032	28.4317	19.6302	20.5903	22.564	21.8706	97.5451	84.66	89.4149	67.5953	78.1969	30.9193	24.2086	26.5576	19.8014	27.7094
		Mino Cell Viability%
	Drug Concentration (M)	RC-1					RNC-1					DD-03-171					MT-802
	3.2e-10	96.9028	99.5475	70.4757	81.6714	61.4054	102.301	86.4979	82.7278	102.731	88.3341	132.424	103.701	122.994	107.72	141.013	84.5559	99.9483	73.8491	92.4729	74.9908
	1.6e-09	86.471	91.0355	88.9002	84.3749	77.1755	68.165	98.7947	93.12	101.95	90.6294	121.168	104.266	118.227	107.943	119.96	110.483	109.05	93.6147	92.6129	76.2619
	8e-09	98.4014	91.3588	67.7918	72.9048	65.2157	104.098	90.522	101.012	96.0404	89.3401	56.5785	60.1245	102.834	110.123	118.502	99.2266	99.1512	91.8158	60.6002	61.5373
	4e-08	90.2127	74.3055	49.5631	47.134	61.6895	110.3	97.7887	98.2185	90.0141	69.2003	54.0832	46.6234	39.8335	52.888	75.1359	100.53	96.2968	92.2144	82.8217	85.9885
	2e-07	40.1501	37.7601	35.1644	26.339	31.6381	68.8682	84.564	91.6647	37.8282	87.963	36.6289	34.2124	35.7227	37.3775	42.3025	89.5862	87.1949	82.8432	61.1711	66.0828
	1e-06	28.3764	24.0469	29.6497	18.1013	27.4262	51.9026	45.6712	52.4594		58.0853	32.4788	32.2293	34.0942	35.4207	39.7021	55.7423	49.4302	55.3437	39.2835	54.1265
	5e-06	17.0239	17.5724	29.8456	19.8449	25.2419	19.085	31.8214	33.179	16.067	36.4022	39.9385	37.4432	38.9273	39.4395	47.3326	34.2209	40.5007	48.9347	30.3001	41.1685
													#NAME?

## Sheet: Figure 3b
Figure 3b
		NanoBRET(%)
	Drug Concentration (M)	RC-1			IRC-1			RNC-1
	3.2e-09	81.4353		98.6889	91.4483	90.0848		108.808	104.469	100.05
	1.6e-08	89.0253	93.1823	91.5749	80.9317	101.051	94.8942	102.085	102.001
	8e-08	72.3946	83.8988	65.1002	86.864	89.7074	93.5853	82.1247		74.8615
	4e-07	23.5104	43.7578	36.9762		56.7638	59.2904	66.2855	79.0983	67.9857
	2e-06	14.0147	20.3797	33.7873	31.3092	33.6262	37.1463	51.4483	59.2693	49.8083
	1e-05		21.6334	26.3618	14.8662	22.7538	22.1529	9.97824	10.1733	24.1124

## Sheet: Figure 3c
Figure 3c
			NanoBRET(%)
		Drug Concentration (M)	RC-1			IRC-1			RNC-1
		3.2e-09	98.0219	99.3574	101.289	94.8058	107.984	103.91	98.6398	114.053	87.6339
		1.6e-08	84.9586	87.9015	82.5703	96.913	93.9025	100.93	94.5586	94.4887	97.712
		8e-08	24.5688	19.6512	23.4022	65.3589	58.7338	70.2106	107.362	104.968	100.734
		4e-07	9.4506	5.01465	9.58952	11.1403	9.25502	17.6554	86.9635	77.822	69.4314
		2e-06	6.34195	5.59632	5.44775	7.89046	9.50952	9.23024	33.4469	31.5012	33.1128
		1e-05	5.75405	14.0151	10.6773	10.4557	9.05658	9.05306	15.5465	15.3581	19.811

## Sheet: Figure 3d
Figure 3d
			NanoBRET(%)
		Drug Concentration (M)	RC-Ctrl			RC-1			DD-03-171			MT-802
		3.2e-09	72.0977	81.5236	73.9704	95.2579	79.7394	93.8869	96.3909	104.805	94.8868	100.618	96.0652	96.5159
		1.6e-08	68.6994	58.5265	79.8426	87.0885	73.1635	80.126	90.4209	91.9881	88.8537	91.6984	97.1324	98.4487
		8e-08	48.5638	40.5056	47.7559	50.6504	43.13	35.3416	75.63	91.5725	85.0919	83.5249	103.088	96.5333
		4e-07	14.4449	9.39809	3.86385	11.2221	10.3003	9.48587	42.1101	35.114	28.4685	66.8491	61.8713	67.4598
		2e-06	7.97291	4.41543	10.8959	4.9185	3.71807	8.9958	25.7571	22.7507	21.3125	18.1369	17.2809	19.5819
		1e-05	3.37823	4.06079	7.76285	9.37804	8.30724	3.45486	28.6973	22	22.6421	8.88132	7.14363	4.41363

## Sheet: Figure 3f
Figure 3f
					NanoBRET%
				Drug Concentration (M)	RC-1			IRC-DiMe			RNC-CN-DiMe
				3.2e-09	96.3738	95.4151	100.992	104.305	96.4687	94.662	101.103	102.659	97.9262
				1.6e-08	65.7496	73.8678	74.7139	82.5825	102.177	95.3216	101.847	99.1731	87.7357
				8e-08	23.4013	21.5506	21.7711	87.4709	88.1957	86.4095	99.2371	93.2091	97.1339
				4e-07	6.74934	8.78811	7.79054	45.6098	47.5471	50.9466	63.6677	66.6884	69.102
				2e-06	9.55798	6.02504	6.89985	10.06	10.2754	13.7949	29.7129	31.9826	31.7427
				1e-05	4.71427	6.83909	6.42711	6.74023	6.54244	9.41768	18.0807	15.4231	14.0533

## Sheet: Figure 3h
Figure 3h
			NanoBRET(%)
		Drug concentration (M)	Pomalidomide			IRC-FLT3			RNC-FLT3			RC-FLT3
		3.2e-09	86.2914	88.5513	84.0314	129.579	139.696	92.9737	106.017		100.446	100.385	96.7751	101.754
		1.6e-08	79.9835	62.224	75.9099	92.7988	108.391	111.382	113.24	126.78	120.01	91.6727	89.8569	90.7648
		8e-08	88.9359	73.8405	79.0012	100.627	103.984	84.3671	115.752	114.432	117.071	64.8551	66.5991	71.8605
		4e-07	54.7588	35.141	58.1892	76.4349	76.1877	65.5306	83.544	119.955	98.4352	38.0473	34.6413	45.5817
		2e-06	10.9943	16.7844	10.4766	38.4699	38.0091	38.2395	86.9073	76.2828	97.5318	22.2416	18.9083	40.0723
		1e-05	8.74882	5.97278	2.42673	33.2279	26.4905	27.0048	48.1518	48.288	48.4243	35.9991	14.2807	25.1399

## Sheet: Figure 5a
Figure 5a	anti-BTK	anti-β-actin

[truncated: 12 more sheets: Figure 5b, Figure 5d, Supplementary Figure 1b, Supplementary Figure 3, Supplementary Figure 5, Supplementary Figure 6, Supplementary Figure 7, Supplementary Figure 8, Supplementary Figure 9, Supplementary Figure 10, Suplementary Figure 11, Supplementary Table 2]
